# Supplementary material for: Can we use it? On the utility of de novo and reference-based assembly of Nanopore data for plant plastome sequencing
Source: PLoS One. 2020 Mar 24;15(3):e0226234. doi: 10.1371/journal.pone.0226234 (PMC7092973; doi:10.1371/journal.pone.0226234)
Supplement: S2 File — Mapping assemblies given without the second inverted repeat (IRA). Nanopore de novo assembly (Lvulgare_Nanopore_denovo.fasta); hybrid de novo assembly of Illumina + Nanopore data (Lvulgare_Nanopore_hybrid_denovo.fasta); Illumina mapping assembly using L. virgatum reference (Lvulgare_Illumina_mapping_virgatum_oIR2.fasta); Illumina mapping assembly using Artemisia frigida reference (Lvulgare_Illumina_mapping_Artemisia_oIR2.fasta); Nanopore mapping assembly using L. virgatum reference (Lvulgare_Nanopore_mapping_virgatum_oIR2.fasta); Nanopore mapping assembly using A. frigida reference (Lvulgare_Nanopore_mapping_Artemisia_oIR2.fasta). (FASTA) [file pone.0226234.s002.fasta]

>Lvulgare_Nanopore_denovo
ATTTCTTTTTTATTTATGAAATCAAATATATATATATTATATGAATTCTAAATAAATAAA
ACTTCATAAAAATAATAGAATATACAAACCCATAATATAAATGAATACAAAGAGAAAACA
CGCGAATCAGAACCAAACTATAAAAAGTCCTTATTATTTTTAAAGAAACTGTGTAAGGCA
AATAGTACTAAATAAAAAAGGAGCAATAACGCCCTCTTGATAAAACAAGAGGAAAGCTAT
TGCTCCTTTTTAGTTCAAAAACTCCTATACAATACAATCAGACCAAAGTCTTATCCATTT
GTAGATGGAGCTTCAATAGCAGCTAAGTCTAGAGGGAAATTATGAGCATTACGTTCATGC
ATAACTTCCATACCAAGGTTAGCACGGTTAATGATATCAGCCCAAGTGTTAATTACACGG
CCTTGACTATCAACTACTGATTGGTTGAAATTGAAACCATTTAGGTTGAAAGCCATAGTG
CTGATACCTAAAGCAGTGAACCAGATACCTACTACAGGCCAAGCAGCTAGGAAGAAATGT
AAAGAACGAGAGTTGTTGAAACTAGCATATTGGAAGATCAATCGGCCAAAATAACCGTGA
GCGGCTACGATATTATAAGTTTCTTCTTCTTGACCGAATCTGTAACCTTCGTTAGCAGAT
TCATTTTCTGTTGTTTCCCTGATCAAACTAGAGGTTACCAAAGAACCATGCATAGCACTA
AATAGGGAGCCGCCGAATACACCAGCTACGCCTAGCATGTGAAATGGGTGCATAAGGATG
TTGTGCTCAGCCTGGAATACAATCATGAAGTTGAAAGTACCAGAAATTCCTAGAGGCATA
CCATCAGAAAAGCTTCCTTGACCAATTGGGTAGATCAAGAAAACAGCAGTCGCAGCTGCA
ACAGGAGCTGAATATGCAACAGCAATCCAAGGGCGCATACCCAGACGGAAACTAAGTTCC
CACTCACGACCCATGTAACAAGCTACACCAAGTAAGAAGTGTAGAACGATTAGTTCATAA
GGACCACCATTGTATAACCATTCATCAACGGATGCTGCTTCCCAGATTGGGTAAAAATGC
AAACCTATAGCTGCAGAAGTAGGAATAATGGCACCTGAAATAATATTGTTTCCGTAAAGT
AGAGATCCAGAAACAGGTTCACGAATACCATCAATATCTACTGGAGGAGCAGCAATGAAG
GCGATAATAAATACAGAAGTTGCGGTCAATAAGGTAGGGATCATCAAAACACCAAACCAT
CCAATGTAAAGACGGTTTTCGGTGCTAGTTATCCAGTTACAGAAGCGACCCCATAGGCTT
TCGCTTTCGCGTCTCTCTAAAATTGCAGTCATGGTAAAATTTTGGTTTATTTAATTATCA
GGGACTCCCAAGCACACAAATTTTCAAATGGAAAACTAAAGGCTTGTTATTCAACAGTAT
AACATGACTTATATGCGCGTGTCAACCAATATCTATATCTATCTGGATATATTTCAAATT
TGAAAAATCTATACGCTATACATATAATATAATTTAACTATGACAATGGGTTGCCCGGGA
TTCGAACCCGGAACTAGTCGGATGGAGTAGATAATTTCCTTGTTAAATAAGTAAAATCCC
TCCCAAGCCGTGCTTGCATTTTTCATTGCACACGGCTTTCCCTCTGTATACATCTAAAAT
TTCTTCATTAAACAAGAAAAGATTGAATACTTGGTTGATTTAATCCTTACTACATCAACA
TTTCAGAATAGAAATAAATAATTTTTTTTTCTTTTTTTTTTTAGCTCTTCTTTATTAATT
TAATTATTATTTATATATATTAGATTATTTAGTGATCAAATTTTGATTTATAACATTTCA
TAATGAATAATTCATACATTTCATAATGAATCATTCATGATGGGCCAAATCATTGATACA
AATAATATCCAAATACCAAATTCGCCTTCTAGATAACCTTCGCGAAATAGAAGAAACTCT
CGGAAAGGTCAAGGAAAAAACTTGTTCTTCTTCCATAAAGAATTCTTCCAATAATTCCGA
ACCAAATCTTTTCAAAAAAGCACGTACAGTACTTTTATGCTTACGAGCTAAAGTTCTAGC
ACAAGAAAGTCGAAGTATATACTTTACTCGATAGAAACTCTTTTTTTTGAAGATCCACTA
TGATAATGAGAAAGGTTTCTGTATATACGCCCAAAGCGCTCAATAATATCAGAATCTGAT
AAATCGGTCCAAATCGCCTTGCCAATAGGATGCCCCAATGCGTTACAAAATTTAGATTTA
GCCAGTGATCCAATCAGAGGCATAATTGGAACAAGAGTATCAAACTTCTTAATAGCATTA
TCGATTAGAAATGCATTTTCTAGCATTTGACTGCGTATCATTGAAGGATTTAGCCGCACA
CTTGAACGATAACCCAGAAAGTCAAGGGAATGATTGGATAATTGGTTTATAGAAATCCTT
CCTGGTTGAGGCCACAGGTAAAAAAAAGATTTCCAGAAATTGACAAAGTAATATTTCCAT
TTATTCATCAAAAGAAACGTTCCTTTTGAAGCAAGAATTGATTTTCCTTGATACCTAACA
TAATGCATGAAAGGATCTTTGAACAACCATAAATTTGCTTGAAAAGACCTGACAAAGACT
TCTGCAAGATGCTCGATTTTTCCATAGAAATTGATTCGTTCAATAAGGGCTCTAGAAGAT
GTTGATCGTAAGTGAGAAGACTGGTTACGGAGAAAGAGGAAGCCAGATTCATATTCACCT
ACATGAAAAGTATATAGGAAGAAGAATAATCTGTTTTTTCTTTTTGAAAAGAAGAACTAA
CTTTCTTTGAATTTGAAGTAATAAGACTATCCCAATTATGACACTCATGGAGAAAGAATC
TTAATAAATGCAAAGAGGAAGCATCGTTTATCCAATAGCGAAGAGCCTGAACCAAGATTT
CCAGATGGGCTGGGTAAGGTATTAGTATATCTAATACATAATTTAAATGTGAAAAGCTGT
CCTCTAAAAAAGAAAATATTGAATGAATTGATCGTAAATTATCGAATTTAACTGCCCCTT
TCTTTTCTAGGGAAGATATTAATCGCAGAGACAATGGAATTTCCAGAATGATTGAAGAAA
CCTCTGACATTACTTGCGAATAAAAAATATTTTTGTGCCCCAATTGTTTAGAATCATTAA
CAGAAAGAATAAAATGATTCTGTTGATACATTCGAATGATTAAACGTTTCACAATTAGTA
AGCTGAATTTATTGTCATAACCTACATTTTCCAACAAAATAGATCTATTTAAACCATGAT
CATGAGCAAGTACATAAATATACTCCTGAAAGATAAGTGGATATAAGAAAGCGTGTTGTT
GAGATCTATCTAGCCCTAAATAGTTTTGGAATTTCTCCATTTGAAATTCTCTTTAAACGA
AAGGTAGAGGATTTTTGGGGTTATAAATGATACATAGTGCGATACAGTCAAAACAAGGTA
TTATAGTACAAACCAAATAGATACCTCGGATCCAGATAAACTTATCAACGGATTCTCTAT
CCTCTCTTTTCCATTTAAATTTAAGTATTTATGTTCGTTTTCATTATAGGATAACAAGAT
GATTAGAAATCCTTTACTTTTTTCAACCTAATCGCTCTTTTGATTTTGGAAATTTTTTAT
CAATATACTGTTTCTTATACACATAAGTTTCCATTATGAAATGGAGAATGATAATATTTA
GGATTCATTAAAAAATCAAGAATAAATTCCTGGGAGAAAGCCTTCCCGTATTGGGCACTA
ATATTTTTTTAACGTCTAATTAGATCGGGTAATCGTTCAAATTACGAACGGAAGCTCGTT
GCTTTTTCTTTCCCTAAAAAAAAAAATGAAATGAATTGAAGCTTTGGGGCCCTATCCATT
TATTAATTCGACCCAACTTGAAATTGACTTTGGTTTCCTACCTTTCAATAAATTAAAGAA
GGCTTTGTACCGAGCCGGAAAGAATAAAATATTCTCAAAACTCTTAATTGATACGACATG
CTGTTTTTTCCATTCATTCCCTTTCAGGATCAGTCGTGGTCTTACAAACTTTACCGATGG
TATGGACGAATCCCTCGCTTCATCTAAATGTGTAAAAGATCCTAGCCGCACTTAAAAGCC
GAGTACTCTACCGTTGAGTTAGCAACCCAAATAGAAAAAGGGATATGTAGATACAATCAG
AATAAAAAAAAAAATTCTTAAATCAAAGCATTAATCTACGAAATAAAAAATAGAAAAAAA
AATGTAAAAAATGTGGACCATCCCCTATTTCTATGTTATACACTTTTTCAATCAAAAATC
CGGGTATAAAATCCAACGAACCCATCATTTGAATCAACAGGTAAAAAATCAAACCTATGG
GACGGAAATAAATAGAACTGCGTATCACGATGAATTATATTTGTTCGATACAATGTTGTC
AATATAAACGTTAAGAAAGGAATAAGATGAAAAAAAAACAAGAAGTTAAATCAAAAGAAT
AGTAAAAAAGGGACTTGTGTTGGATTGGCACTGCATATAAATTAAATATAATATAAATAT
AATATAAATATAAATGAAATATATACTAAAAATTTTAGTTTAGATGGAGAATAAACAAAG
AAGAAGTAGAAAAAGTATTTATGCAATCAAGAGTGTATTGAATCCATATAGAATAAAGAA
CTTCGATTCCTTGTTTCTTACTTGATATTAGAAAAACCATCCAATTGCAGGTAATGCCAA
AATATTTCTATTTTGTGAGGATGAATCCAAGTAAGGGTTTCCTTAGAAAAGGCTTCTATC
AAAAAAGATTCTATAAAAACAATGATAACTAGATACGAATAGAAGAAGAAAAGAATAGAA
GAAGAAAAGAAGGAAATAAAAAAACATAGTATAGAAAAGATATCCAAAATGATATAGAAA
TCATTATCCTACCCTTATTTTTTATTTCCTTAATTTAATTGAATTTCATTTGATTAGGGC
AAAACCTCTGCCTTTTTTAAAATATCCTGAACAGTTCCTGTAGGCTGAGCACCTTTTCAA
GGAAATAGAGAATAGCGGGAACGTTTAAATAAGTTTGATTCTTAATCGGATCATAAAAAC
CCACTTTCTGAAGATCTCTTCCTTCTCTTCGAGATCGAACATCAATTGCAACGATTCGAT
AGACGGCGCATCGGGATAGATGTAGATGAAAAAGAACCCCCCCTAGAACCGTATAGGAAG
TTTTCTCCTCGTACGGCTCGAGAAAAAATGATGTTTTGTCTATGGATAAAATTAGAATTA
GAATAAATAAAAAATCTGTAAAATGAATTAGCCTATAATATCATTTCAAATTTCAATTTC
AATTTAACTCATAGTCATTTTTATTTAGCTTCCTTACTGAAAAAAAAAAAATCATTTGTA
CTCATAACTCAAGTTCAATATATATATAATATAATATTCTCAAATATATTAAAGATTTTT
CTTTATTTTCTTTAAGATATTTTTTTTATTTTTTTTTATTGAGTGGTCTTTAACCCACCG
TTTTTGTCTCGTTTAAAATTTATTTGGATTCTTTATTCGGATCCGTGAGACAATTGAAGT
GGTGTTTCCTTGTTCTGGGATCCTTTATTTTTGTTTTAAATCATTGGGTTTAGACATTAC
TTCGGTGCTTCTTAATCCTTTCAAAATGGTAGCAACATACCCCTTTTGGGATTTCTTTCT
ATCAAAGAATCATACCGAGGTTGATCCATGCGCGATACACTGTTGATCGAAAAAGTTTTA
GCCGTTCCAACAATTTTGAAAATGTGTTCGAATGGAATGCTTTCAATTTCTATATCGAAG
ATATACTTACGAAGTTGTTCCAATTTATTAATTGGCATTAACCCTAGATCGTTGCCCCTG
AGAAATTAATAAATACTTTCTACTCGAGCTCCACCATGAACTATTTACATTAGAACCCAA
GAAAAAAAAAAAGGGTTCGAGTAGAATAGAACAAACGACGTCGAGCCAAGAGCACCTTCA
TTCCTATATAAAATGGTGGATGTAACAATAAGAATCCACACCGGATCGTGTCCTTCAAGT
CGCACGTTGCTTTCTACCACATCGTTTTAAACGAAGTTTTACCATAACATTCCTCTAATT
TGGAACCAGTATGGAATTGATTCAATTATGGAATCATGAATAGTCATTGGTTCAGTCGGT
ACAGAGACATAGTTATTAAATATTTAATAACATAGATAATAAAGATTTTTCTGAATAAAT
TTTAGCAAAATGCCTTCTTTTTTTGTCTGAATAGAACATTTTTCTATAAATGTATATCTC
AAAAAAATATCTAACAGAAATATTAACAAATCAAAATATCGAAATAACATAACTAACAGA
AATCGCACAAATAAAATAAATAAATTCTATTTGACTCTTCCTCTTCAAGTGACTCAATAA
GATAGACTGACCATTTCCAACTTACCAACCTAGAAGGAATCATTACAAATCTTGTCTTGA
ATCATTACAAATCTTGTCTTGATAGTCGAAAAAGTTTTATACTTCTACATCATTATTTGA
GTCAAGTTTTACTCCTTTTTTTATCATAAAAAAGCAAGATCCCCGTGTGTGTGTGTGTTT
TTTTATTTTTCAATCGAATTGTCAATGATGCAACGCAAATAAGCTAAATGGATCGAACAA
TAAAAAGAAATATCATTGTTAAATATTTTAATTTTCATATTTTAGGGATGCAATTTTGTT
TTCACAAAAATGGAAACACTATTGTCACTGAAATAGGATAACCATACATACCTATAGGCT
AAGCACTTCCTCTTTTATATGTATTTTCATATTTTTTTAACCTCAGGTTAAGTAATCCTG
TGATCGATGCCCCATTTTCTATGGGTTACAAAAGGGTTCAGTTACTTTTGCGTGCCATTT
GAACTCGATTTAATTTGGTTTGTGAAAACTCAGATATGATTCCGCAAAGAATAAAAAAAG
TCTACCCAAACCTTGAAACAGAACCTTGTTGAACAAAAAAGAAGTATTAGAATCCAATGG
ATATGCTCTGGGACGGAAGGATTCGAACCTCCGAATAGCGGGACCAAAACCCGTTGCCTT
ACCGCTTGGCTACGCCCCATTTCGATTTTTATTGGATACTTATACTATTAAAGAATAATA
TTGGTATTAAGTGTTCGTCAATTCCAGTCCAACTATATAGAGAAAATCTTTATTCTTTAT
AGAATCTATTATAGATTCGTGCTAGGATTTTGGCATGTGTATATCTATAATTAATTCAAC
GGAATTTATTGATCATTACATATAATTCAATTAAGATATTGTATGAAAGTATGATTTCTT
CTATTCTCCTTTGAGAATCGGAGGATTTTTGATTGAGCGGAAAAGAAGGATTTTTTGTCT
ACCTTACTTTCCTTCATTTTTCCTTATATCAATAACTCAATCAAAATGCAATTATCTCGA
CGAAAAAATGTCTGTTATGCTTAATATCTTTAGTTTGATCTGTCTTAATTCTGCCCTTTA
TCCGAGTAGTCTTTTCTTGGCCAAATTGCCCGAAGCCTATGCTTTTTGAATCCAATCGTC
GATTTTATGCCAGTCATACCCCTGTTCTTTTTCTTTTAGCTTTTGTTTGGCAAGCTGCTG
TAAGTTTTCGATAAGATCTTTAATACTATCCTAGAAAATTCATATTTATTCGAGAAAAAT
TATAACAATTGATAAGATCAAATAAATCTGACAGTATGAACCTTCGATTCAAACATTAAA
ATTGATTCAACCATTAAAATTCTCGGATAGCCGCGAGACGCCCTATTTCCTGATTTTAAT
CCTTTTTACGGCGAAATACCTTATTAGCTTCGGGTCCCTTACAATATCTAATTTGGGTAT
GAAAGTGATTTGTGGTAATCAAAGACTCTTATTACAAATTTCAACTTCATTTTAATTTCT
GAACATTCTTTTCTATTTTTAGAATTCTTTTCTTGGTGTCAAAATAGGATATGTGATATA
AAAATGGAGGATCTATTGTCTTTTCTCGTTTTTCTTTTCAAAAATGATCTTGGAGGTTGT
GTAATGCTTACTCTCAAACTTTTCGTTTATACAGTAGTAATATTCTTTGTTTCTCTCTTC
ATCTTTGGATTCCTATCCAATGATCCAGGACGTAATCCTGGACGTGAAGAATAATTTTTT
TTATTACTTGATTTTATATTTTATAATTTTATTAAGATTTTATTTTAGCTATTCCACACA
TTTAACAAGGGAAAAATAAAAAGGGGTTTGCAAAATTTGAAAGAAAAAATGGAAATTCAT
CAACGGAAACGGAAAGAGAGGGATTCGAACCCTCGGTACGAATAACTCGTACAACGGATT
AGCAATCCGCCGCTTTCGTCCACTCAGCCATCTCTCCCAATTGAAAAGATACTTACTATG
TTACATTACACATCAAGTAAGGATTAAAGAAAGTATTTCTTTCACATTCTTTATCGTTAT
TATATAATTAGCAATTCCATTTAGATGCTCGAAAGATCAAAATAGAAAGATAAATAAAGA
AGACCTTCTTTCTTTTATTTTGTTCGAAGTGCCTTTTGGGCCTGGCCCGGTCAATACCCA
GCCAGGCCTTTTTTTGTTCCAACGAATTCCCTTTATTTATAGGCAACATACTATAAATAG
CCAATTTGGTATCTGTATAAGAATATCTGTTCTGGGGTTTACATATACCTATAATTTTTG
TTATAATGGAAATTGAGAAGGATTTTTGATTCAAAAAAAATTAAGTATGCATCAAAAAAT
TTTTTATTATTCTTATGTCATTAGGTTATGTCATTAGGCAAACCCAAATTTATATTCAAA
TCCAAGAATAATTCACGAATTCTCAGTCAATAAATAGTTAATGGTTCCCATAAATTTAGG
CTTTTGAATGAAAATATAATTTCAATATAAAAGTGAGTGGAAGTTTGTGTGTTTTGAGAT
ACTATACAATCAATCGAAGGGGCAGATCAAATCCAATAAAAAGGGGAAAAACGCTTTCTT
TTCTAATTTTTTAAAATTTATAAAAAAGGGATGCAAGTACCAAGTACAATAAACTCAAGT
TTACTAATCCAACTCAAAAAGGGAAATTTTGATCCTATTGTGATTGTGTATGTGTATCGT
TTTATGGCATGGCCGAGTGGTAAGTATGGGGGACTGCAAATCCCTTTTTCCCCAGTTCAA
ATCTGGTGCCGCCTCATCAACAAACGAATCGAAATCTCTTACTCTATTCCGCTATTTTTT
GATGTTCTGGGGATTTTGTAAAGATTGGAAATCTTTGAATCTAAAATTCAAAGAAAGATT
ATAATGGTCGAAGCAAGACTTCCAGATTCTCTTCTACTGCTAATGTAATGTCTATTGATT
GGGTCTTGAATTACATTGGATAACCGGCCGATAATTCCACTACTAGTTGGGAAAGTACTT
TCTATACTGTAATCTAGGTATATAGACTCGCGAGAATCTCTGAGTATTCAGGCATTCAAT
CACTATTCGATTGAGATTGGATAGATAATTTACCTTTTATAGTTTATAGAAAAAAAAAAA
TAAAAAAAATTGGACCCCTCGTCAAGAGTATAATATATGATCTCCCAACTCCTTCAGAGA
GACAATCGGGAAAGGGTACGGATTATAAATCATATAGGAATTTTGAAAATCTATTTATTT
GATTGGTCAATTAATAGTGTTCGCCCAGAATCCCTTTTTGACTCTGGACCATTCATTCTA
CTATTATTAGTGAGCAATAATGGAATAATTCTATCATAGAGATAAGGGACATAATTCACA
TGGATATAGTAAGTCTCGCTTGGGCTGCTTTAATGGTAGTCTTTACTTTTTCCCTTTCAC
TCGTAGTATGGGGAAGAAGTGGACTTTAGAAGCACTCCTAATTTAGTTGAGAAATGAAAA
GGTATCAATTGTTTTATAGATCGTTCTGCAACGCATTCTTTATTTAAATTGAAATAATTT
TCAAATAAAAATATCTTCATTTCGAAATTCCATTAGATTCTAGTGGAGAAATGTATTCTA
TAACAGTAAAACGATTATTTCAAATTCATTGGAAGTTTTCAGATTCATTGGAATATAATA
ATCAATATAAATGTATGTATATGTATGAAATTGGGTCCTACATCAATTCCAGATCTGGAT
TAATAACTACATATATTGAATTGAAGTTGAAGATAAAAATTAATATAGTATACCCTTTTT
ATTAGAAAGTCAAGTACAACTTTATACACTACTATAACACTATTAGAGAGTATGGTAAGT
AAGAAAGAAATTGCTTTCTTAATTACCATACTCTCGGATCTCATAGAATATCGCCGATTA
TAGCCCGTTGATTTCAGCAAAAATAGAATACTTTTCTTTTGATTTCTTCAAAGAATTCAG
AAGTCGAGTTTCGGTTAAAGTAATTAATTAATTATTTTGACTTACTGTTTTTACATAAAT
TATAAGTAGAAAAGCAGTAGGAACTAAAATGAACAGTGCAGTAGCAATAAATGCAAGAAT
ATTTACTTCCATAATCTCATCGTTTTTTTTTTATTTCACAATAACTCGGGATTTAATCCC
ATAGAGATGATAAATCTTTCACCTGTCAATTCAATGAATGCATTACCTATTGATGATATT
GAATCGGATCAATATCATGAATAACAATATCTGAGCTATTAAATTAATTCGTCGTGGAAA
ATTAATAGTATATAACATATGAAGATCTTTTATCCATACCGAATCCAAGATAGGATTCCC
GGACCAATCAAAAATTCCTTTATTTATCCTTCTTTTCTGTTCTTTCTTTTCTATAACCTA
CCTTAGGTCTTCCTTGTAGAACCATCCAATGAAGTATAATCTAACCCGTCCGTTTCCATT
AACTACAAAACCCTACCAACAAACAATACAAGCGAAGTGGAAAAAGACAGGAATTAGGTT
CTAAATTTTAGTGATCCTCTTTTCTTTGGAAGACAAAACAAAGAAGTATGAGAAAGACGA
GTCGCGGCAGAAAAGATGAAATATTCTGTCAACTTCACTATTTTAGTTATTTTCATTTTA
GTTTAGGGTGTGTTCTTTCTTCGAGGGAATCCTTAAAAAAAAAAAAGAGGGAAACCCCTT
CGGAATTCAATTATTCTCTCTGTCCCTTCATTTCACAGAAAATGGATAGGCGAATTGATG
TACTTATCGGATCCATCGGGACTGACGGGGCTCGAACCCGTAACATCCGCCTTGACAGGG
CGGTGCTCTAGCCTATTGAACTACAATCCCAGGGAAATCAGAAGAGATCTAGCAGAAAAT
TTAGATTCTTTTTTTTTTATTCTCTTGTCTTGTATCAGGTATTTCTTAAGAACAAGAGGG
TTATACCATCTGATAGTAGATTGGCGAATTGTTGGGCCGAGCTGGATTTGAACCAGCGTA
GACATATTGCCAACGAATTTACAGTCCGTCCCCATTAACCACTCGGGCATCGACCCAACG
CCTAATTCATTTTAGACGTTCCATAATAAACTTCCTTTCGTCTCCCAAGTAGACTTGACA
AATACATATCACTTGAAATAAAATATAACATTTGATATAAAATAGAAAGTCTCCTCTGAG
TAGACTAATAGAAGGACTTGACAAATATGGATCACTTGATAGAAAATCCCACTCCTATAG
TCTTTAGTCTTGGTATACCCCCAGAGGGACTTGAACCCTCGTTTTCTCCGTGAAAGAGAG
AGGTCGTAACCACTGGACCATAGGGGCCTATGCCACCTTCATTCATAAATAAACTACAAA
TAGGTAATAAGACAAATACCATAGGTAACTAAGGCCACCTTAACTTAATCTAACTCAGGA
CTAGAGCCGCCTTTAGGATTTAGGTGATGCATAGGATATAAATAAAACGGAAAAACTTGT
TAACTATTCTGAGGATTAATGGTAATCAAACTTTACCATTAAACTATACAATCTTGAAAC
TGGATTTCATTGGTCTTTCTCGTCTTTATCTTTCTGATTCCCAAAGGGTTATGCGTTGGA
TCCAAGATCCTTCACTCCGCAGTAGATTCAAGGTGGTTTACCAAACTATGATTTGTTCGG
TCAAATTATATTGAGCCCTAAGTCATACTGTCAATTAACGACACGACAGGACAAGAGGGC
AATAAAAGAAGAGAGAAGACGGAGATCTAGATTAGCTATATCCGCGTTAATAATAATATA
AGTTAATAAATACAACATTCATACAGTTTTCTGGTATTCAATATTGAAGTAGATTAGAAT
ATCTATGCCGTTATTATTATACATTATAATATAAGAAACTTAATTAAGAAACTTAATAAG
TTTTGATATTCTAAATCCCAAAGCATTATAAGATTAAGTGGGAGAATTGCGTTTCTAGGA
CTGTTTTATCAATTCTGTTTCGGTTGCATCTCTTAAAAATGACAATTCAAGTTCAGTATA
AATTTTTATTCCACCTATCTCATAGATTCCAGTCAAAGATTCATAGAATCCAAATTCCAT
CATTGCTAGGTTTTATTTTGATGGATAATGCGCCAGCAAAAATGGTATTTTTTTTTTATA
GAATTCGATATGAATATAAATAACTGACAATTTCAAAATAATCCGGGATAGACACAATGT
CCACAATACCTGGATTTAATCAGATACAATTTGAAGGATTTTGTAGGTTCGTTGATCAGG
GTTTGACAGAAGAACTTTCTAAGTTTCCTAAAATTGAAGATACAAATCAAGAAATTGACT
TTGAATTATTTTTGGAAAGATATCAATTGGTAGAACCCCTGATAAAGGAAAGAGATGCTG
TGTATGAATCACTCACCTATTCTTCTGAATTATATGTATCCGCGAGACTCATTTGGAAAA
ACGATAGGCGTAGGTATATCCAAGAACAAACAATTTTGATAGGAAAGATACCTCTAATGA
CTTCTCTGGGAGCGTTTATAGTAAATGGAATTTATCGAATTGTAATCAATCAAATATTGC
AAAGTCCCGGTATTTATTACCAGTCAGAATTGAATGATAACGGAATTTCGGTCTATACCG
GCACTATAATATCAGATTGGGGAGGAAGATTAGAATTAGAGATTGATAGAAAAGCAAGGA
TATGGGTTCGTGTGAGTAGGCAACAAAAACTATCTATTCTAGTTCTATTATCAGCTATGG
GGTTGAATATACGAGAAATTCTAGAAAATGTTTGCTATCCTGAACTATTTTTGTCTTTTC
TGAATGATAAAAAAAAAATAGGGTCAAAAGAAAATGCTATTTTGGAGTTTTATCAACAAT
TTGCTTGTGTAGAGGGGGGATCCGGTATTTTCTGAATCCTTATCTAAAGATTTACAAAAA
AATTCTTTCAACAAAGATGTGAGTTGGGAGGGATTGGTCGACGAAATATGAATCGGAGAC
TGAACCTTGATATACCCCAGAACAATACATTTTTGCTACCGCGAGATATATTGGCAGCCG
CGGATCGTTTGATTCGAATAAAATTTGGAATGGGTACACTTGACGATATGAATCATTTGC
AAAATAAGCGTATTCGTTCTGTAGCAGATCTTTTACAAGAGCAATTTGGATTGGCCTTAG
TTCGTTTAGAAAATATGGCTCGAGGAAATATATATGCAGCACTTAAGCATAACTGGACAC
CAACTCCTCAGAACTTGGTAAATTCCACTCCATTAACGGATACTTATAAAGTTTTTTCCG
TTTACACCCATTATCTCAAGTTTTGGATCGAACTAATCCATTGACACAAATAGTTCATGG
GCGAAAATTGAGTTATTTGGGCCCGGGGGATTGACTGCACGAACTGCTACTTTTCCAATA
CGAGATATTCATCCTAGTCACTATGGGCGTATTTGCCCAATTGACACGTCTGAAGGAATA
AATGTTGGACTTATTGGATCCTTAGCAATTCATGCGAAGATTGGTCGTTGGGGGTCTCTA
GAAAGTCCGTTTTATAAAATTTCCGAGAGATCAAAAGGGACACGGATGCTTTATTTATCA
CCGGGTAAAGATGAATATTATATGGTAGCGGCAGGAAATTCTTTGGCCTTGAATCAAGGT
ATTCAGGAAGAACAGGTTGTTCCAGCTCGATATCGTCAAGAATTCCTGACTATTGCATGG
GAACAGGTTCATCTTCGAAGTATTTTTTCCTTCCAATATTTTTCTATTGGGGCTTCCCTC
ATTCCTTTTATCGAGCATAATGATGCGAATCGGGCTTTAATGAGTTCTAACATGCAACGC
CAAGCAGTCCCTCTTTCTCAGTCGGAGAAGTGCATTGTTGGAACTGGATTGGAAGGCCAG
GCGGCTCTAGATTCAGGGGCTCTTGCTATAGCCGAACACGAGGGAAAGATTATTTATACC
GATACCGACAAGATACTTTTATCAGGTAATGGGGATACTCTTAGTATTCCTTTAATTATG
TATCAACGTTCCAACAAAAATACTTGTATGCATCAAAAACCCCAGGTTCGGCGGGGTAAT
TGCATTAAAAAGGGACAAATTTTAGCGTATGGTGCTGCTACAGTTGACGGCGAACTCGCT
TTGGGGAAAAACGTATTAGTAGCTTATATGCCATGGGAAGGTTACAATTTTGAAGATGCA
GTACTCATTAGCGAGCGCTTAGTATACGAAGATATTTATACTTCTTTTCACATACGTAAA
TATGAAATTCAGATTAACCAAGGCTCCGAAAGGGTCACTAATGAAATACCACATTTAGAA
GTCCATTTACTCCGAAATTTAGACAAAAATGGAATCGTAATGCTGGGATCTTGGGTGGAA
ACAGGTGATATTTTAGTAGGTAAATTAACGCCCCAAATGGTGAAAGAATCCTCGTATGCT
CCGGAAGATAGATTGTTACGAACCATACTTGGCATGCGGGTATATACTTCAAAAGAAACT
TGTCTAAAACTACCTATAGGCGGTAGGGGTCGGGTTATTGATGTGAGATGGGTCCAGAGT
TCTAAGACAGATGAGACAGAGAAAACAGAAAGTATTCGTGTATATATTTTACAAAAACGT
GAAATCAAAGTAGGCGATAAAGTAGCTGGAAGACATGGAAATAAGGGTATCATTTCAAAA
ATTTTGCCTAGACAAGATATGCCTTATTTGCAAGATGGAAGACCCGTTGATATGGTCTTC
AACCCATTAGGAGTACCTTCACGAATGAATGTAGGCCAAATATTTGAATCTTCACTTGGG
TTAGCGGGGGATTTGCTAGACAGACATTATCGAATAGCACCTTTTGATGAGAGATATGAA
CAAGAAGCTTCGAGAAAACTGGTGTTTTCTGAATTATATGAAGCCGGTAAGCAAACAGCG
AATCCATGGATATTTGAACCTGAGTCTCCAGGAAAAAGCAGAATTTTTGATGGAAGAACG
GGGGATCCTTTTGAACAACCTGTTATAATAGGAAAGCCTTATATCTTGAAATTAATTCAT
CAAGTTGATGATAAAATCCATGGGCGTTCCAGTGGGCGTTATTCACGTCTTACACAACAA
CCCCTTAAAGGAAGGGCCAAGAAAGGGGGACAACGGGTAGGAGAAATGGAGGTTTGGGCT
TTAGAGGGGTTTGGTGTTGCTTATATTTTACAAGAAATGCTTACTTATAAATCTGATCAT
ATTAGAGCTCGCCAGGAAGTACTTGGTACTATAATCTTTGGAGGAAGAATACCAACTCCT
GAGGATGCTCCAGAATCTTTTCGGTTATTCGTTCGAGAACTACGATCTTTAGCTCTGGAA
CTGAATCATTTTCTTGTATCTGAGAAGACTTTCCAGCTTAATAGGAAGGAAGCTTAATCG
AAATGAAGCAGAAGTTTTCTTCTATGATCGATCGATATACACATCAACAACTCCGAATTG
GATTAGTTTCTCCTCAACAAATAAGTACTTGGTCCAAAAAAATCCTGCCTAATGGCGAGA
TAGTTGGAGAGGTGACAAAACCTTATACCTTTCATTACAAAACCAATAAACCAGAAAAAG
ATGGATTATTTTGTGAAAGAATTTTTGGGCCCATCAAAAGTGGAATTTGTGCTTGTGGAA
ATTATCGAGTAATCGGAGATGAAAAAGAAGACCCGCAATTTTGTGAACAATGCGGAGTCG
AGTTTGTTGATTCTCGGATACGAAGATATCAAATGGGCTACATCAAACTCGCATATCCGG
TAATGCATGTGTGGTATTTGAAACGTCTTCCTAGTTATATTGTGAATCTTTTAGATAAAC
CTCTTAACGAATTAGAAGACCTAGTATACTGCGGTGTGTGATTTGATCGAAATTCTGATT
TTACAGATTTAAAATGAGAAACTGTCATCCCATTTAATCCAATCGGGATGCCCTGTACCT
GACATGTTTCTTGGTAGGAGTAACATGAAGCTCAGAATTAGGGATGTATTCAAGACGCTC
CCAAAAAGGGAATTGATCTATGGTCGATTTCATAAGAATTTATAGTTATACCTCGTAAAA
AAAAAGACTTTTTCTTTTGTGGAATTAAGCAGTTCTTTTTTTTAGAAAGAAATTATGTTC
AAATAGCAAATAGAAAAGAGGTCATGGTTACAAGAGTCTATCTATCGCATATAGACTTTA
AGGGCATCGTGGCCTAACCGTCGAGGTGAAGTCGGGACCTAAAAGATCGAATGGAACAGT
ACATAGACAAGTAAATTCCTTATGAATTCCACGGTACTCTCTTTAATTAAGAATTACGGG
ATTCGTCATTCGAGGGAAAGTAGACTACTCAAGAATTTCACATTTCATTTATGTCATAAT
TGAATTAAGTAATTCATAAAATCGAAATAAAAATAATAAAGAAGACGGAATAAATGAGGT
TTTGCTTGGTCTTCACTGGAAACTTGAGTAAGGAGTAGATCTTTTGGAGTTTTATATAAT
TTTCAATTTGAAAGCGAGAACTCCTTTCTTTTCTTTGACCTACTTGAGCCGGATGAAAGG
AAACTTTCACGTCCGATTTTGAGGGGGGAGATCCTATCCCAATTTTTATTTTGCTAGGCC
CATAGATAAAAAACCCACTTTTTACGATTACGGGGTTTATTGGAATACGAAATCCAACCC
TGGAAATACAGGATCCCCATTTTTTTACTACCCGAAGCTTCGATACATTTCGAAATCGAG
AGATGTCTACCGGGGGGTTCTATCAGACAACAATTAGCCAATCTAGATTTACGAATTATT
ATAGATTCTTCATTGATAGAATGGAAAGAATTGGAGGAAGAGGAACCCACAGGGAATGAA
TGGGAAGATCGAAAAGTTGGAAGAAGAAAAGATTTTTGCTTAGACGCATGGAATTGGCTA
AGCATTTTATTCGAACAAATATAGAACCAAAATGGATGGTTTTGCGTCTATTACCAGTGC
TTCCTCCTGAGTTGAGACCAATCTATCATATAGATGAGGATAAACTAGTGACCTCGGATA
TTAATGAAATCTATAGAAGAATTATCTATCGGAATAATACTCTTACAGATCTATTAACAA
CAAGTATAGCTACGCCAGAAGAATTAATAATATCTCAGGAAAAATTGCTGCAAGAAGCCG
TGGATGCACTTCTTGATAATGGAATTTGCGGACAACCAATGAGGGATGATCATAATAGAG
TTTACAAGTCTCTTTCAGATGTAATTGAAGGCAAAGAAGGAAGAGTTCGCGAGACTTTGC
TTGGTAAACGGGTCGATTATTCAGGGCGGTCAGTGATTGTCGTGGGCCCGTCACTTTCAT
TACATCGATGTGGATTGCCTCGCGAAATAGCAATAGAACTTTTCCAGGCATTTGTAATTC
GTGACCTAATTAGAAAACATCTTGCTTCGAACATCGGAGTTGCTAAAAGTCAAATTCGAA
AAAAAAACCTATTGTATGGGAAATACTTCAGGAAATTCTGGATGACCATCCTGTATTGCT
GAATAGAGCGCCTACTCTGCATAGATTAGGCATACAGGCATTCCTGCCCATTTTAGTGGA
AGGGCGTGCTATTTGTTTACATCCATTAGTTTGTAAGGGCTTCAATGCAGACTTTGACGG
GGATCAAATGGCTGTTCATGTCCCTTTATCTTTGGAGGCTCAAGCAGAGGCACGTTTACT
TATGTTTTCTCATATGAATCTTTTGTCTCCAACTATTGGAGATCCCATTTCTGCACCAAC
TCAAGATATGCTTAGTGGACTCTATTTCTTAACGAGTGGAAATCGTCGGGGTATTTGTGT
AAATAGGTATAATCCATGTAATCATATAAACTATCAAAATGAAGATAATAACTATAAGTA
TACAAAAAAAAAAGAGCCTTTTTTTCTAATGCCTATGATGCAATTGGAGCTTATCGGCAA
AAACGCATCAATTTAGGTAGTCCCTTGTGGCTGCGGTGGCGACTAGATCAACGCGTTATT
GCTGCAAGAGAAACTCCCATCGAAATTCACTATGAATCTTTGGGGACCTATTATGAGATT
TATGGACACTATCTAATAGTAAGAAGTATAAAAAAAGAAATTCTTTATATATATATTCGA
ACCACTCTCGGTCATATTTCTCTTTATCGAGAAATAGAAGAAGCCATACAGGGGTTTTGG
CAGGGCTGTTGTAATTCTATGCTACCAGGGGGGAATTCGAGTCTCACCGGGTTAACTAGG
ACTCTAATTGCAATTGCGGAATTTCTACGTGAATCAAGATCTAGAAAAGGAAGTTTTACA
ATCACTGACTCAAACCCATTGTCAAATTCTACTCAGCGCAATATGGAGGTACTGATGGCA
GAACGGCCCACTCAGGTCTTTCACAATAAAATGATAGACGGAACTGCCATGAAACGACTT
ATTAGTCGATTTATTGATCATTATGGAATAGGATATACATCACATATCCTGGATCAAGTA
AAGACTCTGGGTTTCCGACAAGCTACCGCCGCATCCATTTCATTAGGAATTGATGATCTT
TTAACAATACCTTCTAAAAGATGGCTAGTTCAAGACGCTGAACAACAAAGTTTTATTTTG
GAAAAACACCATCATTATGGGAATGTACACGCGGTAGAAAAATTACGTCAATCGATCGAG
ATTTGGTATGCCACAAGTGAATATTTGCGACAAGAAATGAATCCTAATTTTCGGATGACC
GATCCTTTTAATCCAGTCCATATAATGTCTTTTTCGGGAGCCAGAGGAAATGCATCTCAG
GTACATCAATTAGTAGGTATGAGAGGATTAATGTCGGATCCCCAAGGGCAAATGATTGAT
TTACCCATTCAAAGCAATTTACGCGAAGGACTCTCTTTAACAGAATATATTATTTCTTGT
TACGGAGCCCGTAAAGGAGTTGTGGATACCGCTATCCGAACATCAGATGCAGGATATCTC
ACGCGCAGACTTGTTGAAGTAGTTCAACACATTGTTGTACGTCGAACAGATTGCGGCACC
GTCCGAGGTATTTCTGTAAGTCCTCGAAATGGAATGATGGCGGACAGGATTTTTATCCAA
ACATTAATTGGGCGTGTATTAGCAGATCATATATATATAGGTTCGCGATGCATTGCTACT
AGAAATCAAGATATTGGAGTTGGACTTGTCAATAGATTCATAACTTTTAGAGCACAACCA
ATCTCTATTCGAACTCCCCTTTACTTGTAGGAGTACGTCTTGGATTTGTCAATTATGTTA
TGGCCGAAGTCCAGCTCATGACGACCTGGTTGAATTGGGAGAAGCTGTAGGTATTATTGC
AGGTCAATCTATTGGAGAACCGGGCACTCAATTAACATTAAGAACTTTTCATACCGGCGG
AGTATTCACAGGGGGTACTGCAGAACATGTGCGAGCCCCTTCTAATGGAAAAATAAAATT
CAACGAGGATTTGGTTCATCCGACACGTACACGTCATGGACATCCTGCTTTTCTATGTTC
TAGAGACTTGTATGTAACTATTGAGAGTGAAGATATTATACACAATGTGTGTATTCCACT
TAAAAGTTTTCTTTTAGTTCAAAACGATCAATATGTAGAATCAGAACAAGTCATTGCTGA
GATTCGCGCGAGAACATCCACTTTGAATTTGAAAGAGAAAGTTCGAAAACATATTTATTC
TGACTCAGAGGGCGAAATGCACTGGAATACCGATGTGTACCATGCACCTGAATTTACATA
TGGTAATATTCATCTCTTACCAAAAACAAGCCATTTATGGATATTATTAGGGGAGCCTTG
GAGATCCAGTCCAGGCCCCTGTTCGATCCATAAGGATCAAGATCAAATAAACGCTTATTC
TCTTTCTGTTAAGCGAAGATATATTTCTAACCCCTCAGTAACTAATAATCAAGTTAGACA
CAAATTTTTTAGTTCGTATTTTTCTGGTAAAAATCAAAAAGGAGATAGGATTCCTGATTA
TTCAGAACTTAATCGAATGACATGTACTGGTCGTTGGAATCTCAGATATCCGCCCATTCT
CGAGGGAAATTCTGATTTATTGGCAAGAGGCGAAGAAATCGAGTCATCATCCCACTCGAA
TCGATTCCAGAAGGAGAGAACCCACTCATACCTTCTTCGGGTATCTCAATTGAAATCCCC
AGAAATGGTATTCTCCGTAGAAATAGTATTCTTGCTTATTTTGATGATCCTCGATATATA
AGAAAGAGCTCGGGACTTACTAAATATGAGACTAGAGAACTTAATTCAATTGTCAACGAA
GAGGATTTGATTGAATATCGAGGAGTCAATGTACTTTGGTCAAAATACCAAAAGGAAGTA
AATCCTTTTTTTTTATTCCCGTGGAAGTCCACATTTTGGCCGAATCTTCTTCCATAATGG
TACGGCACAATAGTATTATTGGGGTAGATACACAAATAACTTTAAATAGAAGAAGTCGGG
TAGGCGGATTGGTCCGAGTGAAGAAAAAAGCAGAAAAAATTAAACTGATAATCTTTTCTG
GAGATATCTATTTTCCTGGAAAGACAAATAAGGCATTCCGATTGATACCACCAGGAGGGG
GAAAACAGAATTCCAAAGAATACAAAAAATTGAAAAATTGGCTCTATATCCAACGAATGA
AACTTTCCAGGTATGAAAAAAATTATTTTGTTTTGGTTCAACCTGTAGTCCCATATAAAA
AAACAGATGGTATAAATTTAGGAAGACTTTTCCCGCCGGATCTCTTGCAGGAAAGTGATA
ATCTACAACTTCGAGTTGTCAATTATATCCTTTATTACGACCCAATTCTTGAAATTTGGG
ACACAAATATTCAATTAGTTCGGACTTGTTTAGTGCTGAACTGGGACCAAGACAAAAAGA
TTGAAAAGGCCTGTGCTTCCTTTGTTGAAATAAGGACAAATGGTTTGATTAGATATTTTC
TAAGAATCGACTTAGCGAAGTCACCTATTGCGTATACCGGAAAAGAAACGATCTGGCGGG
TTCAGGATTCATCTCTGAGAATGGATCAGATCGCGCTAATGTCAACCCGTTTTCTTCCAT
TTATTCCTATTCCAATCCCAAGCCAAGGATTCAAGAATCACTTAATCCAAATCAAGGAAC
TATTCATACGTTATTGAATCGAAATAAGGAATCTCAATCTTTGATAATTTTGTCATCATC
TAATTGTTCTCGAATAGGCCCATTCAACGATGTAAAATCAGTGATAAAAGAATCAATCAA
AAGGACCTGCTCATTCCAATTAGAATTCGTTGGGCCCCTTAGGAACGGGCTTTCCAATTT
ATAATTTTGATTTATTTTCCCATTTAATAACCCATAATCAGATCTTGGTAACTAACTATT
TGCAACTTGATAATTTCAAACAGATTTTTCAAATACTTCAATATTATTTACTGGATGAAA
ATGGTCAAATTTATAATCCCTATTCGTGCAGTAACATCATTTTGAATCCATTGAATTTGA
ATTGGTATTTTCTCCATTACAATTATTGTGAAGAGACATCTACAATCGTTAGTCTTGGGC
AGTTTCTTTGTGAAAATGTATGTATAGCCAAAAAAGGACCACATTTAAAATCGGGTCAAG
TTCTAATTCTTCAAGTTGACTCTGTGGTAATCCGATCGGCTAAGCCTTATTTGGCTACTC
CAGGAGCAACTGTTCATGGACATTATGGGGAAATCCTTTACGAAGGAGATACATTAGTTA
CATTTATATATGAAAAATCCAGATCTGGTGATATAACCCAAGGTCTTCCAAAAGTGGAAC
AGGTGTTAGAAGTGCGTTCAATTGATTCAATATCGATGAATCTCGAAAAGAGGATTGAGA
GTTGGAATAAATGTATAACAAGAATTCTTGGAATTCCTTGGGCATTCTTGATTGGTGCTG
AGCTAACTATAGTGCAAAGTCGTATCTCTTTGGTTAATAAGGTCCAAAAGGTTTATCGAT
CCCAGGGGGTGCAGATACATAACCGGCATATAGAAATTATTGTACGTCAAATAACATCAA
AAGTATTGGTTTCAGAAGATGAAATGTCTAATGTTTTTTCGCCCGGAGAACTTATTGGAT
TGTTGCGAGCGGAACGAATGGGGCGCGCTTTGGAAGAAGCGATCTGTTACCAAGCCGTCT
TATTGGGAATAACAAGAGCATCTATGAATACTCAAAGTTTCATATCCGAAGCGAGTTTTC
AAGAAACCGCGCGGGTTTTAGCAAAAGCAGCTCTCCTGGGGCGTATCGATTGGTTGAAAG
GCCTGAAAGAAAACGTTGTTCTGGGGGGAATGATACCTGTTGGTAGCGGCTTCAAAACAC
CATCAAACGAACCTAAGAACATTCCTAACAACATTGCCTTTGAACCCCAAAAAAAGAATC
CATTAGAGGGGGGAAATGAAAGATATTTTGTTTTACCACAGAAAATTATTAGATTCTTGC
CTTTCAAAGAATTTCCATGATACACAAGAACAATCTTTTTTTTTTAGGATTTAATGATCC
ATAAGAGCGGATTAACCCCTTTCTTTTATCTTTTAAAAGGAGCCGTTAGTCCAGTCATTT
TATTTGGTAATAGGAATAAAAAAAATAACAAATAGAAAAGAATAATGGCTTGAACTGTGT
ATCTACGCCAATCTACGGTAGCAGAGAAGGTTCCATCGGAACAATTATTTATTTCAGGGT
AACTCTTCGCTTTTTTTTTTTAATCAAAGGGGGGGAGGCAGTGTGGGGAGAAATGACAAG
AAGATATTGGAACATTAATTTAGAAGAGATGATGGAAGCAGGAGTTCATTTTGGCCATGG
TACTAGGAAATGGAATCCTAAAATGGCACCTTATATCTCTGCAAAACGTAAAGGTATTCA
TATTATAAATCTTACTAGAACTGCTCGTTTTTTATCAGAAGCTTGTGATTTGGTTTTTGA
TGCAGCAAGTAAAGGAAAACAATTCTTAATTGTTGGAACTAAAAATAAAGAAGCTGATTC
AGTAGCATGGGCTGCAATAAGGGCTAGGTGTCATTATGTTAATAAAAAATGGCTCGGTGG
TATGTTAACAAATTGGTCCACTACAGAAACGAGACTTCACAAGTTTAGAGACTTGAGAAC
CGAACAAAAAACAGGGGGGCTCAACCGTCTTCCGAAACGAGATGCGGCTATGTTGAAAAG
ACAATTATCTCATTTGCAAAAATATCTGGGCGGGATTAAATATATGACAGGGTTACCCGA
TATTGTAATCATCGTTGATCAGCACGAAGAATATACGGCCCTTCAAGAATGTATCACGTT
GGGAATTCCAACAATTTGTTTAATCGATACAAATTGTGACCCTGATCTCGCAGACATTTC
GATTCCAGCGAATGATGACGCTATATCTTCAATCCGATTAATTCTTAACAAATTAGTATT
TGCAATTTGTGAGGGACGTTCTGGCTATATAAGAAATCCGTGATTAATAATAAGATAAAT
AACTTATTTCATTTCGGAACCTTCATTGATTTATCGAATCGGTTACTATTTCTTAATCTC
AAAAAGAGATCAAAATAACAAGGAATATAATTTGATTAGTTGGTATTCAAAATATACGAT
TCAAGTAGTCAAGTCGAGAAAGAGATGGTTGAATCAAAATAATTTTGTTTAAAGTTCTAT
TTTTGTCAGAGGGCAATATGAATGTTCTATCATGTTCCATCAACACACTAAACGGGTTAT
ATGATCTATCCGGTGTGGAAGTAGGCCAACATTTTTATTGGAAAATCGGGGGTTTCCAAG
TCCACGGCCAAGTACTTATTACTTCTTGGGTTGTAATTGCTATCTTATTGGGTTCAGCCG
CTCTAGCCGTTCGGAACCCACAAACCATTCCGACCGGCGGTCAGAATTTCTTCGAATATG
TCCTTGAATTTATTCGAGATGTGAGTAAAACTCAAATTGGAGAGGAATATGGTCCTTGGG
TTCCTTTTATTGGAACTATGTTTCTATTTATTTTTGTTTCTAATTGGTCAGGCGCCCTTT
TACCTTGGAAAATCATACAATTACCTCATGGGGAGTTAGCCGCACCCACGAATGATATAA
ATACTACTGTTGCTTTGGCTTTACTCACGTCAGTGGCATATTTCTATGCGGGTCTTAGCA
AAAAGGATTAAGTTATTTCGGGAAATATATTCAACCAACTCCGATTCTTTTACCTATTAA
CATCTTAGAAGATTTCACAAAGCCCCTATCACTTAGTTTTCGACTTTTCGGAAATATATT
AGCTGATGAATTAGTAGTTGTTGTTCTTGTTTCTTTAGTACCTTCGGTGGTTCCTATCCC
TGTCATGTTCCTTGGATTATTTACAAGTGGTATTCAAGCTCTTATTTTTGCAACTTTAGC
CGCGGCTTATATAGGTGAATCCATGGAAGGCCACCATTGACTAGGTTTCTAAATAGTCTT
TTTTTTTTTAGTTTAATCTAAGGCAATGGCGCATGGCTAAAAAAATTGACTTAGGGAATA
AAAATATACAATACAACTACACTATATACGATCTCGAGTAATAGAAAAAAAAAGATTACA
ATAAAGATTACAATATTGATATTAGAGTAGAAAAAAAGGAAAGAGATCTCAAAGATCTTT
TTCCTAAAATTCCCGTTTGGTCCATTTATACCATAATAAAACCTTCCCCCTCAATGAATA
TTCAATTTAGATGGGTCATCCAATCCAAATATTAACTATTCGGACTCCTAATTTGACTAA
GAAGTCTTGCGATATTACGACGTGTTATTAAATAAAAAGGATGTTCTATCAAATTAAATA
AAAAGGATGTTCTATCAAACGATTCGCCTTTTGGGTTGATTTTATTCAACGATTGACCAA
ACGAAAATATTAATAAATAATAAATTGTATGAACTTAGATCAATCAAATTAATTTCTATG
CAACGATTCGGCCCAATCAATTTATCCATTTATTATCTTCTCAATTTAGGTTGCAGGATA
ATGATAAACAAGGGGGGAAGGGAAAGGAAAATTTATAACAAAGGGGATTAATAAACGGTT
CGTAGAGGGAAGGTCGAACTAGGTATATGGAATTGAATGGCGATAAGTTACCTCTTGTCA
AGGGTTAGACGCATCCTTATTAAATCTGATTAAATTCAAGATGAAGAAAGCCTGGGTTTA
CATTGTGGAAGAAAGACATGTATATGTGATATTAGATATTGACTAGTTATATACGAGCTA
AAGATATATCTAAATTTCCCTACTAATCGAATATGAGTGTAGATGGGAATTCTATAGAAG
TCCTTCTGTCTCATATGTGACTGTGAGTTGAAGATGAAGTCACTAAAAAAATCGAAGAAT
TCAAAGTCAAAGCGCGGTTCGGGACAAAGAAACGGAAAAACTCAAGTTGTATGGATTCAC
AAAGACTTTCTCGAGAGAAACTAAAAAAGAGATATCAAAGTAGTTTTGATAATTCAAGAA
TGTTATTACTTGAATTCGAAGTTCGTAGTTACTTTGACTGGATGAATCGTAGCAATCGAA
TAATTAAGTCATAGTTCATTAGTTGAATGTATCATTAACCATTTTTTTTTTGGTATGAGG
AACTTATCATGAATCCACTGATTTCTGCCGCTTCCGTTATTGCTGCTGGATTGGCTGTAG
GGCTTGCTTCTATTGGACCTGGAGTTGGTCAAGGTACTGCTGCGGGTCAAGCTGTAGAAG
GTATCATGAGACAGCCCGAGGCGGAGGGAAAAATCCGAGGTACTTTGTTGCTTAGTCTAG
CTTTCATGGAAGCTTTAACAATTTATGGCTTGGTTGTAGCATTAGCACTTTTATTTGCTA
ATCCTTTTGTTTAATATTAGAAATATGAAAAATTAAAATTTTTCATATTTTATTACTATG
GACTTGTGCTTTGCTTTTTCGAATTATATAAAGATTTCATTCCTAGAATTACTTATTCGT
TGAGAAAATAACCCACGGGAAGGGCTGATTTGCGGATGAGGAATTAGCATACGAACTCGC
TTTCATCCTTCCCGTTTGTGTTCGTAGGCCTTTTAAGAGGGGTTGCAACCAAGAAGGTAA
TTCAATAAATCAAATATATTTTTGATTCGATTTAGAAAGTAGGAAACTAGAAATATATAT
ATAGGGCAAAGTAATACAAAAAGAACTCTGTTCGATTTTTTAGTCTATCTATAGAGGAGA
TCATATGAAAAATGTAACCGATTCTTTCCTTTCTTTGGGCCAATGGCCATCCGCCGGGAG
TTTCGGGTTTAATACCGATATTTTAGCAACAAATCTAATAAATCTAAGTGTAGTGCTTGG
GGTCTTGATCTTTTTTGGAAAGGGAGTGTGTGCGAGTTGTTTATTTCAAGAATAGGCTGG
ATCCAACCAGATGTACTTTTTCTCTTATAACTAGGAAAGTTATACCTAAGAAAGAAGGGT
GCATGATCTCGCGAATTACTTCTGAATAAATTCAGAAATCATATGTAAGAACTATAGCAT
TTCGTAATTTATTGGAAAATCCACTTTGATTCTCTATCAACCAATAATATGGGCCCATTA
ACATGGTTAAAGCTAAACTGTTTGAAGTCCAGACGCAGCATGGTACTCTTTCTACCACTA
TGTTAATATAGAGACGGTTTCAAATAAAAAAATTTTATCCATAGAGAACACTCATATTGA
TAAAATGATTTGAACTACTTATTGGGAATTTTATCCCCTTTTTAGCCAATGCTGAATCGA
TGACCTATGTATTGTGTATAAAGTAAGAAAAACTTCTTGGATTAAAAAAAGTAAACAATT
TTGCTGACAATTACATATTTTTTGTTTGGTCAGAAGAGTCCTCCGAATTTTTTTGTCTTG
TATTAGTTTGCTATTTTGATTTCATTTTTGAATATGACAAGAGAATAGAGGATAGGCTCA
TTACATTAACAATAAAGATATGGTAATTTACATTGAGCGTGAGAGCCAAATGAATCGAAA
GATTCATGTTTGGTTCGGGAAGGGATCATGGAATTTTTGAAATGAATGGAAAGATAATCT
ACTTTCATTAAGTGATTTATTAGATAATCGAAAACAGAGAATCTTGAATACGATTAAAAA
TTCAGAAGAATTGCGCGCGGGGGCCATCGAGCAGCTGGAAAAAGCCCGGACTCGCTTACG
GAAAGTAGAAATAGAAGCAGATCAGTTTCGTGTGAATGGATACTCTGAGATAGAGCGAGA
AAAATTGAATTTGATTGATTCAACTTATAAGACTTTGGAACAATTAGAAAATTACAAAAA
TGAAACTATAAATTTTGAACAACAAAAGGCCAGTAATCAAGTCCGACAACAGATTTTCCA
ACAAGCCTTACAAGGAGCTCTAGGAACTCTGAATAGTTGTTTAAACAGTGAGTTACATTT
ACGTACTATCAGTGCCAATATTGGCATATTGGGGGCGATGAAACAAATAACGGATTAGTC
CTTCTATATTTAGGCATTATTTTTGATTTATTTATTTTTTTTTTTTTTTCAAAAAGAATT
AAGAAATACTCATGGTAACCATTCAAGCCGACGAAATTAGTAATATTATCCGCCAACGTA
TTGAGCAATATAATAGAGAAGTAAAGATTGTAAATACCGGTACCGTACTTCAAGTAGGTG
ATGGCATTGCTCGTATTCATGGTCTTGATGAAGTAATGGCGGGTGAATTAGTAGAATTTG
AAGAGGGTACAGTAGGCATTGCTCTTAATTTGGAATCAACTAATGTTGGTGTTGTATTAA
TGGGTGATGGTTTACTGATACAAGAGGGGAGTTGTGTAAAAGCAACAGGAAAAATTGCTC
AGATACCTGTGAGTGAGGCCTATTTGGGTCGTGTTGTAAACGCCCTGGCTAAACCTATTG
ATGGTAGAGGCGAAATTGCATTTTCTCAATATAGGTTAATTGAATCGCCCGCTCCGGGGA
TTATTTCTCGACGTTCTGTATATGAGCCTCTTCAAACAGGGCTTATTGCTATTGATTCAA
TGATTCCCATAGGACGTGGTCAGCGAGAATTAATTATTGGGGACAGACAGACCGGTAAAA
CAGCAGTAGCAACAGATACAATTCTAAATCAACAAGGCCAAAATGTAATATGCGTTTATG
TAGCTATTGGTCAAAAAGCTTCTTCTGTGGCTCAGGTAGTAACTAATTTCCAGGAAAGGG
GCGCGATGGAATATACTATTGTGGTAGCCGAAACGGCGGATTCCCCTGCTACATTACAAT
ACCTCGCTCCTTATACAGGAGCGGCTCTGGCTGAATATTTTATGTACCTTGAACGACACA
CTTCAATCATTTATGATGATCTCTCTAAACAAGCGCAAGCTTATCGCCAAATGTCTCTTC
TATTACGAAGACCACCTGGGCGCGAAGCTTATCCAGGGGATGTTTTTATTTACATTCACG
CCTTTTGGAAAGAGCTGCTAAATTAAGTTCTCTTTTAGGTGAAGGAAGTATGACCGCTTT
ACCAATAGTTGAAACCCAATCGGGAGATGTTTCGGCTTATATTCCTACTAATGTAATTTC
GATTACTGACGGCCAAATATTCTTATCTGCCGATCTCTTCAATGCTGGAATCCGACCCGC
TATTAATGTGGGTATCTCTGTTTCCAGAGTAGGGTCTGCGGCTCAAATTAAAGCTATGAA
ACAAGTAGCCGGTAAATTAAAATTAGAACTGGCACAATTCGCAGAATTAGAAGCTTTGCA
CAATTTGCTTCTGATCTCGATAAAGCTACTCAGAATCAATTGGCAAGAGGTCAACGATTA
CGTGAATTGCTTAAACAATCCCAATCCGCCCCTCTCGGGGTAGAAGAACAGATACTTACT
ATTTATACCGGAACAAACGGTTATCTCGATTCATTAGAAGTTGGACAGGTAAGAAAATTT
CTGGTTGAGTTACGTACTTACTTAAAAACCAATAAACCACAGTTTCAAGAAATAATATCT
TCTACCAAGACATTCACCGAGGACGCAGAAGCCATTTTGAAAGAAGCTATTCAGGAACAG
AGGGAACGTTTTCTACTTCAGGAACAAGCAGCCTAAACAAATTAATAACCCTTTTCCATA
AATTTTTTTTTTGGTACTCGAGCGTTTCAGTTCAAATCATTCAAAATTGATTTTTTGATA
TCGAAATCTAAAAAAATATCTGGAAAAAATTGCGTCCAATAGGATTTGAACCTATACTAA
AGGTTTAGAAGACCTCTGTCCTATCCATTAGACAATGGACGCTTTTCATTATGATTTTTG
GGTATTTTTACTTTCTTATCTTTTATTTGAAAAAAATAATCAAATTAGTAGGATTTATAA
AAAATTTTGAATTGTATATTCAACGATGAATGATGTATTAATTAGAGTCTATTAGAGTAT
TTAAGAATCTATATCTATAATCTATAAATATAGTAATATGATAGAATAAATATAAAGAAT
AAATAAATATTTATATAAGAGAGGGTATAGAGCGGGTAGCGGGAATCGAACCCACATCGT
TAGCTTGGAAGGCTAGGGGTTATAGTCGACGTCGATTCATCATTTTTAACGTCTCTAATT
CAAAACCGAACATGAAACTTTGGTTTCATTCGGCTCCTTATGGAAAATGGATAAATTGCT
AGATTTAAGATGTGAACCAACTTACAAAAAAAAAGGATACCCATCTTACAAAAAACGATA
CCCATAACATCTATGTCAGCTTTTTGTTTGAATCTATTCAATTCAAAACGACTCGCTTTC
TAGATGATCCCCTCTAGAAGAAGGCGATTCTAACAATCTTTCTAGTTACTTCGTTCTCTA
TTTCTATTTGAGAGGATCCTAAGGAAAAGTATTTTATTTCCACCGAGCTAAAATAAAATG
TCGATGTCTCTAGTAAACTAAAGACATTCTTTAATAGCTATTTTGCTTCAATTTATTCGC
TACAAATAAAAAAATTGAAGATTTAGTTACGATTAGAAATTAGAAATCTATTTATCTATC
TTCATCCATGGATTCTTTATTTATACTCATTCAATTGGAAGTATTGATCCAATTTTAAAA
TTTTGTTTCGCAATTTCATAATCCAAGTTTTCAGTTTTTAATTGACTTTTAGATAAAAAC
CCCGAAAATTTATATTTGTCCTTGAACGCGTCATTGAAAGGGAAAGGATTTATTTAATCC
TTTATAATGAAATAAAGTTTTTGATCGGAATATGAATAAAACCGAAAGACCCCTTAACTA
TTATGGGGGTTAATAGAACGAATCACACTTTTACCACTAAACTATACCCGCTACAATGCA
ATTATTGTATATAAATGGATCTTTTGTCGAGGCGCTTCTGTATATGTGTAGATTCAGCTT
CTTATATAATATTTTAAAGAATTTAAAGAATATATATTTTAGTTACATAGTACAGTGACC
CGTTCAGGAATTCAATGAAACAAGCCCTTTCCTTTTAACTCAGTGGTAGAGTACTCCCAC
GGTAAGGCGTAAGCCCTCGGTTCAAATCCGATAAGGGGCTTTGTATATATATATATTTTT
TTTTTTCAGTCGTAGTATTCATAGAATAACGATATGATTAATTAATAGTAATAAAAAAGT
AACCCGCTGTATAATATTATCAGCTAATGAGTTTAGTTATAGTTATCACGAATAATGATA
AGTCATCTGTTGAATGACTAAAAATTCCTATTTTCAATTAGGCCGATGAAATCCATTGTA
AAGATTAGAAATCAATAAAAGAAAAATAAGTGGACCTGACCCATTGAATCATGACTATAT
CCGCTATTCTGATATTCAAATTCAATAGAGATGAAATTGGAACAAGTTGACCCCCTTTTC
TATTTATTTTCATTTCTTTGGACTCCGCAAGAATTTGCCGATATTTCCAATTCAATCGTC
TTGTCTTGTTCCTAGATGTTCTATAGGAAAAAATTGTCATTTCGTTCCTCTACGGAGAAC
CTTTTATTCTAAATTCTAAATCACAGGATAAGAAAAAAATTCACTATCTTTCTTTGATTA
CAGGATCAAGATTCATTTATATCTTATCTATACTATATAATATATTCTATAGATATAGAT
ATTTCTATTCTATATTTAGATTTATAGCTATCAGATCGTGGCTTGATGTACCAAAAATTT
CCATTTCGTTGCATCCAATATTTTTGTTCCGACCATCGTATGAAGAAAGGATGCAAGATA
AATACTATCATTTCCAATCTCCTATTTTAATTTGAATATTGTATTGAAGTTGAAGTGAAG
TAAAAAATTGGAAACCCTCTCTTTTCTAACAGGGAAAAATAAATCAAAAAATATTAGTAA
TTTAGTCTACATAAAAATTAGAATATAAAGAGAGTTCTTTTTCTTAATCTCATGAACAAG
ATCTAAGAATCCATTTAGTTGATGGAAGAACATGGGGGGGGGCAGGCCTGAGGATCAACC
GGTAGTGGGTGAGGGGATTGCTTTTTCCTTGACCAATTCTTTCAAAAAACGAATCGGATT
CATGGGTCATAATAAGATAATTCATGATTCAGATGCTTAATAATAAGATAATAAGAAGGA
ATAATCAAATTGAATTCATGAATTTACCCGGCAATTTATGGTCCAATAAAGGATTTTTAT
CTTCGAAACCCATTGGAAGGGGTAGTGCACGAGAAAAAAAATCATGCGGAAATGATCGAC
TCCTTGGATGCCCCAAAAATACTATGAGGTGTTCGGAAATGGTCGAAGTAGTTGAATGGG
AGGATTACGATGACTATAGCCCTTGGTAAATTTACCAAAGACGAAAAAGATTTATTTGAT
ATTATGGATGACTGGTTACGTAGGGACCGTTTCGTTTTTGTAGGCTGGTCCGGCCTATTG
CTCTTTCCTTGTGCCTATTTTGCTGTAGGGGGTTGGTTCACGGGTACAACCTTTGTAACT
TCATGGTATACCCATGGATTAGCCAGTTCCTATTTAGAAGGCTGCAATTTCTTAACTGCC
GCAGTTTCTACTCCTGCTAATAGTTTAGCACATTCTTTGTTATTACTATGGGGTCCTGAA
GCACAAGGAGATTTTACTCGTTGGTGTCAATTAGGCGGCCTGTGGACTTTTGTTGCTCTC
CACGGAGCTTTCGGACTAATCGGTTTCATGTTACGTCAATTCGAACTTGCTCGATCTGTT
CAATTGCGACCTTATAATGCAATCGCATTCTCTGGTCCAATTGCCGTTTTTGTTTCTGTA
TTCCTGATTTATCCACTAGGTCAGTCTGGTTGGTTCTTTGCGCCTAGTTTTGGTGTAGCA
GCTATATTTCGATTTATCCTCTTTTTTCAAGGATTTCATAACTGGACATTGAACCCATTT
CATATGATGGGAGTTGCCGGTGTATTGGGCGCTGCTTTGCTATGCGCTATTCATGGTGCT
ACTGTAGAAAATACTTTATTTGAAGATGGTGATGGCGCAAATACATTCCGTGCTTTTAAC
CCAACTCAAGCTGAAGAAACTTATTCAATGGTCACTGCTAATCGCTTTTGGTCACAAATC
TTTGGGGTTGCTTTTTCCAATAAACGTTGGTTACATTTCTTTATGTTATTTGTACCAGTA
ACTGGTTTATGGATGAGTGCTCTTGGAGTAGTCGGTCTGGCCTTGAACCTACGTGCCTAT
GACTTCGTTTCTCAGGAAATTCGCGCGGCGGAAGATCCTGAATTTGAGACTTTCTACACC
AAAAATATTCTTTTAAACGAAGGTATTCGTGCTTGGATGGCGGCTCAAGATCAGCCTCAT
GAAAACCTTATATTCCCTGAGGAGGTTCTACCCCGTGGAAACGCTCTTTAATGGAACTTT
AGCTTTAGCTGGTCGTGACCAAGAAACCACCGGTTTCGCTTGGTGGGCCGGGAATGCCCG
GCTTATCAATTTATCCGGTAAACTACTAGGGGCTCATGTAGCACATGCCGGATTAATCGT
ATTCTGGGCCGGAGCAATGAATCTATTTGAAGTGGCTCATTTTGTACCAGAGAAGCCTAT
GTATGAACAAGGATTAATTTTACTTCCTCACCTAGCTACTCTAGGTTGGGGGGTAGGTCC
TGGTGGGGAAGTTATAGATACGTTTCCATACTTTGTATCTGGAGTACTTCATTTAATTTC
CTCCGCAGTATTGGGTTTTGGCGGTATTTATCACGCACTTTTAGGGCCTGAGACGCTTGA
AGAATCTTTTCCATTCTTCGGTTATGTATGGAAAGATAGAAATAAAATGACTACAATTTT
AGGTATTCACTTAATCTTGTTAGGTCTAGGTGCTTTTCTTCTAGTATTCAAGGCTCTTTA
TTTTGGGGGCGTATATGATACTTGGGCTCCGGGAGGAGGAGATGTAAGAAAAATCACCAA
CTTGACGCTTAGCCCAAGTATAATATTTGGTTATTTACTAAAATCGCCCTTTGGTGGGGA
AGGATGGATTGTTAGTGTAGACGATTTGGAAGATATAATCGGAGGCCATGTATGGTTAGG
TTCCATTTGTATACTTGGTGGAATTTGGCATATATTAACCAAACCCTTCGCATGGGCTCG
ACGCGCACTTGTATGGTCTGGAGAGGCTTACTTATCTTATAGTTTAGCGGCTATATCTGT
CTTTGGTTTCATTGCTTGTTGTTTTGTATGGTTCAATAATACGGCTTATCCTAGTGAGTT
TTACGGACCCACTGGACCAGAAGCTTCTCAAGCCCAAGCATTTACTTTTCTAGTTAGAGA
CCAACGTCTTGGAGCTAATGTGGGATCGGCTCAAGGGCCTACTGGTTTAGGTAAATATTT
AATGCGTTCTCCGACCGGAGAAGTCATTTTGGAGGAGAAACTATGCGTTTTTGGGATCTG
CGTGCTCCTTGGTTAGAACCTTTAAGGGGTCCAAACGGGTTGGACTTGAGTCGGCTGAAA
AAAGACATACAACCTTGGCAAGAACGTCGTTCCGCAGAATATATGACCCATGCTCCTTTG
GGTTCTTTAAATTCCGTGGGTGGAGTAGCTACCGAGATCAATGCAGTCAATTATGTGTCT
CCTAGAAGTTGGTTATCTACTTCTCATTTTGTTCTAGGATTCTTCTTCTTCGTAGGGCAT
TTGTGGCACGCAGGAAGGGCTCGTGCAGCTGCAGCAGGATTTGAAAAAGGAATTGATCGT
GATTTTGAACCTGTTCTTTCCATGACCCCTCTTAATTGAGACAGGAGATCAAAGACTTGA
ATATAGGAGTGACTTCGGTTCCCTCATACATATAGGGGTCATGTCATAATTTTTTTCAAC
TTCATTTATATTTAATCCATTTTTCTGGCTTGGCTAGGTGGGATAGCCGAGCCGCTTCCC
TTCTTTATGATAATGAAACCGTCCGCAATCCAATAAAGAAACAAATAGATTCAACAAGCA
AAAAAGGAGAGAGGGATTCAGACCCTCGATAGTAAACTATACCGGTTTTCAAGACCGGGG
CTTTCAACCACTCAGCCATCTCTCCGAAAGGCATTTTTATTTTATTCCTCCGAATAGAAC
ATGGCCATATTAGTGGATACCGCCACTATAAAAGATCTCGGGTGTGATGGTCAATCTATC
TATCCCATTATTATATATGGATAGATACATCATTCAGCATGCCCATTTGTAATTTGTAAA
ATAAAAAACCAAATTCCGTTCTCCCCCAACTCCATTTACGAATAATGTGGTATAAAGGGT
AGTAATATAATAAATATAATAAATCATATAGAATCAATGGATTCGTGGTAAAATCCCTGT
ATGATGTATTTTAGTACAATTTTTGACTGATATAGGGATCAAATGGTATAGTTCATTTGT
TGGTAGCTTGGAGGATTAAAAGCATGACTCTTGCTTTCCAATTGGCTGTTTTTGCATTAA
TTGCTACTTCATCCATCTTATTGATTGGCGTACCCGTTGTATTTGCTTCTCCTGATGGTT
GGTCAAGTAACAAAAATGTTGTATTTTCAGGTACATCATTATGGCTTGGATTAGTCTTTC
TGGTGGGTATTCTTAATTCTCTCATCTCTTGAACCTATTGTCCTAGATCCAAAACCAAAA
TGACCCTCTGAATTATTCTTGGTTGTGAGACACATTCACATTCAATATAAGTCCCAAAAA
TCAAAATAAATATAAGAAAAAAAAATGAAAAATTAGAAGGGGGGTCAAACTTCTTGTTCT
TGAAAAAAAAATGAATATAAAATTCAAATTAATAAAAAATTAGGGCTCAATCTGAAGAGA
GTCTCCGGCCCAGCACTGCACAAATATGCTCCAGACATATATATATATATCATATATGTG
TGGACATATTGTGTATTATGGACATATTGTGTATCAAGAACAAAAGAAAAAAGCGGATAT
AGTCGAATGGTAAAATTTCTCTTTGCCAAGGAGAAGACGCGGGTTCGATTCCCGCTATCC
ACTTAAAATGAAGTCATTTATTGAATATCATAAAATAAAATGATAAAAGATTTGGTATAG
TTAGCCATCATAGTGTAGTGAGTCTACACTTCCCCTTTTGCCTTCTACCCCAAAAGGAAA
ATAATTACTAGTTACTAGAGTAAAACATCAAATTTTTTTGAAAAAAAGTATTGCGGAGAC
AGGATTTGAACCTGTGACCTCAAGGTTATGAGCCTTGCGAGCTACCAGACTGCTCTACCC
CGCGCCGAAGAGAAGAACTGAAAACTAATAGATACGCAAGGATTGAATGGGCCCCTCTAC
CATATCTGTACAAATAGAATAGCCTATTTATACAGAATGGTAAAGGGGCCGTCTATGATC
ATCAATCATAGAAATGAATGAAATAAAGAGATATTTTAATCCTTACCAACTCGATCTTGT
CGCCCCTGGCAACAAACATGCATGAACCATTTCACGAAGTATGTGTCCGGATAGTCCAAA
GTCTCGATAGTTAGCTCTTGGCCTTCCGGTTGAAAAACAACGTCGATGAAGGCGTGTAGG
TGCACTATTCCGCGGTGGGGATTGCAACTTTCCATAAATTTCCCATTTGTCACTCAACGA
TCGAACTTTGCTTATTTCTTCTTTTGAGGATCGTCGAATCAAATGATATTTCTGTTCCAA
TTTTTGCCTCTTCTTTTCCCTCTGAATCAAACTTTTTTTGCCATACTCGTTAAGTTCCTA
TTAGTATCCATGATACAAGTCGGATCCTAGATGGAGAAATATAAGATAAGAAGGTGGATC
TCTTCTTCATCGAAAGAAATGAGATTATCGCGGATACAAAATATTCAATTAAAAAATTAA
CCAAATTTCCCTGATGTAGAGGCAATCAAGAAAGCTGCATAAGTAAATATATAACCTACA
GAAAAGTGGGCTAATCCAACCAACCTTGCTTGTACAATGGAAAGTGCCACCGGTTTATCT
CTCCAACGAATCAAATTAGCCAAAGGTGTGCGTTCATGAGCCCATGCTAAAGTTTCAATC
AATTCCTGCCAATATCCACGCCAGGAAATTAAAAACATAAATCCAGTAGCCCAAACAAGA
TGTCCAAATAAAAACATCCATGCCCAGACTGATAAACTATTCATACCAAAAGGATTATAT
CCATTAATAAGTTGTGAAGAGTTTAACCATAAATAATCTCTTAACCAGCCCATCAAATAA
GTGGAAGATTCATTAAACTGTGAAACATTACCCTGCCATAATGTAATGTGCTTCCAATGC
CAATAAAAAGTAACCCATCCAATGGTATTTAACATCCAAAAAACTGCCAAATAAAATGCG
TCCCAAGCCGAAATATCACAAGTACCGCCTCGTCCTGGGCCATCGCACGGAAAACTATAA
CCGAAATCCTTTTTATCTGGCATTAACTTGGAACCACGTGCATCTAGCGCACCTTTTACT
AAGATCAACGTAGTTGTATGTAAACCAGAGCAATAGCATGATGAACCAAAAAGTCTCCAG
GACCTATTGTTAAGAATAGTGAATTACTATTCTCATTAATAGCATTTAACCAACCCGGCA
ACCAGATACTTCTACCCGCATTGAATGCCGGGCCATTCGTTGAAGATAAAAGTATATCGA
ACCCATATGAAGTTTTACCGTGAGCAGATTGTATCCATTGAGCAAATATAGGTTCAATTA
AGATTTGCTTCTCCGGAGTACCAAAGGCAAGCATGACATCATTATGAACATAAAGTCCCA
AGGTATGGAAACCCAAAAGAGGCTGGCCCAACTTAAATGAGATATGATAGCTTCTTTATG
TTCTAACATTCTTGCCAATACATTATCCTCATTCTGTTCCGGATTGTAATCCCTAATAAA
AATATAGCTCCATGAGCAAAAGCTCCTGTCATGATGAATCCTGCGATGTATTGGTGATGA
GTATATAACGCAGCTTGGGTAGTAAAGTCTTGTGCTATAAATGCATAAGCCGGTAAAGAG
TACATATGTTGAGCTACCAAAGAAGTAATAACCCCTAAAGAAGCTAGAGCAAGGCCTAAT
TGAAAATGAATCGAATTATTAATTGTGTCATAAAGGCCCTTATGCCCACGTCCCAATCGA
CCTCCCGGAGGGATATGTGCATCTAAAAGATCTTTCATACTGTGCCCAATCCCAAAATTA
GTTCTATACATATGCCCAGCAATGAGAAAAATAAATGCAATAGCTAAATGATGATGAGCC
ATATCAGTCAGCCATAAACTTTGGGTTTGTGGATGGAATCCCCAAGAAGGGTTAAAATGG
CAGTTCCTGCTCCTTGGGAGGTACCAAATAAATGACTACTTGAATCGGGATTTTGAGCAT
AAAGATTCCACTGACCTGTAAAAAGTGGGCCTAGCCCTTGGGGATGTGGTAATACATCTA
AGAAATTATTCCATCGAACGTACTCCCCTCTGGATGCAGGAATAGCGACATGGACTAAAT
GTCCTGTCCAAGCCAAGGAACTTACGCCGAAGAGTCCTGATAAATGATGATTAAGACGAG
ATTCTGCATTTTTGAACCAAGAAACACTCGGTTTCCATTTCGGTTGTAGGTGTAACCAAC
CCGCTATTAAAGATATCGCAGAAATAAATAATAGAAAAAGCGCTCCAGTATAAAGATCTT
CATTAGTTCGTAAACCGATTGTATACCACCACTGATAAACACCAGAATAGGCGATATTCA
CTGGCCCAAGAGCACCCCCTCGAGTAAAAGCTTCTACAGCCGGTTGACCAAAATGAGGAT
CCCAAATTGCATGAGCAATAGGTCTTACATGTAAAGGGTCCTGTACCCATGACTCAAAAT
TTCCTTGCCAAGCTACATGAAGAGATTTCCGGAAGTCCACAGAAAAATTATTGCTAATTG
CCCGAAGTGAGAAGCAAAAATATTCTGATAAAGACGTTCCTCAGTAATATCGTCATGACT
CTCGAAGTCATGCGCGGTAGCAATACCAAACCAAATACGACGAGTAGTGGGGTCCTGAGC
TAAGCCTTGGCTAAACCTTGGAAATCTTAATGCCATAATGCCTTTCAAATCCTCCTAGCC
ATTATCCTACTGCAATAATTCTTGCTAAGAAGAACGCCCATGTTGTGGCAATTCCACCCA
GAAGGTAATGGGTTACTCCTACAGCACGTCCTTGTACAATGCTTAAGGCTCTCGGCTGGG
TAGCAGGAGCAACTTTTAATTTATTATGAGCCCAAACGATGGATTCAATAAGTTCTTGCC
AATAACCACGTCCACTGAATAAAAACATTAAACTAAAAGCCCAGACAAAATGAGCACCTA
GGAAAAAAAGTCCATATGCGGATAATGAAGAACCATATGACTGAATTACCTGGGATGCCT
GTGCCCATAAGAAATCGCGAAGCCACCCATTAATAGTAATAGAACTCTGCGCGAAGTTTC
CTCCCGTGATATGAGTTACTACTCCTTGATCGCTTATACTGCCCCAAACATCTGACTGCA
TTTTCCAACTGAAATGAAATATGACTACTGAAATTGCATTGTACATCCAGAATAGTCCTA
AGAAGACATGGTCCCAAGCCGATACTTGACATGTACCCCCCTCTTCCAGGCCCATCACAA
GGAAAACGAAACCCAAGATTTGCTTTATCCGGTATCAAACGAGAGCTACGAGCAAATAGA
ACACCTTTCAGAAGTATCAATACCGTCACATGAATCGTAAATGCATGAATGTGATGTACC
AAAAAATCCGCGGTTCCTAATGGAATAGGTAACAAAGCTACCTTGCCACCAACTGCTACT
AAATCACCGCCCCCCAAGTTAAACTGGTGCTTGCTGTTGCACCAGGCGCCGTTGCACTAG
GTGCTAAAGCGTGGGTGTTTTGTATCCATTGAGCAAATACCGGTTGTAATTGTATAGCGG
TATCTGAAAACATATCTTGAGGACGCCCTAAAGCGCTCATGGTATCATTATGAATATACA
AACCAAAACTGTGAAAGCCTAGAAATATACATGCCCAGTTAAGATGTGATATGATTGCAT
CACGATGCCTAAGAACACGATCTAATAGATCGTTGTATCGAGTAGTTGGATCATAGTCTC
TTACCATAAAAATACGTACGCAGCAGCACCCACTATGAGAAATCCACCAATCCACATATG
ATGTGTGAATAATGACAGTTGTGTACCATAGTCAGTAGCTAGATATGGATAAGGGGGCAT
GGCATACATATGATGAGCTACAATAATGGTTAAAGAGCCTAACATAGCTAGGTTAAGAGA
TAATTGAGCATGCCATGACGTTGTTAGGATCTCATATAGGCCTTTATGGCCCTGGCCCGT
AAATGGACCTTTATGAGCTTCTAAAATATCTTTTAGACCATGACCAATGCCCCAGTTGGT
CCTATACATGTGACCCGCTATCAGAAAAAGAATTGCAATAGCTAAATGATGATGTGCAGT
ATCGGTTAGCCATAGACCTCCAGTTACTGGGTCTAATCCTCCACGAAAAGTAAGAAAGTC
CGAATATTTTGACCAATTCAAGGTGAAAAATGGGGTTGCTCCCTCGGCAAAACTCGGATA
AAGTTGAGCCAAAAGATCCCGATTCAAGATAAATTCATGAGGAAGTGGTATTTCTTTAGG
ATCTACTCCAGCGTTTAGAAATTGGTTAATCGGTAAAGATACATGTACTTGATGCCCCGC
CCAAGAGAGAGACCCAAGCCCCAGTAGCCCGGCTAAATGGTGATTCAACATAGATTCTAC
ATCTTGAAACCAAGCCAGTTTTGGAGCAGCTTTATGATAATGAAACCAACCAGCAAAAAG
CATTAACGCTGCAAAGACCAATGCACCAATTGCGGTACAATAGAGCTGTAATTCGCTAGT
TATTCCAGATGCTCGCCAAATCTGAAAAAAACCAGAGGTTATTTGTATTCCTCGGAAGCC
CCCGCCCACATCACCATTCAATATTTCTTGGCCCACTATCGGCCAAACCACCTGGGCACT
AGGCCGAATGTGAGTCGGATCGCTTAGCCATGCTTCATAATTGGAAAAACGAGCACCGTG
GAAATACATGCCACTCAGCCAAAGGAAGATGATGGAGAGTTGACCGAAATGCGCACTAAA
TACTTTTCGAGAGATCTCCTCCAAATCACTGGTATGGCTATCGAAATCGTGAGCATCAGC
ATGTAGGTTCCAGATCCAAGTGGTAGTTTCGGGGCCTTTAGCGATTGTTCTTGAGAAATG
ACCCGGTCTAGCCCATTCCTCGAATGAAGTTTTTATGTGATCCCTATCTACCAAAATTTT
TACTTCTGGTTCCGGCGAACGAATAATCATTGAGTCCTCCTCTTTCCGGACAACACATAC
AAAGAGACCCGCCAACAGTCAAATAATTAGTGAATCTCGGAGAGATATTTCTATTATATA
ATTAGTTTCTTTCTCTTCTAGTTTTCTATCTCCCATCTATCTATTTTCTTTAGTTATTCA
CTAGAGCAATTATGATCTGGAAGTCGATCCGGGGCAAGTGTTCGGATCTATTATGACATA
GCCATGAGGCGCTCAACGGACCTTTTGGATCTTCTAAAAACTTTTATGGCTTTAGATTGA
TACAAAAACTTGTTTTTGTGCAATCTAGTATTTTTCAGATCTCAATTAAAAGTTCGAAGT
CTTTTTTATTAGTTTTAACAGTCTTAAAAAAAAAAAAAAAAAATACAAGAAAAAATATAT
TTTGTAAGCTATCCATGTATCCTTTAGCCCTACAAAATACCATACGAAATAGTAGAAGGG
ATATAAAGAAATTCTTTCAGTGGTTCTTCCCAAAGGAATGATCTATTTTATTTGACTGAT
GATGATCGGGCCAACAAACATTAATAAACTAAAACAATCTAAATCTATAACTAAAAGGTC
TCATCGTTTTTTATTCGAAACGTCTAGTGATCTTCAACCAATTATGAGCTTCAATATAAT
TACCAGGAGTCAGTGCTATAGCCTGTTTCCAATACTCAGCGGCTTGGTCAAACCAAGCCT
CCGCAATTTCAGAATCCCCCTGCCGAATGGCCTGTTCTCCCCGGTCGGAATAGGTGGGTT
AATTCCTTCCCTTAGAACCGTACTTGAGAGTTTCCTACCTCATACGGCTCGGCAGTCAAC
TCTTTTGTATCCCATTTGAATCTACCATACTGAATAAGGTTTCTCGTAGATCTATCCCGT
TTTTAGAGTTAATGAAAAGAAGTTAATAAAATGAGTTTCAAACTTAAATCTTAAGTTTGG
ATTCAAAATCCGGTTGATTTTAGTTTTATCTTTTCTCCCACCTTCAGAAGAATAAAACGT
AGACTTTTCGCCTATTATTAGAATTTTCTGAAAGGTAACTATCTCAGTTTCATATCATAT
AGAAATTTATATAGAATTTTTGAAAAAGACTCTCGAAAGGAAAGACTTACTATCTTTGGG
ATCTGATCCTACACCGCTGCTCAATACCTTAGTGGATCTACTTTATTACATAAGTGGATT
CCTAACGTTTGTCTCACATCATGACATAAGTAAGCAGTTATTTTTGTATCGGCCCAAAAC
CTCGCTAATTGATCTTTACGGTGCTTACTCTATCAATTCGATCCTTTACCCATAGAATAA
AACAGCTAGGCATATATATTTCTTCATATTTAAACTTCTATGAAGTTTCTTTCTTTCTAC
AGCTGATAAAAATCGTTGTTTTAGACGATACATATGTAGAAAGCCCTTTTTCTAGTATTT
ACTAGCGAATTTAATCTTTCTTTACTTTTTTATTTCTATAGTGGAGATAGTCGCACGTAA
TGACAGATCACGGCCATATTATTAAAAGCTTGTGGTAAGAATGGGTTTCGTTCGAGCGCT
CGAAAATAATATTCCAAAGCTTTCGTGTGTTCTCCGTTACTTGTGTGGATAAGTCCTATG
TTATAGAGTATATAACTTCGGTCATAGGGATCAATTTCTAGTCGCATAGCTTCATAATAA
TTCTGTAAAGCTTCCGCATAATTTCCTTCGGATTGAGCTGACATCCGTTACGGTCGTCAT
TCAATTCAAAGAATCTCCGTTACAGAACCGTACATGAGATTTTCATCTCATACGGCTCCT
CCCTTAATATGCATAATGATAAAATTAGAAAGAAGACGAAAATCTTCTCATTACATTATG
AACTGAGTAGGGCTAGTGTTTTTACAAGAAATCTCTAGCCAACCTTCCTGCAAGAGATCT
TTTCTTAACATCAAACATATGGGTACTAGAGAAAAATGATAACTCCAACAATTTCTTTGT
TCTCAACGCTTCCATATTTCTAGGAATTAGTCACTTCAACAGCCTTCGATGGTTATACGG
GTATCCAAAATACAAACGAGATGGATGTTTGTTGTCCCAACCATTCTTTTAGTCCCAAGC
CTGCTAAAGAAAGGGATAATTTTTAACAAAGTTTTCGTGTTGTTGATTCCTAGGTGTAGT
GCTTCTTCCCTTCTGCTGCCTATTGGTACTAGTGGACTAGGATTGACCTGTAATAGGGAA
CCTATAGGTATAACCTTTCGCTCAATACTAGAATCGAGAATTGAAACATAGCATCTGAGG
CTGCATTAATCGAGGATACACGACAGAAGGAATTGTTCTATTTCCAAACTTTACCTTCAA
CAAGCGTAAATTTTTTCTTTTTTTTTTCCCAATCACGAATCCTGTGTATTTCTCGTAAAA
CTGTGAGTAATAAAAAAATCAAATCGCACCATCTCTGTAATAGGTAAATGCCTCTTTTTC
TCCTGAAGTTGTCGGAATTATTCGTAATAAGATATTGGCTACAATTGAAAAGGTTTTATC
AATAAAATTTCCATTTATCCGGGATCTAGACATAGGTAGGAATCCATTCTATCATTGTTC
TCATTACTTCTCGCGGGAAAATGATCCCACAAGGAAAAGAATTCTACAGTACAAAATAAC
ATAAAAACAGATTCATTATATTAATCCTTCTATTCAAAAAAATTCACTATTAAAATAGTT
CTTTTTTACATTCCAGGAATTGATAAGAACTAAGAAATAAATATGGGAACCGGATTCCAT
TCCATCTTACTGGAATAGTCTACCAACAAAAGAAACTATTCTTATCTTATTCGATTGAAG
TTATAGCTTAGAATAACCTCAAATTATGAAAGAAGAAAAAGGATCGAATAATCATTGTAT
GATGAAAATAGAATAACCGCCTATTTTTTTTGTGTTGTAGGGGTATACACTACGCTCTTA
GGGGTATACACTACGCTCTAAAAAATAAATTAGAAAAAAATTGGATCAATTTTTATTTTT
AATAGATAGATGGGATAAGGATTTTTGTTGATAACTCTCAAACTGGCCTAGAAAGGAAAT
TGAGAATTCTTCTGATATGGAATCGTAGTCTAAATAGAATCATGATCTAAAGATATACAT
TAACCATAGTCTAAAAATGGAGACCCCTCAATTCATTATCCCCCAGGAAAGATCCTGCTT
TTACTATGATGAAAATTTGGATCGCTTTCTAGTTATAATTTATTGGTTGTACCTACCCAA
GAATAATATAATATGAATGATTCATTCTATTTTCGGTTTTTGGGTCATAATCATTATGTA
GGAGAGATGGCCGAGTGGTTGAAGGCGTAGCATTGGAACTGCTATGTAGGCTTTTGCTTA
CCGAGGGTTCGAATCCCTCTCTTTCCTTACCTTCACCTAATTTACCGATCTTACTAACCA
CAATAGATCAAATAGCAATGGATACTACTATTCCAACAGTTAGACCTTTCTTTGATATGG
ATTCTATATTTCTATTACTAATGGCTCTGGTACGGAAAATACTGTTAAAGAAAAGAGTAG
ACAAGGAATCAAAATATCCCTCTTCTCTTGGTCTATGACACCTAAACGGAAGAAAAATCC
GGGCCAACCCCTGAATTTATCTTAACCTTAGGTTAATTTACTTCGCCGAAAGGGAGCAAA
ATTGGTCGAACCCTTATTCTTACTTATTCTTATTAGTCTTTATTTTCTTTTCTTAGGTTT
AAGTCTGACGAGAATAATATTCTACAACTAGTAATTCATTTATTTTCAAACCGACCCATT
TACTATCTATTATTTGATTGACTAATCCTTTATATTGGAATGGTTGAAGAGTCAAATGGT
TTGGCAATTCCTCAGCAGGGGATGAATCAAGAGAATTTTGAATTAGAGCTCTAGATTTTT
GTTCATCCCTCGCCGCAATAGTATCTCGGGGTTTGCAGCGATAACTTGGTATATCTACTA
TACGACCATTGACTAAAATATGTCTATGGTTAACTAATTGGCGAGCTCCCGGAATAGTCG
GGGCCATACCCAACCGAAAAGGATGTTATCCAGGCGCATTTCAAGTAATTGTAGTAAAAC
TTGACCTGTTGACCCCTTTGCCTTTCCGGCGATACGAACGTATTTAAGTAATTGTCGTTC
TGTAAGACCATAATGAAAACGCAATTTTGTTTTTCTTCTAGACGAATACGATATTGGGAT
TTTTTCCCGGAACGCGATTGGTTTCTAAGATCACTTCCAGCTCTGGGCCTTTTATTAGTT
AGCCCTGGTAAAGCCCCCAGGCGACGTATTTTTTTGAAACGAGGACCTCGGTAACGCGAC
ATAAAGACTCCTTCTTTATATTTAATTTTAATTAATTCTTATTGATGAAATTTCATTCTA
CAGAATAAACCTAAACTAAAAATGAACTAAATTCTAAATAAAGCAAAATTTACTGATATT
CTATTAAACATTAAAGAATAATGAGATGAGTTGGATAAATATCCAGATCGTTATATTTTA
TATATAGAAAAGAAAAGGATTCTTTTCGTGAGATAGTTGGAAATTCCTATAACATAATAA
ATCAATGGCTTTTGCGAAAGAGGAAGACATTTTTCGCTTAGATCTCAAAGCTGCATTATA
AATCATGTAAAAAATCGAATAAACTAAATAGAGAAAAGCCGACTATCGGAATCAGACCGA
TGACCATCGCATTACAAATGCGATGCTCTAACCTCTGAGCTAAGCAGGCCCGCATAACAT
AAATTAGAATGCATAGGAATTCCATAAACTCTTAGAATCTTTCCTATTAACTATTTGCAT
TCTTGGCTATTCATATTCGCTATTCATATTCATAATATATATATATTTATTTTTAATTAA
AGAATAAATAGAATTTCAAATAACTGTTAAATATTATAGAACATAATGATTAATCTAGCG
ATATAGAACTAGTCATAAAAAAAAAAAAAAAGAATCGACCGTTCAAGTATTCCAAATTGA
ATGGCGAAATGAGTGGAAGAGAGACAGATGTATAGGGTATGTATCCACCTATATTGAATT
GCGGATACAGAAATGATAAAATCGTTTTGATTGGACCGAATAAGAGCCTCCTATACAAAA
GAAGATAGACAAGAAATCAAAGACAAAGAGGAGAAAACACTTTTTCGAGACAGGAATCGG
CATCTATCTAATGAATTCAACGGTTGCGTTATAAATGAAAGAAAAAAGGGACGGGATCAT
AATGAGATTTTCATCTCAAAAAGGGGGATATGGCGAAATAGGTAGACGCTACGGACTTAA
TTGGATTGAGCCTTGGTATGGAAACTTACTAAGTGATAACTTTCAAATTCAGAGAAACCC
TGGAATTAAGAAAAATGGGCAATCCTGAGCCAAATCACGTTTTCCGAAAACAAACAAAGG
TTCAGAAAGCGAAAAGAAAAAAAAGATAGGTGCAGAGACTCGATGGAAGCTGTTCTAACG
AATGGAGTTGATTGTCTTACATTGGTAGAGGAATCCTTCTATTGAAACTTCAGAAAAGAT
GAAGGATAAACCTGTAACATAATACAGAATTGAAGAAAGAATCAATCAAATATTCATTGA
AGATTCACTCCATAATCTGATAGATCTTTTGAAGAACTGATTAATTAATCGGACGAGAAT
AAAGATAGAGTCCCGTTCTACATGTCAATACTGGCAACAATGAAATTTATAGTAATAGGA
AAATCCGTCGATTTCAAAAATCATGAGGGTTCAAGTCCCTCTATCCCCAAAAAGACCGTT
TGACTCCATAATTCTTTATTGTATCCTTTTGATTTATCTTGTTTTGCGTTAGTGGTTCAA
AATTCCTTATCTTTCCCATTCACTATTCTTTATACAATTATACAAAAGGATCTGCGCGGA
AAAGCTGTTCTCTTATCACATCACACGGGATATATGATACATGTACAAATGAACATCTTT
GAGCAAGGAATCCCCGTGTGAATGATTCACGATCGATATTTCATACTGAAGTTATTCTTT
TGCCAAATTATCGGACCTGGATAAGGCTTTGTAATACCCTTTCAATTGACATAGACCCAC
GTTGTCTAGTAAAATGAAAATGAGGATGCGACATCAGGAATAGTTGGGATAGCTCAGTTG
GTAGAGCAGAGGACTGAAAATCCTCGTGTCACCAGTTCAAATCTGGTTCCTGACACACGA
TTAATTTGTATGAGTCTCTATTCTACTAATTGATATGAATACATATTCATTAAGACTATA
GATAATAATACATATTATCCATCTCGGTCTTTAGAGATATACCTTTTTATAGAGGCGGAA
AGAGTTTATTATACAATACAAATACATACAATACATACAAAGTATGTAAAAAAATGAGTT
CGATTTGCGCTTCTTTTTGATTTCTACTCTGGTTGAAAAAAAATGTTAATACTTCATACA
TATATACATATTCAAAGGTTAAGGTTGAAGCATTCAATAGAGTAGGTGAAGGATGCCAAT
AAACAAGATTCAGTTCAGATACTGTAAAATAAAAAAATCCGATTTCTTTTCAGTTATTTG
TATTTTCCTTTATATTCCATTTTTCATTTCATTTCCTCCTACATTACATGACTTTCTAGA
TTCCCCCCTAAGTGATGTGTGCAGTCCAAAGTGGATGCTGCAGAATTCGTTTGGTTCCTC
CTATCGACTTGGCCCATCCAAAAAAAGTATTTTCAAAATTTTAGAATCCCAATGAATCAC
TAATTTTATTGTATTTTTTTTAGTCTATACATAATAAAAATACAAACCATAATACAAATG
AGACTTCAATTACTCTGTTTAATCTATAATCTAGAATAGAACCTTGAATCTATAGAATTG
TAGAAGTGAAGATTGGTTTTTATCATTCAATGAGCATCTTGTATTTCATAAAAATTGGGA
GCAATATAATCCTTACGTAAAGGCCATCCTATCCAACTTTCAGGCATTAAGATACGTTTC
AAACGTGGATGATTATCATAGTAGATTCCCAACATATCATAAGATTCCCGTTCTTGAAAA
TCCACGCTTTTCCAAACCCAGAAAACAGACGGAATTCTAGGATCCCTCCTCGGGGCAAAT
ACTTTTATGCATACCTCTTCTGGTTGATCCACACCATACTCGATTCTAGTAAGATGATAC
ACACTAGCTAATAGTCCGCCTGGTGCTACGTCATAGGCACATTGGGAGCGGAGATAATTG
TAACCATATACATATAAAATGACAGCAATGGAATGCCAATCCCCAGGTTTTATTTGTAAA
GTCTCTATTCCTTGGTAATCAAAGCCCAAAGATCTATGAATTAGCCCATGCTTAACTAGC
CAAGCAGACAAATTACCCTGCATCTTTTTTCTCTCTCCCGCATTTTTTTTGTATAAGTAT
TTCAGATTTACGATGAAATTTCTGAAGATTGAGCCGCGACTTTTTAGTCTGTGCAAAGGA
TCCTGTTTAATTTACTAATTCGTGGGAAGATACTGAACTTTTGTATTTGAAAAATGTTTC
AGGAGGAATTTCTGAGGTAGATGGCGGTTGATAAAGGAATCCTTGATCATAATTTCCAGT
ATGAATACTATGCCCAACCTTAAACTTGTGATTGGTAGTAAAACACCTATTCTCTCGCTG
AGACAGAATTCTATCTGGATAGATTTCTCGAGATATTTTCTTACGAAGTTTTGTTATAGC
ATCTATAATTGCTTCTGGTTTGGGTGGACAGCCCGGCAAATACACATCCACAGGAATTAG
CTTATCGACTCCACGAACAGTACTATAAGAATCGGTACTGAACATCCCCCCTGTAATTGT
ACATGCTCCCATAGCAATAACATATTTTGGTTCAGGCATTTGCTCGTATAATCTCACTAA
GGAGGGGGCCATTTTCATTGTTACTGTTCCGGCTGTTAAAATAAGGTCCGCTTGTCTAGG
ACTCGACCTTGGTACTAGTCCATAACGATCAAAGTCGAATCGTGAGCCTATTAGTGAAGC
AAATTCAATGAAGCAACAACTGGTACCATAGAGAAGCGGCCATAAACTGGAGAGTCTTGA
CCAATTTGAAAGATCATTTAATGTAGTTGAAATAACTGAATTTTGGGTTGTTCGATGAAA
TAAGGGAAACTCAATGGAATTCATAACTATCTCAAATTTTTTCCTTTTTTCTTTTTATTG
TCTGAATATTCAGGAGCTAAGACCATTCTAATGCCCCCTTTCGCCATGCATAAACTAAAC
CAATAATTAAAATAAGCACGAAAATTAAAGCTTCTACAAATACAGATACACCTAATACAT
CGAAACTCATTGCCCATGGATAAAGAAAAACTGTTTCAACATCAAAAACAACAAAAACTA
GAGCAAACATATAATAGCGGATTCTAAATTGTAACCAAGCGTCGCCAATTGGTTCTATAC
CCGATTCATAACTAGAAAGTTTCTCCGGTCCTTTGCTACTCGGAGCTAAAAATCCCGAAA
TGAAAAATACCAAAATCGGAATAAGACTTGATATTATCAGAAATGCCCAAAAATATCATA
TTCGTAAAGCAGAAACATAGATGCACTCCTATGAACATGGAAAATATACCGGATTAGTCA
ATCCGACTTGAAATTCTTAAGTCGTTCATAACTGTTTAGTTAAAGTAAGAATTGCTTTTG
ATCGAACCATCTAGTTTCCTTTCAAGATTAATCAATTAGAATCCTATTTTTGTTTTTTTA
TTTATTTATTTTTAGTTTATAGTTAAAACTAACTATTGCTCTTATGCAAATTCTCTTGTT
TTCATCTCAATCTTACCGAGGATTCTCTCTAAAGAAAAGGGATTCCAAATAGAATTCTCG
TTTTTTCTATTTTTTATTAGTTATAGTTAAGTTATTAGGAATTGGTCAAAATTGACATCG
ATTTGCATTATCTTTTCTATTTTATTATCTTTGTTTATATTTATTTCAATTTTTTATGAA
TATGTCCATTTGCCTCTTTTTTTAGTGGTTTAGAATAGAACAAGTAATAAAACGTCTAGG
AATTTGAATATCAAGTCAAGATTGATTTATCAAGTCAAGATTGATTTATAGTATAGAATT
GGTATATTCCTTTTATTTATTATTTATACCTTTTATTTATTATTTAATTAGAATCCAATC
TCGAGGGAGGATTTTCTATCGAAAGAAAAGAGAAGACTAGGTCTAAGTAAGGTATACGAA
GGAAAGCCCCTTTACGTTGTTGACAATGTTTACAATGAAACTTAAATTAGCAAATTGGTT
TTTAAAGCTTTATCTTGTGCACAACTACCGCACAATACCTGCGTAAATTACTATTAGATT
TGATTGGGGTTGGGTTAGTTGGAGTTTTTAACCAGACTCGGGTCATCATACAGAATTCAC
TCGAATCGGATATACCAAACCAAAGAAGGGTAGTATAATTAACTCGTTGATTTCGGACAG
GAAAGAGGAAAATTCCATATGCATTTTCCTACGAAGAGTAATGCAGAAAAGTTGGTTTGC
TTATCCCGAACTGGAAAAGATAAATTGGGTCCGTTGAAATGCAATTTGTTTTTGCTTTGA
TATTTTACTTTAAACGATTCCCATGGATGGGCTTATGTCTTTTGATGAAGCAATGAGTCA
GTTAAAAAAATAACGAGGAAATTCAAATAAAAAAGGATCCGTTTTTTTTGAATAATATTA
TAAGGCTTTAGGGCTATACGGGCTCGAACCGTAGACCTTCTCGGTAAAACAGATCAAACT
TATTATTATCAAAATGATATGAACTGTTTCAAAGACCCAACATGCATTTTTTGTGCATTG
GGCTCTTTCATTAACTGATAGAAATATCAGCTAGTCCGCCATTTTTATTTTTGACAGAAA
AATAAGGAGATGGCTCCATGTGCTCTGAGTCATTATGTGTATTCAGATTCAGGAACACTA
CCAAAGTTTTTCAAGGGGGGGTTATATTGACGTAGGTCTGCCTCTGGCCTAGATTAACCT
AAGTGAAATGAAGTCTCTATCGCTCTACTTAAAAATCAAATATGAAACTTCATACACCTT
AAAGTTCATAGGACGAAAAGAGATTTTTTTGAGGCCCTGATACTCAGCCTAGCATTGAAT
AGACTGGGTATTCACCTTATCAATATATCAAATCAATGATGGGGGTCTGTTTGGCACCTA
ATTAGCACCTAAATTGACCGAATCCTTGTCAGGCTATTTTTCTCCTCTTCCCTCAAAGTT
ATGGAGTAAGACATCGATTTCTCAATAAGATCAATTTTTTGATTGCATGATGCACTCCCC
CTGAAAAACATCGGCGCGCGTGTAAACGAGGTGCTCTACCAACTGAGCTACAGCCCTTAG
TGCTTGTAATACATATTTTATTATGTAGATAATTTATTGTCAAGATGAATATTCTCAAGA
TGACTATTCCATGATCCAAGATCGTATTGATCGGTATTGCTTCTAAGTAATATGATATTT
ATAATCCATCGATGGGATGAGTCCCTTTTGGTTTTCTTTGTGAAGATAAATGACCTACTT
AACTCAGCGGTTAGAGTATCGCTTTCATACGGCGGGAGTCATTGGTTCAAATCCAATAGT
AGGTAGAACTTATTAGATACCCCGGTCAATGGTATCTAATAAGTAATTTTATTTTCGTAA
TATTTATTTTTTATCTTTTTTATTGATTTTGTTTTTCGTTACATCAAAATCTGATTGCGC
TTGATTGTATTTACTCGGCAGAATCAAGTCAAATAAAACAACCCGGGCGTATAAATCGAT
GATTATTTGGACGCCCAGACTGGTTATGAAATGGCATTGATAGCTTCTACTCGTGTCCTA
GCCCGTCGGAGAGCTAGATTTGCCTCAATTGTTTGTCTCTTTCCTTCAGCTTTTCTCAAA
GCAGCTTCCGCTATTTCAAGAGTTTGCTGAGCTTCTTCTGGATCAATGTCATCACTTTTC
TCTGCATCATTTACTAAAACAGTGATCTCATTATTACCTATTCTAGCAAAACCACCCATC
AAAGCCATCGTTAGCCATTGGTCGTTAAGGCGTATTCTCAAAATACCTATATCTACTGCT
GTGGCAATAGGAGCGTGATTTGGTAATACGCCGATTTGTCCACTATTAGTAGATAAAATG
ATTTCTTTCACTTCTGAATCCCAAACGATTCGATTAGGGGTCAGTACACAAAGATTTAAG
GTCATTTCTTCGAATTGCTCTCCGTTTCTAAGTTAATAGCCTTCGCCGTAGCTTCATCGA
TGTTACCTACCAAATAAAAGGCCTGTTCAGGAAGACCATCTAATTCTCCGCAAAGGATTA
ATTTAAAGCCTCTAATTGTTTCTGCTAAAGCAACATATTTTCCCGGAGAACCCGTAAATA
CTTCTGCTACGAAAAAAGGTTGTGATAGGAAACGCTCTATTTTTCGCGCTCTTGCTACAG
TTAACCGATCTTCTTCGGATAATTCGTCCAATCCAAGAATGGCTATAATATCTTGAAGTT
CTTTGTAACGTTGTAAAGTTTGCTTAACCTCTTGTGCAGTGTCATAATGGTCGTCACCAA
CGATCCGGGGTTGTAGCATAGTTGACGTTGAATCTAAAGGATCTACTGCTGGATAGATAC
CTTTGGCGGCTAATCCTCTTGAAAGTACGGTAGTAGCATCTAAATGTGCAAATGTCGTAG
CAGGAGCAGGGTCGGTCAAATCATCTGCAGGTACATAAACAGCTTGAATAGAAGTTATGG
ACCCTTCTTTAGTAGAAGTAATTCTTTCTTGTAAAGAACCCATTTCGGTACTAAGGGTAG
GTTGATAACCCACAGCGGAAGGCATTCTACCCAACAAGGCGGATACTTCAGATCCCGCTT
GAACAAAACGGAAGATATTGTCAATAAATAAAAGTACGTCTTGTGCATTAACATCTCGGA
AATATTCCGCCATAGTTAGGGCAGTCAAACCAACTCTCATACGAGCTCCCGGCGGTTCAT
TCATCTGACCGTAAACTAGAGCCACTTTTGATTCTGAAGTCTTTTTTCATTAATCACTCC
AGATTCTTTCATTTCCATGTAAAGATCATTTCCTTCACGAGTCCGTTCACCGACTCCGCC
AAACACAGATACGCCTCCGTGAGCTTTGGCAATATTGTTAATCAATTCCATAATGAGTAC
TGTTTTACCCACGCCAGCTCCCCAAACAGTCCAATTTTTCCTCCACGACGATAAGGAGCT
AAAGATCTACTACTTTAATTCCGGTTTCAAAAATGGATAATTTTGTATCTAACTGTATAA
AGGCAGGCGCCGATCTATGAATAGGAAATGTTGTGCTTTGATCTACAGGACCTAAGTTAT
CAATAGGCTCGCCAAGCACGTTAAAAATTCGCCCGAGAGTTGCTTCACCGACCGGAACAC
TTAGTGGAGCTCCCGTATTAATTACGTCCATTCCTCTCGTTAGACCGTCTGTAGCACTCA
TAGCTACGGCCCTAACTCGATTGTTTCCTAATAATTGCTGGACCTCACAAGTCACATTAA
TTGGTTCACCATTGATATCTCGGCCCTGAACTACCACAGCGTTATAAATATTAGGCATTT
TGCCTGGCGGAAAAGATACATCTAGTACCGGACCGATGATTTGGCAGATACGCCCCAGGT
TCTTTTGCGTGGCAACCCCAGAACTAGCAGGATTCATTCTGATAATATAATAATAAAGTA
AAAAAATATCTAAATTTTTGCAAAAACTATCGCATTAAAAATAAATGTCCGATGTCAAGT
TGATCGGTTAATTCAATAAGAAATGGGAGTTAGCACACGGTTAGTACTATCCAACCGAAT
CCAATTTCAATGAGTGAATTTTCAAGTTCAACCAACCCATTTTCAAAATATCAATAAGAA
TCTTGAGCAAATCTTTCATTTGTCTATCATTATAGACAATCCGATCTATATTATCTATGG
AATCGAACCTGAACTCTATTTACGATTCAGTATTTATAAATCATCCGCTCTTCTTATTTC
TATTGATTTACGTCTAGCCTATTTTTTTTTTTACCTTTTCATAGAAAAATTCCCCATTTT
CACATATAGTATTTACATATACAACCTATATCACTTACAACATATCTCACTATCAAGAGG
GATTTTAGTAGTATTTGGGCGATTTTTAGGTATTTCGATTAAAAAAAGTCAGAATTGGGT
TGCGCCATATATATGAAAGAGTATACAATAATGATGTATTTGCCGAATCAAATACCATGG
TCTAATAATCAAGCAGTCTGATTAGTTGATAATTTTACTATTAGTTGGGAATTTTGTGAA
AGGTTCCTGTAAAAGTTTCATTAACGCCTAATTCATGTCGAGTAGACCTTGTTGTTGTGA
GAATTCTTAATTCATGAGTTGTAGGGAGGGATTTATGTCACCACAAACAGAGACTAAAGC
AAGTGTTGGATTCAAAGCTGGGGTTAAAGATTATAAATTGACTTATTATACTCCTGAGTA
TGAAACCAAGGATACTGATATCTTGGCAGCATTTCGAGTAACTCCTCAACCTGGAGTTCC
GCCTGAAGAAGCAGGGGCCGCAGTAGCTGCCGAATCTTCTACTGGTACATGGACAACTGT
GTGGACCGATGGACTTACGAGCCTTGATCGTTACAAAGGGCGATGCTATGGAATTGAGCC
TGTTCCTGGAGAAGAGAATCAATATATTGCTTATGTAGCTTACCCATTAGACCTTTTTGA
AGAAGGTTCTGTTACTAACATGTTTACTTCCATTGTAGGTAACGTATTTGGTTTCCAAAG
CCCTGCGTGCTCTACGTCTGGAAGATTTGCGAATTCCTACTGCGTATGTTAAAACTTTCC
AAGGTCCACCTCACGGTATCCAAGTTGAAAGAGATAAATTGAACAAGTATGGTCGTCCTC
TGTTGGGATGTACTATTAAACCTAAATTGGGCTTATCCGCTAAAAACTACGGTAGAGCTG
TTTATGAATGTCTTCGTGGTGGCCTTGATTTTACTAAAGATGATGAGAACGTGAACTCCC
AACCATTTATGCGTTGGAGAGACCGTTCTTATTTTATGCCGAAGCTATTTATAAATCACA
AGCTGAAACAGGTGAAATCAAAGGGCATTACTTGAATGCTACTGCGGGTACATGTGAAGA
AATGATGAAAAGGGCTATATTTGCCAGAGAATTGGGAGTTCCTATCGTAATGCATGACTA
CCTAACAGGGGGATTCACTGCAAATACTAGCTTGGCTCATTATTGCCGAGATAATGGCCT
ACTTCTTCACATCCACCATGCAATGCATGCAGTTATTGATAGACAGAAGAACCATGGTAT
ACACTTCCGTGTACTAGCTAAAGCATTACGTATGTCTGGTGGAGATCATATCCATTCCGG
TACCGTAGTAGGTAAACTTGAAGGGGAAAGAGAGATCACTTTGGGCTTTGTTGATTTTCT
ACGTGATGATTTTATTGAAAAGATAGAAGTCGCGGTATTTATTTCACCCAAGATTGGGTG
TCTCTACCAGGTGTTCTGCCGGTAGCTTCGGGCGGTATTCACGTTTGGCATATGCCTGCT
CTGACCGAGATCTTTGGGGATGATTCTGTACTACAGTTCGGTGGCGGAACTTTAGGCCAC
CCTTGGGGAAATGCACCTGGTGCCGTAGCTAACCGAGTAGCTCTAGAAGCATGTGTACAA
GCTCGTAATGAGGGACGCGATCTTGCTACCGAGGGTAATGAAATTATCCGCGAAGCTACC
AAATGGAGTCCTGAACTAGCTGCTGCTTGTGAAGTATGGAAGGAGATCAAATTTGAATTC
CAGGCAATGGATACTTTGGATGGGGATAAAGATAAGGATAAAAAGAGATAATGTTCGTTC
TCTTAATTGAATTTCAATAAAACTCGGCCCAATCTTTTACTAAAAAGATTGAGCCGAATT
AACATGCATATTTTTAGATAGATAGAAAATATCAAATAAAAACTCGAAGACTAAACAACT
CAAATCTTTCTTTTTTTGTGTTGGATCCACAATTAATCCTATGGATCCTTAGGATTGGGA
TATTCTTTTAGATCCTGTAGTTTCCCTGGATCGAGACAGGTATCACAACTCTTTCTACCC
ATCCTGTATATTGTCCTTTTTGTTCCATATTGTAATAGTTGTAATAGAAACTTAACTTAT
TATTAGACGAGATTTTACGAAAAAATTCTTCGTAGGAGAGAACAAATCTTTTTTTTTCAT
ACTCACAGTTAATAATCCTAGTGATTGTATTTATATGTTTATTTTGATAGAAAATACGAT
ATTCAAATATAAAATAAATTCTTTTTCGTCGAATGACTATTCATCTATTGTATTTTTATG
CAAATGTGGAGCAAGAAAACTCTATGAAAAGATGGTTGTTCAATTCTGATGTTATTTAAG
AAGGAGTTCGAACACAGATGCAGGCTAAGTAAATCAACGGGCAGTCTTGGTCCTATTGCA
AGTGCCGTTGAAAGTAAAGATCCGAGTATAAATGATACGGATAAAAACATTCAGAGTTGC
GGTGGTCATGACAATTACAATAATTTTGATCTTTTTTTTGGCGCCAAGGACATTCGGAAT
TTCATCTCTGATGATACTTTTTTAGTTAAAGATAGTAATGGGGACAGCTATTCTATCTAT
TTTGATATTGAAAATAATATTTTTGAGATTGACAATGATCATCCTTTTTGTAGTGAACTA
GAAAATTCTTTTTATCGAAATTCTAGTTATCTGAATAATGGATCTAAGAGTAAGAATCCC
CAACAGGATCATTACATGGATGATACTCAGTATACTTGGAATAATCACATTAATAGTTGC
ATTGACAGTTATCTTCAATCTCAAATCTGTATTGATAGTTACATTGTAAATGGTAGTGAC
AATTCCAGTAATAATTACATTTCTAGTTCCATTTGTAGTGAAAGTGGAAATAGAACTCAA
AACCGGGATGCCAGAAGGAGTGATCAAACTATACGAGAAAGTTCTACCGATCTGGATGTA
AATCAAAAATACAGGCATTTGTGGGTTCAATGCGAAAATTGTTATGGATTAAATTATAAG
AAATTTTTTAAATCAAAAATGAATCTTTGTGAACAATGTGGATATCATTTGAAAATGAGT
AGTTCTGATAGAATCGAACTTTTGATTGATTCGGGTACTTGGGAGCCTATGGATGAAGAC
ATGGTCTCTCTGGATCCCATTCAATTTCATTCGGAGGAGGAGCCTTATAAAAATCGTATC
GATTCTTATCAAAGAAAGACAGGATTAACCGAGGCTGTTCAAACAGGTATAGGGCAATTA
AACGGTATTAACATAGCAATTGGGGTTATGGATTTTCAGTTTATGGGGGGTAGTATGGGA
TCCGTAGTTGGGGAGAAAATTACCCGTTTGATTGAATACGCCACTAAAGAATTTCTACCT
CTTATTATAGTGTGTGCTTCCGGAGGCACGCATGCAAGAAGGAAGTTTGAGCTTGATGCA
AATGGCTAAAATATCTGCTGCTTTATATGATTATCAATCAAATAAAAAGTTATTCTATGT
ACCAATCCTTACATCTCCTACTACCGGCGGGGTGACAGCTAGTTTTGGTATGTTGGGGGA
TATCATTATTGCCGAACCCCATGCCTACATTGCCTTTGCGGGTAAAAGAGTAATTGAACA
AACATTAAATAAAACAGTACCCGAAGGTTCACAAGCGGCTGAGTATTTATTTCAGAAGGG
CTTATTCGATCTAATCGTACCACGTAATCCTTTAAAAAGCGTTCTGAGTGAGTTATTTCA
ACTCCACACTTTCTTTCCTTTGAATCAAAATTAGAACATAAAGTTGAATTATTTTGAGCA
AACAAGTAATTAGTTTATCGGAATAATATCATTTTTTTTCTTTCTATACCTTACGATACT
CCTATTTTGACTAAGACTCCCCTGCTGGATGGGATTCTAACAAACCCGTTAAAATAGATC
TAATTCTAAAACTAAATAAATTCTAAAACTAAATAAATAGAATCTAATTCATTTTTAAGA
AACTTTTTGCTAAATTGTAAGACAAGAGAAAAAAATGAATAAAATAATATCTCATCCATA
TCCCTTTCATGTAGAGGCATGAAAAACTACATTATATACTCATTTAGAATTAGAATAGAT
TAGAGAGATATTAAGTAATAATAATCCCAATTTAGAATTATCAAATTATACTTATAATAA
GATATAAGATATTAAGATATCTTTATATATAATAAGATATCTTTATCTTTATATTCTATA
AATATAAAATCTAAATAATAATAACAGGTACAAATAGTAAAGCGAGGTACCCATTCTATG
ACAACTCTTAACTTTCCCTCTGTTTTGGTCCCTTTAGTAGGCCTAGTATTTCCGGCAATC
GCAATGGCTTCTTTATTTCTTCATGTTCAAAAAAACAAGATTGTTTAGAGCCAAGGGCTT
TTAAACTGACGCTTGTATCATAACACAGATATCCTTTTAGCAAAATATGGTATAAGCGTC
TTCCGACGAAAATCTCCCAAAATGCTATTTCTAGCTATTTTCAAATAGACCCAAATTGGC
GGACGGCTGAATTGTAAAGTTGGTCTATCTATATGCATGTGGCTATCTTTAGTGAGATCA
TACGAAGGGTATGTTATTAGTTTAGATCTAACCAATTTAATGAATTACTCCTAAAGGTTC
ACATCAAACTATTGCTAGTTGATGCGAGTTACTTCGGAAACAAAAGGACTAAAGTCAAAT
TCATTTGGGGTATTCTCTCAATTCCAAAAAAAGCAACTGGAGCAAGTATGAGTTGTCGAT
CAGAACATATATGGATAGAACCTATAACAGGGGCTCGAAAAACAAGTAATTTCTGCTGGG
CTGTTATCCTTTTTTTAGGTTCATTAGGATTCTTGTTGGTTGGAACCTCGAGTTATCTTG
GTAGAAATCTGATATCTTTATTTCCGTCTCAGGAAATCATTTTTTTTCCACAAGGAATTG
TGATGTCTTTCTACGGGATCGCGGGTCTTTTTATTAGTTCTTATTTGTGGTGCACAATTT
CGTGGAATGTAGGTAGTGGTTATGATCGATTTGATAGAAAAGACGGAATAGTGTCTATTT
TTCGTTGGGGATTTCCTGGAAAAAATCGTCGGGTCTTCCTCCGATTTCTTATAAAAGATA
TTCAGTCCGTCAGAATAGAAGTTAAAGAGGGTATTTATGCTCGTCGTGTCCTTTATATGG
ATATCAAAGGCCAGGGAGCCGTTCCATTGACTCGTACTGATGAGAATTTTACTCCACGGG
AAATGGAACAAAAAGCTGCTGAATTGGCCTATTTCTTGCGTGTACCAATTGAAGTATTTT
AAGAAATGAGCCGACAAATGCATGCTTTCTCAGCAGGAGGGCAAAAACGAAAGAATCCTC
TTTTTCTATAACATAACTTAATTGAAATTTCTTCCGAACATCCCTTCGAGTCAAAGCAGA
CATATAGAAAAACAAAATAATAAAAAAGAGTGAATAGATTATAGATTCGATAACTTGTAA
TACAACTGATGCGTGAGAGAAATATTAGATTACATAAAGTCGACGAATTCATTAACAATT
CACAGATGAAAAAATGGCAAAAAGAAAGCATTAACTCCTCTTTTCTATCTTGCATCTATA
GTATTTTTGCCTTGGTGTATTTCGCTCTCATTTCAAAAAAGTCTGGAATCGTGGATTACA
AATTGGTGGAATACTAGGCAATCCGAAACTTTTTTGAATGATATTGAAGAAAATAGTATT
CTAGAAAAATTCAAAGAATTAAAGGAACTCCTCCTCTTAGAGGAAATGATCAAGGAATAC
TCGGAGACACATCTACAAAACCTTCGTATAGGAATTCACAAAGAAACAATCCAATTAATC
AAGATACACAACGAGGGTCGTATTCATACGATTTTGCACTTCTCGACAAATATAATCTGT
TTCATTATTCTAAGTGGTTATTCTATTTTGGGTAATAAAGAACTTGTTATTCTTAACTCT
TGGGCTCAGGAATTCCTATATAACTTAAGTGACACAATAAAAGCTTTTCTCTTCTTTTAT
TAACTGATTTATGTATCGGATTTCATTCGCCCCATGGTTGGGAACTGCTGATTGGCTTTG
TCTACAAGGAGTTTGGATTTGTTCATAATGATCAAATTATATCTGGCCTTGTTTCCACTT
TTCCAGTCATTCTAGATACAATTTTAAAATATTGGATTTTCCGTTATTTAAATCGCGTAT
CTCCGTCACTTGTAGTGATTTATCATTCAATGAATGACTGAAAAATTATCTACCTAATCT
AATTATAATGTTTTTTATTACTTTGCAGTTGTACATAAGGAAAGCATTGAAAAAAACTTT
ATATTTCTACCCATCCCGGAGATTCGTGCTATATTCCGATATATTAAATTAAATTAATCC
AGTCAAATTATTATTATTCCAGTAAATAACAGAATCGTGGATAGGAAACTCCATTAGTGA
CCTACCCCAATTTATTGTATAAATTTTCGGGATCAATGGTTGGACCATGCAAACTAGAAA
TACTTTTTCTTGGATAAAGGAACAGATTACTCGATCTATTTCCATATCGCTCATGATATA
TATCATAACTCGTACATCCATTTCAAATGCATATCCCATTTTTGCACAGCAGGGTTATGA
AAATCCACGAGAAGCCACTGGACGTATTGTATGCGCCAATTGCCATTTAGCTAATAAACC
AGTGGATATTGAGGTTCCGCAAGCGGTACTTCCGGATACTGTATTTGAAGCAGTTGTTCG
AATTCCCTATGATATGCAACTGAAACAAGTTCTTGCTAATGGTAAAAAGGGGGGTTTGAA
TGTAGGGGCTGTTCTTATTTTACCAGAGGGTTTTGAATTAGCCCCTCCCGATCGTATTTC
CCCCGAGATAAAAGAAAAGATGGGCAATCTTTCTTTTCAGAGTTATCGCCCCAATCAAAA
AAATATTCTTGTCATAGGCCCTGTTCCTGGTAAGAAATATAGTGAAATCACCTTTCCTAT
TCTTTCCCCGGACCCCGCTACTAAGAAAGACACTCACTTCTTAAAATATCCTATATATGT
AGGCGGAAACAGAGGAAGGGGCCAAATTTATCCTGACGGGAGCAAGAGTAACAATACAGT
TTATAATGCTACAGCATCAGGTATAGTAAGCAAAATCCTACGAAAAGAAAAGGGGGGATA
CGAAATAACCATAGCGGATGCATCCGATGGACGTCAAGTGGTTGATATTATCCCTCCGGG
GCCAGAACTTCTTGTTTCAGAAGGTGAATCTATCAAATTGGATCAACCGTTAACAAGTAA
TCCTAATGTGGGCGGATTTGGTCAGGGAGATGCAGAAATAGTACTTCAAGATCCATTACG
TGTACAAGGTCTTTTGTTCTTCTTCGCATCTGTTATTTTGGCACAAATCTTTTGGTTCTT
AAAAAGAAACAGTTCGAGAAGGTTCAATTGTCCGAAATGAATTTCTAGACTGGCGTATTT
ATCGACATCAAGTTTGTAAAAAGAACTTTTTTAGCAATTATATATGATAAAAAATGAAAT
TATAAAAAGAATTTTGTTCTTTTAGACTCTTAGACTCTTTTTCTACGAGATGCCGGGAAT
TCCTTGTACGACATTCCTAGACATAGTATATAGAAAGACTATTTGACTTGACCCTTCTTC
TTTTTTTTTTCAATTTGGGCGATTCTATTATGTTGCTATTGTCAGATTGAAATGTCAAAA
ATGCATTTGATTCTAATACATTTCACTTTGGCTAGATCCTATCCAAAAGTAAACGGGAAA
TAGAACGTATAAATATAAACGAAGGGAGCAAATATTTCTGGGAGGTTTTATTCGTCTTCT
AGTCTTCGACACAAGAAAAGGGGTGTGAAAAATCCTTTTCTTGTGTCGAAATAATAATGA
TTCTTTATACTGTTCGTCAAACATTCCTAGTGTTAGTTTCTGTTTTTTACAGATGTATCA
TAACGTTTTTTGGAGTTATTGCGTATTTTATTAATTATTATATTATAAATTCTATTATAA
TAATTAATAATTACGTATACTATAAAAAGTGGTGGACAAACAAAAGAGGAGGGGCAAATT
TGTTGAGTAAATAGAACTTCGTCAATGAACCTATAAAAAATATTCTAATTATTAAGAACT
CAACGGGACCTTCTACCTTAAATCAGACAAACAAAGAAGGGAATCCGTTGAGTTCTTACG
CTTTCATGTCTACAACTCAATTCATCGGATTACTACAGGGATGAACCCAATCCGGAATAT
GAACCATAAAAGAAAACGCCTACTAAACCGATCACAAGAATACCAGCTACAGTACCTATT
ATCCAAAGAGGAATTCTTCCAGTAGTATCGGCCATTTACCCCACTTCCCTCCACATTTTA
TCAAGTGGTCATACTAGAGACATAAACAGTCATGGATAATTATCAGATGAGATCCTTCCG
AATGGGCTAAAAGAGAGAATACCTAGAATAATTAGTCTATTATTTTAGTTGTCTCTCGTT
TTATTAATTGAAGAAATAATTGGAAAATAAAACAGCAAGTACAAAAATGAGTAATAACCC
CCAGTAGAGGCTGGTACGATTCAATTCAACACTTTGTTCGTTTGGGTTTGATTGTGTCGT
AGCTCTATAATTCGGATTAGGTTTATCGTTGTATGAACTGCATTGCTGATATTGACCCCA
AAAAAGAAACGGTAGGTACAGCTAGGCCGTGAACAGCCAACCATCGCACTGTAAAAATTG
GATAGGTTCGATCTATGGTCATTGAGGCCTCCTAAAAAGATCTACTAAATTCATCGAGTT
GTTCCAAAGAATCAAAACGGCCGGTGATTAATGGAATTCCTTGTCGGTTCTCTGTGAAAT
ACTCGTTTGGCCGAGGGCTTCCAAACACATCGTAAGCTAAACCAGTGCTGACGAATAACC
AACCCGCAATGAATAGGGAAGGTATAGTAATGCTATGAATGACCCAGTAACGAATACTGG
TAATAATATCAGCAAAAGAACGTTCTCCTGTGCTTCCAGACATGCTGAGCTCCACATATT
CTTGTACAGTCAAAAGGGGATCGATTCCGTAAAAGATTGGATCAGTAAATGTAAATTAAC
TGAAAAATCTTTGTGAGATCGTCAATATTGTACCGAGGGCGTCTTTAGAGTATACCGAAT
CAGTATAGCTATCCTTCTTCTGACACAGCAACGCACTTTCAATCATTATTGGAAAGAGGT
GCTAAATAATTTATTTCTTCTTTTACTTGTTGTTTGTTGATGTAAAATACTGTCCCATTC
AATAGAAAATTATTTCATTTAAAATAATCTACTTCTCGCCATTATGAGTTTAGGGCTAGA
AACTGAGGATCAGAGAAAATCTGATAAGGTAGTTTATAATAATTCATGCAATATATTAGA
ATATTCCCACAATTGTAAGTAGATGTGAGAGCTAAAAATATTTTTTATTCATAGTTGTAG
AACCGCTTTTTGTTGGAATCTTTTTTTCTTTTAAGGAATTGGTTAGTTGTCCAGTAACAA
GTAAGAATAGGAAATTTTATTCGGATAAACGAAAAGAATGAAATAATTGGAATCACTAAT
GCATGCATTGTTGTATTAGATCGAAATCTGAAGGTTCTTTCTTGACCTAACTACAAAAAT
GTGCATTTATAGATAAAAAATAGAACTTCTAAAGCAAAAGAGAATATCAATTACTATCTT
AGAATATAGTTGAACCAAAACACCTATTTTTTTTTTTCGAGTGATCGTGTGATAACTTTT
TGTTATTATTCATTCACGATATTATATGAGTGAACCTATTTCGGAATCTAATTAGTTAAA
ATAAAAGTAAAAGTTTGATAAGATTACTGTTCGCTCTAAAATATAAAATAGATTCAATAT
AAAAAAGATAAAAAAAAAGAGGAATAATTTTCTAATTTTTTTTCATAATCATTCGAAAAG
AGTTTCGTTTTAAAACGAAATTACACGACTCAGTTCTTATTATTCGTTTATAAGTTGAGT
TGAAAAATGATCCAAGAATGCATTCGCTGATTGCAAACATGCTATGGGTAGATGCTATAG
ATGATGAATCCATTTCTTTTTATACAGTTGTGACTTTATCCTTGTTAGTGCTGTCTATAA
TGATAGATGAATCAAAAACTTTCAATTGGTATTTTTGTTTCTCTCCTATTTTTCAAAAAA
AGGAAACTCAGGTAAGTGCTTTTTTATAAACATATGTATGTATAAAAAGAACATATTTCA
TTTAGCTCCTTGATGCCTACCATAACTAGTTATTTCGGTTTTCTCCTAGCGGCTTTAACT
ATAACCTCAGCTCTATTTATTGGTCTGAGCAAGATACGACTTATTTGAAACTAATTGCAC
AATTCATAAAAGGAAATCTTTCCGTGAACTTACGTATATTTCTAGTTACTTACCGTATCA
ATCCGTATCAATTGCCAATTCTTGGTCATTGAGATTCATGGTAATTCAGATTAATATTTA
GGTATAGATATTACCTCTTTTTTCTCCTTTCAAACAAATTGAAATGATTGAAGTTTCTCT
ATTTGGAATCGTGTTAGGTCTAATTCCTATTACTTTGGCTGGATTATTTGTAACTGCATA
TTTACAATACAGACGTGGCGATCAGTTGGACCTTTGATTAATTAACATCTCTTTTTTTGA
TTGACCTCCTCCTTTCTTTAATATCCAGGAGGTCAAATTAAGATTGCTGTTCCAGTTAGT
GTTTCAGTCGAATTCAATCGAAGAAGATCTGAATCACGCTCTGTAGGATTTGAACCTACG
ACATCGGGTTTTGGAGACCCACGTTCTACCGAACTGAACTAAGAGCGCTTTCTTCTCATA
AAAGATAAGACTGTAAAGAAAAAGATTGGCCCCAATACATCTTGTATGCATACAATAGTA
TCAAAAGAATGAAAGTCTCAAAAGAATGAAAGATTCTCCATGATATGTCCAATGTGAATT
GATCTCAAAAACTCCCTCGTTATTGCTCAAAGGAGCAGTAATAGGTAGGGATGACAGGAT
TTGAACCCGTGACATTTTGTACCCAAAACAAACGCGCTACCAAGCTGCGCTACATCCCTT
CCATTGGTCTACAGTGTCATTGTAGAGAATTCCTGTCTTGTTTTCCACATCATTATCGCC
TCTATTAAAATCTAGAATTTTTATGTCCATTTCGTCTTTTTGGTCTCATTTAACATATAA
TAATAGTAAAATACTTCTATCTATATAGAAATATGGAATGGAACCCCTAGAATCTTTTGG
GGGAATATTTGGGAAGAAAGGGACGTTTTTTCTGTATTTAACAAAAAGTAAATATTATTT
ATTTACTGGATGATTGTACATTTCAATATGTATTATCTTATGTATTACAATAAAATGAAG
GAGTTTTTTCAATGCGAGATCTAAAAACATATCTTTCCGTGGCACCGGTACTAAGTACTC
TATGGTTCGGTTCTTTGGCAGGTTTATTGATAGAAATTAATCGTTTTTTCCCGGATGCGT
TGACGTTCCCCTTTTTTCATTCTAGTTATTGACGCGGGAAGGAATAAAGAAGATTAGAGA
TACAATTAAATAGAAGCCCCCTTCTTTTCTCTTTTTTCCCTTTTTTAGAATAAGGGAGGA
AAGAGAAAGAATCAAAGTGCATTCAACAGCCGCGAGACTCAGGTTAAGGTTGTAATTAGA
TTTAATTTCTATGGAAGTCGAATAAAAACTCTGGTTCTACGGAAAGAGTATTATACAAGA
TACTTATATTATATGAAATACTGTACTGAAATATCGGTTAGAAATCCTTCTATCTTATTT
CCATATTGAATTTATTGTAGTGAAATCTTGCATAAGAGGATAGCAAGTTACAAATTCTAT
TTTGTTTTTTCCTTCCTTTCTTCTTTTTCGTTTCGAATTGAAAGAGGAAGAGTTGAGTAA
ATGAAAAATCCAAAGGAGGTTCATGGCCAAGGGTAAAGATGTGCGAATACCGGTTCTTTT
GGAATGTACCGCTTGTGTTCGAAACGGTGTTAATAAGGAATCAAAGGGCATTTCCAGATA
TATTACTCAAAAGAACCGGCACAATACGCCTAATCGATTGGAGTTGCTAAAATTCTGTCC
ATATTGTAACAAACATACGATTCACGGGGAGATAAAGAAATAGATCGAACCGATCACCTG
CCCCTTATCTTACAAGGAAAGGGAAAAATGACATTATATATATAACATATTTAACATAGT
TAAAGATAATTATAAACAAACCAAATCCTATTTATTTATTCTAATTAGAGATACGGCCTA
AATAGTATTTTAGGGATAAGAAATAAACTAACCAAACCATGGATAAATCCAAGCGAACTT
TTCTTAAATCCAAGCGATCTTTTCGTAGGCGTTTGCCCCCGATCCAATCGGGGGATCGAA
TTGATTATAAAAACATGAGTTTAATTAGTCGATTTATTAGTGAACAGGGAAAAATATTAT
CTAGACGAGTGAATAGATTGACCTTGAAGCAACAACGATTAATTACGATTGCTATAAAAC
AAGCTCGTATTTTATCTTTGTTACCTTTTCTTAATAATGAGAAACAGCTTGAAAGAACCG
AGCCGACCGCTCGAACTCCTAGTCTTAGAGCCCGAAAAGATAGGTTTACACTTTCGTCAC
TTGAATTCAAATCCCCATCCGAACTCAAATACGGATTGATATTTTGTTGGAAAAATCCAA
CAATCCGGATTGAATTCTCGTGTCGTCGTGTCGTAAGAAAAAAAAGAATACTCTGGGAAG
AATAAATTGTTTTTATTGGGCGTGTTGATTCATATTTATTTTGACTACTTTATCATATTT
TATCATATATTAATTCTATTAATTCTATTCTATTCATTTTTATTTGACCTTCCCGGAGTT
CATTCTCCGGGCAACCTGTTTAACCGGTGGATTCCTTCCAACTCACTTCTTTTATGATCT
CATTGGAAATCATATAAAGACAATTCCTATTTGATATAGCTATTTGTGCAAGTATTTTAC
GATTAAGAAGCAACTGTCTCTTGTACAGATCATTTATTAATCTACTATAACTATAGCATA
CCCCCCTTTCACGAATTGCTGCATTTATTCGAGTGATCCACAAACGACGAAAATTTATTT
TTTGCTTATCCCTATCCCGATGAGCCGAAACCAAAGCTCTGATTTTTTGTTGAGTAATAG
TTCGAGTAAGTCTTGAATGAGCCCCCCGAAAGCTTGATGCAAATAAACGAATTTTTGTTC
TACGTCTCCGAGCGATATATCCCCGTCTAATTCTGGTCATTGAATAAATGAAACTTTAAC
GAATAACTAATCGATTTCCTTTCTTTCAGTTATTCTTTTGCCCCTTTCCTAGTATATTAA
TAACAAAACGGATTTTTCCAATGTATAAACTAAAAATTCCAATGGCTTTGGCTACTATAA
CCTTCCCAACCACGATTTTTTATTTTTTCTAGGCATTTCACCTCGAAATACGAAATTGTA
CTTAAAAAATAGCAATGATAAAGAAATAGTGGATTCCATCGTTTCTATGGTTACTTCTTA
AACGGTGAGGTCTTCTCTATACACCGGAGCCTTTACTTCATTTAATCAATGTTATTGCTA
ACTTGTATAGTTCACATTCTTCGGCTCTACCCATGAATTATCCAGTAATAGGTCTTTCAC
AACGAGCTCTACCTATACAGTAACGGTATTTAATTATGAAAGTTGGCTGGGTAGCTGACC
CTGTTAGTCCGTTCTTGCAAGAGGCGTCTAGGTTAACTAAGATTTCCTCCGCTTAATGGA
TAACCATTTGCTACCAATGGAGAATTGCTTCTCATCTTGAATTGAGGTGAGTGGTTTTAC
ACCAATAGAAACCATAAATTTCATACACAATAAAAGGGATATCATCCATTTTCTTATTTT
TAGATAGGAAATGTAGTTTGTTTTTCCGTTCTATCCTATTTGATCATTGATATTTGAACA
TTGTCCTCTTTCCTTTGTTCTAGTTCATGATCTGAACGAGTCGCACATACACCCTAGTAC
ATGTTCCTCGACGCTGAGGGCATCCCCGAAGCGCGGGGGATTTTGTGACATTTCTAATTG
GCTGTCTTGTATTTCTGATAAGTTGTTTAATCGTTGGCATGTTGAATCATATACATAATG
GACTGGTTTAGATCAATCCTAACCGGATGATTATGAATTACAATAGTAAATAAAAATCAT
AGAATATTAAACTCGGCAGGGTGAATTTTAAATCACGACTTGACGTGAAATTGAAATATT
GAAATAAAGGCTATTCTCATTCAACCGCTACAAGATCAACAATTCCATAAGCTTGGGCTT
CTGTTGCTGACATAAAAACATCTCTTTCCATGTCTTCGGATACAACCCATAAAGGTTTGC
CCGTTCTTTGTACATAAACCCTTGTCAGGGTTTCACGTAGTTTCAGCAGTTCTCCCACTT
CCAGGATGAATTCTCCCGTTGCTACTTCAGAAAAAGAACCAGCAGGTTGATGGATCATTA
CCCTGATGATATAAGATAATAAAAAGTTTCTCTGAGGGGAAGATAAAAGAAAGATAAAAG
AATAACAAGAAAAAAGATAGAATCGAACAACCGTACGGGCATTATGCATTGCATACGGCT
CTACAATAAAATTGACCCTTACCTTCAAAAAATAGGATCGATTAGACCCCGCTCGGTAAA
TGATCAACTTACCACCCTTCCTTTCGGAGGAATTCAAAAATACTATGATGGCTCCGTTGC
TTTATATATTTATTATATTTTTTTGTCTGTGATTTGTCTGTCATTCAGCAATCCCAAAGT
TGCTTTTTTGATCAAATAAACTAAGGAAAAAAGAATCTTTTTTTTTCGCTCTATATTAAG
AGACCTCTGGTGTGAAAAAAAGTTTGTGACGCTGAACTGGACTTCCGATAATAAAATAGG
AAATACCTTTTTCTCATATTACTCTCTCGATACATAATCTAATGTTTTGAAAACAGAATT
TCTTATATCGAATTCAAAGTGCCATGCTATTATTACTTAATATTCATATTTCATATGGCG
AAGGCATAGTCTTCTTTTTTCTCTCAAATAAAAGCCTCATTGGCGCCAAGCGTGAGGGAA
TGCTAGACGTTTGGTAATTTCTCCTCCTACCAGGATAAAAGATCCCATTGAAGCGGCTGA
TCCCATGCATATTGTATGTACATCTGGTTGCACAAATTGCATAGTATCATAAAGAGCGAC
CCCCGGTATTACCCATCCGCCAGGAGAGTTTATAAACAAATACAGATCTTGGGTATCATC
CTCGATACTGAGATATATCATAAGACCAATAAGTTGATTTGAGATCTCACTATCAACCTC
TTGACCTAAAAAAAGTAATCTTTCTCGATAAAGTCGGTTGATTAGGGTCAAATTGTATCC
CCTCGAAACCGTACAGGCGCCTTTTGACGCATACGGTTCAAAAAAAAATCAATGTGTAGA
TTCCAATACTTTTGCTTTTTTCATAGCAAGTTCTTTCTAACTTCTAATAAAAGGATTTTC
TTTGATTTTTCACTAAATATGAGTTTGTCTTCCTTTCCTTATATATAATGTAATGTAATG
TAAATGTATAATATATAAAAGAATTCATTAAACTTATCCAATTTACTTTTCATTGATGGA
TTGTTTCATCGCGATTCAATCCAAATCACGATGTCATTTTCTTGTTCTTAAATGGGCCTC
TTTAATCTTTTTAGGTTTATGCTCTACCCGGTAAAGATCCGCCCAATTTTGATTTAGACA
TTTGGACATATAGTACAAATGCTCCCATTACCACTTCTTTTTGTTATTCCTTCTTTTTCA
ATTCACGCATTCCGTAAAAGAGTTGACGGCTTCCTGCATATTACTCGATTGATTAACATA
AGAGTTTGAAATAACTTCTACTTACAAAAAAAAAGATTTCTTTAAAAATAGGAATCCTTT
CTGATATAAAATAGATATATTACCACTTGGTTTTTTTAAACGGAGCCTGGATACTTCAAT
GTAGTAGTCCAACTAAGCCAACCATAAATTATTCTAATTGATAATAGTCATTCTAATCCC
CCCAAAAAATGGATCTAATTGCACTTCACGCTCCAAATTTTTGATTATTTTTGATGATTC
AATAATCTTTGTGGGCGAAACAGAGGATATCTCGATTAGGGAGAAAACGGGAAAATCCCA
TATGACCCAATATATCTGACAAGTCGCACTATATGTCAACCCAAGATGCATCTTCCTCTC
CAGGACTTCGAAAAGGTACTTTTGGAACACCAATAGGCATTAAATTAAAGAAAAAAGAAC
TAAGTACTATATTTTACTTTGATGTGGAAACGTAACAAAGCCTTTATTCTCTTTAGAATA
TTCTACTTTATCCTAATCATATTTTCTTCAGAATTCGAAAAATGGATAAGGAAAGTCAGA
AAAAAATAAGGGAAAAATATTAGGAATAATGTCCTCTAATAATGAACAAGTATGGGCACA
TTCGCTCATATAAAATCGCATTAACCTCCCCATTGCGTATTGGTACTTATCGAGTATAGA
ATAAATCTGCTTCTCTTTGTTCCTATGAACAAAATTGTTCCATTATTACCAACAGAATAG
AACAAATATGAACCCTTACGTTCAAATAAGCCACTAAATAGGGGGGTCCATAACATAGTC
ATAGTATAGTCTTTTCCAATGCAATAAAGTTACGTAGTGTCTTTTTTCTTTCATAAAGGG
GTATTTCCATGGGTTTGCCTTGGTATCGTGTTCATACCGTTGTATTGAATGATCCCGGAC
GGTTGCTTGCTGTTCATATAATGCATACAGCTTTGGTTTCTGGTTGGGCCGGTTCGATGG
CCCTGTATGAATAGCAGTTTTGATCCTTCTGACCCTGTTCTTGATCCAATGTGGAGACAG
GGTATGTTCGTTATACCCTTCATGACTCGTTTAGGAATAACCAATTCATGGGGCGGTTGG
AGTATCACGGGAGGGACTATAACGAATCCAGGTATTTGGAGTTACGAAGGTGTGGCTGGA
GCGCATATTGTGTTTTCGGGGTTGTGCTTTTTGGCAGCTATTTGGCATTGGGTGTATTGG
GATTTAGAAATTTTTAGTGATGAACGTACAGGAAAACCTTCTTTGGATTTACCCAAGATC
TTTGGAATACATTTATTTCTTGCAGGTGTGGCTTGCTTTGGTTTTGGTGCATTTCATGTA
ACAGGCTTATATGGTCCTGGCATATGGGTGTCCGATCCTTATGGGCTAACAGGAAAAGTA
CAATCTGTAAATCCATCGTGGGGTGTGGAGGGTTTTGATCCTTTTGTTCCGGGAGGAATA
GCCTCTCATCATATTGCGGCAGGGACTTTGGGCATATTAGCGGGCCTATTTCATCTTAGC
GTCCGCCCGCCTCAACGTCTATATAAAGGATTGCGTATGGGCAATATCGAAACTGTCCTT
TCCAGTAGTATCGCTGCTGTCTTTTTGCAGCTTTTGTTGTTGCCGGAACTATGTGGTATG
GTTCAGCGACTACCCCCATCGAATTATTTGGACCTACTCGTTATCAATGGGATCAGGGGT
ACTTTCAACAAGAAATATATAGAAGAGTTAGCGCTGGGTTAGCCGAAAATCAAAGTTTAT
CAGAAGCTTGGTCTAAAATTCCTGAAAAATTAGCCTTTTATGATTACATCGGAAATAATC
CGGCAAAGGGGGGATTATTTAGGGCGGGCTCGATGGATAACGGGGATGGAATAGCGGTTG
GATGGTTAGGACATCCTGTCTTTAGAGATAAAGAAGGGCGTGAACTTTTTGTACGTCGTA
TGCCTACCTTTTTGGAAACATTTCCGGTCGTTTTGGTAGACGGAGACGGGATTGTTAGAG
CCGATGTTCCTTTTCGAAGGGCAGAATCAAAGTATAGTGTCGAACAAGTAGGTGTAACTG
TTGAGTTCTACGGTGGTGAACTCAATGGAGTCACTTATAGCGATCCTGTTACTGTCAAAA
ATATGCTAGACGCGCTCAATTGGGGGAAATTTTTGAATTAGATCGTGCTACTTTGAAATC
TGATGGTGTTTTTCGTAGCAGTCCGAGGGGTTGGTTTACTTTTGGACATGCTTCATTTGC
TTTACTCTTCTTCTTCGGACACATTTGGCATGGTGCTCGAACTTTGTTTAGAGATGTTTT
TGCTGGTATTGACCCAGATTTGGATGCTCAAGTAGAATTTGGAGCATTCCAAAAACTTGG
AGATCCAACTACAAGAAGACAAGTAGTCTGATCCAACATTTTTTGGTTTCTTTCGAATCT
ATTTTCTTTTTATGATTTGATATAGGGATAGGGTACCCGAAATCTTGATTTGAATCTTCA
TTTTTTTTACTCTTGCTCTTTCTTTATCCGGGATACGATTCCCCCAAAAAATAAACAGGT
ATGGAAGCTATAATTTAAACCACGATCGAATCTATGGAAGCATTGGTTTATACATTCCTC
TTAGTCTCGACTCTAGGGATAATTTTTTCGCTATCTTTTTTAGAGAACCGCCAACAATTC
AAACTAAAAAATAACAAAAAATGAAATGATTTTTCATTATCGCAATTGGTAATGAGCCTC
CCAATATTGGGAGGCTCATTACTCAATTAACCCTATGTTCCTCGAATGGATCTCTTAGTT
GTTGAGAAGGTTGCCCAAAAGCGGTATATAAGGCGTACCCAGTAAAACTTACAAGTAAAC
CAGATATAAAGATGGCGACTAGGGTTGCTGTTTCCATTATTATATAATTTCAAGACCACA
ATGGATCTATAGTAAGATCGTTTATTTACAATGGGATGGTATACAAAGTCAACAGATTTC
AATGAATATAATAGGATTTATGGCTACACAAACTGTTGAGAGCGGTTCTAAAGCTCGTCC
AAGACAAACTACTGTAGGGATGTTATTAAAACCCTTGAATTCGGAATATGGTAAAGTAGC
TCCTGGTGGGGAACGACCCCTTTGATGGGGGTCGCAATGGCTTTATTTGCGGTATTTCTA
TCTATTATTTTGGAGATTTATAATTCTTCCGTTTTATTGGATGGAATTTCAATGAATTAG
ATCTATAAGAACCCCCAAGTCTTAGCTTTTCAATAAAAAGGAATCTGTTAGAGCTCAGTT
TCTAGCTCATTCTATTTTGGTAGTTCGACCGTGGAATTTCTTTGTTTCTGTATTTCTGGA
ATATGAGTGTGTGACTTGTTATAATTGATCCTATTGATAGTACAGAGAATAGGTCTGTCA
TCTTTATAGAGATGGTTCTACTTCGTCGGATATTTTTTCTAGTATCTGGAACACGGAATA
TATTAAATAGATTAAGAAATATTTGAACTATGATTCATACTTAATATGCAAACTTCGTGG
CCGGACTCCAAAAAGATTCCAAGAATTTAGAAAAGAAATATAAAATGTTTCTTCTTTTAA
ATGTATGCTTATTTTGATTCAAAGACAACTCTTTCTTCGGATTTTTGGTTATTTTCTATT
CGTGGAATAAGGGATGATCCGCGGATTCGTACTCAGGGAATCTTTGGGCTTAACTTAGTA
TTTTTATTGAATCATCGTGGTTATAGTATGAATCTGGGGTTTTAATCGATTCATAGGGTC
TTAACAAGAGAATTCCTATCAATAATAAATAAAACAAATAAAAAATTATATACAAAAACA
AATAAAAGAAAAAGAAAGAAATAGGGAAGAGAGGATTCAAGAGGCCCGTAAGGATCAAGA
TAAAGACAACTGAGCCAACTTGATATTTTGGTATTATCACCACAAAGAAGAACTTTCGGA
TTTTTTGTTATTCATATCTTCAGAGCAGATTGAATTGGAAAGCAATAAGTTTCTTTCTAT
TACATATCCGTTCCGACCAGTATTTGGGTGTTTTTGCTTGAGCTGTACGAGATGAAAGTC
TCATATACAGTTCTCGGAGGGGGAATCACACCTATCTCAATAAAGTCTATGATTGGTTTG
AAGAACGTCTCGAGATTCAGGCGATTGCGGATGATATAACTAGTAAATATGTTCCTCCTC
ATGTAAACATATTTTATTGTTTAGGGGGAATTACGCTTACTTGTTTTTTAGTACAAGTGG
CTACAGGCTTTGCTATGACCTTTTACTATCGTCCGACTGTTACTGATGCTTTTGCTTCTG
TTCAATACATAATGACTGAAGCGAATTTTGGTTGGTTAATCCGATCAGTTCATCGATGGT
CGGCAAGTATGATGGTCCTAATGATGATCCTACATGTATTTCGTGTATATCTCACCGGTG
GATTTAAAAAACCTCGTGAATTAACTTGGGTTACAGGTGTGGTTCTGGGTGTATTGACTG
CATCTTTTGGTGTAACTGGTTATTCCTTACCTCGGGACCAAATTGGTTATTGGGCAGTTA
AAATTGTAACAGGTGTACCTGACGCTATTCCTGTAATAGGATCGCCTTTGGTAGAATTAT
TGCGCGGAAGTGCTAGTGTGGGACAATCCACTTTGACTCGTTTTTATAGTTTACACACTT
TTGTATTGCCGCTTCTTACTGCCGTATTTATGTTAATGCACTTCCCAATGATACGTAAAC
AAGGTATTTCTGGTCCTTTATAGAGAAGATATAGCATAGAGATTTTTAATTCATCATTTA
TCACTTGGGGTAGGAACGATAGTATTTTATTGCTACAAGTATGGATTATTGAAAATAATA
AGACATGTATTTGGATATTTCCCTTGAACTCTGCAATATTTTTTATTTGGCATCAATAGT
TGAAGGGAATTTTCCGAAGAGAAAATGGATTATGGGAGTGTGTGACTTGAACTATTGATT
GGTCTGTGCAGATATGTGCCTTTATTTATCTGCCACATTTGAATTCACAACCAAATGTGT
CTTTGTTCCAACCATCACGTAAGACCATACAGAGGATAGGCTGGTTCGCTTGAAGAGAAT
CTTTTCTATGATCAGATATGAATCATGTCATACATGAGCAGGCTCCGTAAGATCTAGTTC
ACTTAATTTCAGATTGAATTTAATAGTATAAAAATGCATTCATTTCCTCTGCATTGACGC
AATCTACGATACTATCGGAGTGAAAAAAGGGTCTAAAGAAGAACAGAGACTAGGCTATAT
TAGTAACAAGTAAATCCTTTGTGTATGTTGTCTCTAAAAATTTTTGGGATATACATCAAT
CATAAGGTCTGAGACGACCCAGAAAGCAATTGATCATCTCACGATCTATTTTATAAGCCT
ACTTGGGTATTGAGTATTTATTTGCAAGAACTTAATTTTTTGTACTCGATAGTTTCAACT
CCAGAAAAAAGAATCCCGTAAAATTTTTTATTTTACTTATATGCGGGGTCTAGATGACAT
ATATTTTATATGGATTCATTTGGTTCTTTTTATTCTTGCTAGAGCCGGATGATGAAAAAT
TATCATGTCCGGTTCCTCGGGGGGATGGATCTATAAGAATTCACCTATCCCAATAACAAA
AAAACCTGACTTGAATGATCCTGTATTAAGGGCTAAATTGGCTAAAGGTATGGGTCATAA
TTATTACGGGGAGCCCATGGCCCAACGATCTTTTATATATTTTTCCGGTAGTAATTCTAG
GTACTATTGCATGTAACGTAGGCTTAGCGGTTCTAGAACCATCAATGATTGGTGAACCGG
CGGATCCATTTGCAACTCCTTTGGAAATATTACCTGAATGGTATTTCTTTCCAGTATTTC
AAATACTTCGTACAGTACCAAACAAATTATTGGGTGTTCTTTTAATGGCTTCAGTACCCG
CGGGATTATTAACAGTACCCTTTTTAGAGAATGTTAATAAATTCCAAAATCCATTTCGTC
GTCCAGTAGCGACAACCGTATTTTTGATTGGTACCGTAGTGGCCCTTTGGTTGGGTATTG
GTGCAACATTACCTATTGATAAATCCCTAACTTTAGGGCTTTTTTAAATTGATTCAATTG
GGAAATAAAATATAATGACGCATGTATCTAGGGAGCAGTCGCTTCAAAGTGAATTCTCCC
TAGATACATCTATTCAATTAAATTATGTCAATTAAATTATGAATCTATGCAGATTCCTAA
GATCTAAATTGTCCTAAAGATTCAAAACTTATGTTTTGGCCTTTTTCTAAAAAAAAGATG
AAAAAATCCAATGGATTTAAAACGGATTTTTAGGTAAATCAATTACGAAATTTTTTCTAG
AATTCCTAAAATTTGTTTGACATCTTCTATGTGAAAATGCTCCATTTTCATAAGATCTTC
TTGGCTGTTATTCAAAAGGTCCAACAGTGTATATATATTGGATCTTTTGAGGCAATTATA
GATCCTGGGAGGCAATTCTGATTGGTCAATAAAAATCGATTTCAACGCCATTTTATTTTT
ATTTTTTGTTAGTTTAGCCAATTTATCATAAAAGGTAAAAGGGGGTAAAGGAATCATGTG
TTGATTGTCCTCTAAATTTAAATTTTCTTCTTTGGTATGTAAAAGGGAATCAATAAATCA
ATCAAATTCCGGGAGGCTTCGTGAAGTGCTTCTTTAGGAGTTAAACTTCCGTTTGTCCAT
ATTTCGAGAAATAGTATCTCCTTGTTACCATTTTCATAAGAATGAATACTATGATTCGCA
TTTCGAACAGGCATGAATACAGGATCTATAGGATAACTTCCATCTTGAAAGGTATTTGGC
GCTTTTATAAGATATCCGCGATTCTTCTCTATTTGTAATCCAATAACCAACTCAATGGGT
TCTGTCAAGGTAGCTATATGTTGTGTATTATCGACGATTTCTACATAAGGCGGTAAGATG
ATATCTTGAGCAGTTACATATCCAGGGCCCCTGACACAAATAGACGCCTCACAAGTTCCA
TAGAGATTACTTCTCAATACGATTTCTTTCAAATTCATTAAAATTTCATGTACCGATTCT
TGAATACCCATTATGGTAGAATATTCGTGTGATATTTTCTCAAATTTTGCGCGTGTGATA
CATGTTCCTTCGATTTCTCCAAGCAAAGCTCTTCGCATCGCAATGCCTATTGTGTCTGCT
TGACCTTTCATAAGCGGAGACAGAATAAAGCGCCCATAAAAAAGACGCTTACTGTCTGCT
GCTGATTCAACACACTTCCACTGGAGTGTCCGAGTAGATACTGTTATTTTCTCTCGAACC
ATAATAATATTATTTTATTTGATCAGATCATTGAATCATTTATTTCTCTTGTTTCTCTTG
CTATTGAAATATCTTCCATTTTTTTTTTTCTATACACGTCTTTTTTTCGGGGGTCTACAG
CCATTATGTGGCATAGGAGTTACATCCCGTACGAAAGTTAATAGTATACCACTTCTGCGA
ATAGCTCGTAATGCTGCGTCTCTTCCGAGACCGGGACCTTTAATCATGACTTCTGCTCGT
TGCATACCTTGATCTACTACTGCACGAATAGCATTTGCCGCTGCGGTTTGAGCAGCAAAT
GGCGTCCCTCTTCTTGTACCTCGGAAGCCACAAGTACCGGCGGAGGACCAAGAAACCACT
CGCCCCCGTACATCTGTAACAGTCACAATGGTATTATTGAAACTTGCTTGAATATGAATA
ACCCCCTTTGGTATTTTACGTGTACTCTTACGTGAACCAATACGTCCACGTGAACCCTTT
TTCGGTATAGCTTTTGCCATATTTTATCATCTCATAAATTTGAGTCAGAGATATATGGAT
ATATCCATTTCATGTCAAAACAGATTCCCTATTTGTATATCAGGTCTTTAATGAGTCTTA
TTATCCTTGTCTTTGTTTATGTCTTGGGTTCGAACAAATTACTATAATTCGTCCCCTACG
ACGTATTAGTCGACACTTTTCACAAATTTTACGAACGGAAGCTCTTATTTTCATATTTGC
CACTCCTTACTTTAATTTTGAATCTACTTCTTGGAAGAAAAAAAGTTTCTTGAAATTTTC
AATTTTTAATGGTATTCCTACGAAATAAATAGGGAAACACCTAATCTTTCGAATCTTTGT
TGCGGAGTCGATAAATTATACGACCTCTGGTTGAATCATACCGACTTACTTCAATTTTGA
CTCTATCGCCTGGCAGTATCCGTATAAAACTACGTCGGATCTTTCCTGAAACATAACCTA
GAATTATATCTTCATTATCTAAACGAACCCGGAACATACCGTTGGGAAGCGATTCAGTAA
TTAAACCTTCATGAATCCATTTTTGTTCTTTCATTCCAGGCAAAACCCCCTTGAAGTATT
AACTAGTGGAGGAAGAACCCTATTAGACAACCCAGCACTTCTCTTTTCTTTTCACAAATA
AGAAGTTTCATATTCAATTCGGATATTAGAAAGATTACCATATATAACACAAAATTTCTC
CGCCTATTCTTTCTAGTCGAGCCTCTCGGTCTGTCATTATACCCCGAGATGTAGAAAGAA
TTACAACACCCATCCCACCTAAAATTCTAGGAATTCTTTGATAGTTAGAATAGATTCGTA
GACCCGGCCGACTGATCCGTTTTAAATTTAAAAGATTTCTATAAGCGCTTTTCCTATTCC
TTCTATGTCGTAGGGTTAAAACCAAAAAATATTTGTTGTTTTCTCGATGTTTTCTCACGT
TTTCTATAAAACCCTCTCGTAAAAGTATTTTGACAATACTTTCGCTGATATTAGTAGATG
CTACTCGAACCACGCTTTTTCTATACATATCGGCATTTCGTATAGAGGTTATTATGTCAG
CAATAGTATCACTACCCATGATTAATTAAAATTATTGGTGCCTCCAAATTTGGATATAAT
CAACATGTTTTTTCTTTTTTTTTTTTTTACTTATTTTTTTATGAATATTAATTTTGAAAG
GTATATACGTGAGACAAAATCTACTAAATGAATCTTAATCTATTTCTTTTAAATACCCTA
CTATAACCATATCGTGGTCTCATTTTATAATACCTCAGGAGCTAATGAAACTATTTTAGT
AAAATTGAACTGTCTCAATTCTCGGGCAATCGCACCAAAAACTCGAGTTCCTTTTGGATT
TCCTTCTTGATCAATCACAACTGCAGCATTGTCATCATATCGTATTATCATACCGTTGTC
ACGTTTAAGTTCTTTACAAGTACGTACAATTACAGCTCTGACCACTTCTGATCTTTGTAG
AGGCATGTTTGGAACTGCGTCTTTGATCACAGCAACAATAACGTCACCAATATGAGCATA
TCGACGATTGCTAGCTCCTATGATTCGAATACACATCAATTCTCGAGCCCCGCTGTTATC
TGCTACATTCAAATGGGTCTGAGGTTGAATCATATCATTTTTTTTTTTATCTGTTTTTAC
AATACAAGGGTCAAAGAAAAAAGAAATATTGTTTGTCCAAAAAAGAAACCTGCATCTGCT
ATTTTTAGTTAAGGCCTATTTCTTTTTTAGCCCGAAATGATAAATTGAGCTCGTATAGGC
ATTTTGGACGCTGCTATTGAAATAGCCCTTCGGGCTATATTTTCTGTTACTCCACCCATT
TCATAAAGAATTCGACCAGGCTTAACAACAGCTACCCAATATTCGGGAGAGCCTTTACCT
GAACCCATACGTGTTTCTGCGGGTCTTACTGTAACCGGTTTATCTGGAAATATACGAACC
CATATTTTTCCACCGCGACGTGCATTTCGTGTCATTGCTCGTCGACCTGCTTCTATTTGC
CTAGATGTGATCCAAGCGGGTTCAAGTGCCTGAAGAGCGTATTTACCAAAACAAATAGTA
TTACCTCGATAAGATATTCCCTTCATTCTTCCCTCTATGTTGTTTACGGAATCTGGTTCT
TTTGGGGTTATAGTTGATGGTTTGTTTTGAATTCCATCTCTACTACAGAACTGGACGTGA
GAGTTTCTTCTCATCCAGCTCCTCGCGAATAAAAATAAATTCAAATTAAAGATTTAGAAT
TCAATTCAGATATAATATAATTTGAATTAAGATATACATGTATTTAATAAGTAATCTGCT
GACTCATGGATTTCATTTAATCTAGATCAAATCCATTATGAATTTGTATATCTTGTTTGT
ATAGTATAGATAATAGATAACTAAATATATTAAATTTTCTTATTTCTTATATTTTCTTAT
ATTTATTTATTTTTAGAATGTTAAAAGGAATCTTTCTTTTGTTTTACTCTTTATCGTATT
GGATTGACCCTAATTTAGCTTTAGCAATCCAAGAAAATAAAGTTTTCGCGGGCGAATATT
TACTCTTTCAATTTCTATTTCATTTTTATCATTAGTTCATAACTTTTCCGAATAGATTAA
TTGGTTTCTGGTCGGTTCCGCCATCCCGATCAATGAATCGTTCGAATTCATTTTCACTAG
AATCTTTTGAATTCACAGGTTCCATCGTTCCCATCCCTTCTTACTTAATGGTTAGGTCTG
AATTCTACAATGGAGCTATTAGTTCTTGAGTCAATATTCTTAGTCTTTATTGGCTCGAAG
CTCTTTATTTTTTGTTCGATGAGCAGATCCTTTTAATGATGAATCCTTATTGATGCTTTA
TTACACATATTTTTTATGAGATGACTCATAGACCTTACATATTGGAATTTTATATCATCA
ATATTCTTTTTCTTTCTTTCTTTCATCCCTTCCATTTATCCATACCCTTTCTTTTTTATT
TCTATTGAATTGACAACTTAGAATTAGAAGCAGATTTTTTAATGAAAAAGTCGTTCAGTT
GCTACAACAATATGAACAATATATCATATCTTGACTGGTTCTTTGGATCCAGATAATACG
AAGGGATGAGTTGGTTATTACTTCTATAGTTATTTGTTTATACTATGGGGCTGGTTACTA
ACCCTCAAAAAACCAACGAGTCACACACTAAGCATAGCAATTTTATCAAAAGATTAATTT
AATTTTTATTAAACCCTATAGAATTATAATTGTTTGTTCATTTTTTTATTGTGAAGCGAA
AATAAAATGAAGAGAAAATAAAAATAAGAAATGAATTTCTCTTTTTGTTCCATCGCCGGA
TAGAATGCAAAGGGAAATAAGGGTTTATTTTATTATTCCCCGTCTATAAATATCCAAATT
TTGATGCCTAATACCCCATAGATTGTTCGAACTGTATAGGAACAATAATCAATTTTAGCT
CGAATGGTTTGTAGTGGAACCCTACCTTCTCTGATCCATTCAACACGCGCAATTTCTTTT
CCGTCGATACGTCCCGCAATTTGCACTTGAATTCCTTTTGTATCCGCTTGTTCAGTTAAT
TCTATAGCCTTTTTCATTGCTTTGCGAAAAGAAACTCTATTTTTTAATTGGCCGGCTATA
AATTCTGCAAGAATATTAGGGTTTCCGTAAGGCTTTTCGATTCGTGTGATAGCAATGTTA
AGTTTTCTATTTACAGAATTAAATTCTTTTTGTAAATTCATCTGTAATTCTTCGATTCCT
CGGGGTCGACTTTCAATTAATATTTTTGGAAATCCCATATAGATTATGATTTGGATCAGG
TCGATTCTTTTTGAATCTCTATACGCGCAATTCCCTCAACGCCAGAGGATGTTTTCATAT
TTTTTTGTACATAATTCTTGATATAATTTCTTATTTTTTGATCTTCTTGCAGACCCTCAG
AATAATTTTTTGGTTGTGCGAACCAAAGGGAATGATGACCTTGGGTTGTACCAAGTCTGA
AACCAATTGGATTTATTTTTTGTCCCATGTTCCCCCATTACTATTACTATACATATCATA
ATACGACATAGTTGTATCTTTTTTTTTCCATTTTGTTTTTTGTGACCACGTAATAGAGTC
GGTATCTATATATCCACCTAAGGATATATCTTTCATTACAATAGTTATATGGCGGGTAGG
TTTGTGTATGGCAAAACTACGCCCTCGAGCTCGAGGTTTTAATCTCTTCGCGATAGTACC
TTCATTTACTTCGGCTTTACTAATGACTAAATTTGCTTCATTCAGACCCATATTGAAACT
AGCATTTGCTGCTGCAGAATAAACTAATTTGAAAATGGGATAACATGCTCGATAAGGCAT
GAGTTCTAATATCATAAGTGTTTCTTCGTAGGAACGCCCACGAATTTGATCAATTACTCT
TCGCGCTTTGTGAGCAGACATAGATATATGTTGACCTAAAGCGTATACTTCTGTTTTCAT
AAAGTTCGCCTCCTACTAATCAATTCCTACTAATCAATGATAAATATCTATATATATTAT
TTTATTATAATAATAATAATCTATAAACAAATTTAACGACGAGACCTATTATCGCTTTTT
GCATGTCCTCGGAAATTTAAAGTAGGTGCGAATTCTCCCAATTTGTGTCCTACCATACGA
TCCGTTATATAAATAGGTAAATGTTCCTTTCCATTATGGATTGCAATAGTATGGCCAACC
ATTATGGGTATAATGGTAGATGCCCGGGACCAGGTTATTATTATTTCTTTTTCTTCTTTT
GTGTTAAGCTTATTTATTTTTTTTAATAAATTATTCGCTACAAAAGGATTTTTTTTTAGT
GAACGTGTCACAGCTTCCTCCTATTTTTTTTTGTAAAGACGAAGAAAGAAATTCTATTTT
CTCTCCTATTTACTATTTTCTCTCCTATTTACTACGGCGACGAAGAATCAAATTATCACT
ATATTTATTCCTTTTTCTAGTTCTTTTCCAAGTGCAGGATAACCCCAAGGGGTTGTGGGT
TTTTTTCTACCAATTGGGGCCCTGCCTTCACCACCCCCATGTGGATGGTCTACAGGGTTC
ATAACTACTCCTCTTACTACAGGGCGCTTACCGAGCCAACGCTTAGATCCGGCTCTACCC
AAACTTTTCTGGTTCACCCCAACATTCCCCACTTGTCCGACTGTTGCTGAGCAGTTTTTG
GATATCAAACGGACCTCCCCAGAAGGTAATTTTAATGTGGCCGATTTCCCTTCTTTTGCA
ATCAGTTTCGCTACAGCACCCGCTGCTCTAGCTAATTGTCCACCCTTTCCAAGTGTGATT
TCTATGTTATGTATGGCCGTGCCTAAGGGCATATCGGTTGAAGTAGATTCTTCTTTTTAT
CAATCAAAACCCCTTCCCAAACTGTACAAGCTTCTTCCAAAGCATACGGCTTTCTGGATG
TAGATGGTGATATCTATACGGATGGATCTTATATATATGGTATAATGAAGTACCACATGG
GTGGATATATAGGAATCAAAATCTGCCGAATCACTCATGTTATGATCTTCTACATCCTAG
GTCTTCCCGTTCCATCATCTGGCTTATGTTCTTCATGTAGCATTCAGACCGAATGACTCT
ATGAAATTACGTTGATACTTCCACATATTATGGGTAACGTAGGAGACATCTCTATTTTCC
CCCCGGGAATCTTTAGAATTACCACTGCTTAGCTTTCAATTCGACTCTGACCATCAAATG
AAATGTGAATAATCCGTCCTCTTCTCTTTGAAAGAAGGGGCGCTTCCGGTTCTGTCGGTG
CTTGAAACAATTTTGTCTTCTCCATATTACTATATCTCTAGAGTCAATAATTTTATATGA
GGAACTACTGAACTCAATCACTTGCTGCCGTTACTCTTCAGTTTTCTGTTGAGGTCTATC
CTGTAGAGGTACTCAAATTGGATCAGTGATCGATTTCTAGGTTTCGTCGTAAACCTAATT
GGTTACTTCCAATTACGTAAATCAATAGTTCAAACCGCACTCAAAGGTAGGGCATTTCCC
ATTTTTATAGGAACTTCTGTACCAGAAACAATGGTATCTCCAATTATAGCCCCCCTGGGA
TGTAAAATATATCTCTTCTCACCATCCCTATAGTGTATGAGACAAATGTATGCATTTCGA
TTTGGGTCGTATTCTATGGTTACGATTCTACCATATATGTCTTTTTCATTCCGTCGAAAA
TCTATTTTACGGTATAGACGCTTATGACCTCCCCCTCTATGCCCTGCGGTAATGATTCCT
CTGGCATTACGACCTTTACCACAATGATGCTGTCCATAGATCAAATTATTTCGTGGATTG
GATTTCACTTGACTGTCTACGGTTCCATTGCGTGTGCTCGGGGTAGAAGTTTTGTATAAA
TTTATCGCCATGCTATTAAGTATTTTGATTTAAGTTCTTTTCTTTCTAAGAGGTGGAATA
GAATAACCCGGTTGAAGCGTAATGATCATACGTCTGTAATGCATTGTCTGTCCCATAATG
GGTCCCATTCTTCTAGCCTTTCCCCAGAAGTCGCTGGCTATTCATCGCGATTACCTTGAC
ACCAAAGAAGAGTTCGACCCAATGCTTTATTTCTGTCCTAGTTGATCCTGATTCGACATT
AGAAGTATATTGATTTTTCCCCAATAACCGAATACTTTTGTCTGTAAATACTGCATACCT
GATTCCATCCATAAATAGATTTGATTCCCTATGAGTTCTAGTCTCAATAAGACTACTAAT
TCTTACTGTTCATATAGTATGATATGAATATACCACATCAATTCGTTATGTATGGATGAT
GAGATTTCATTGATACAGAGCTAATTCCAATAGACTTATTGGAGGGTCCCATTGGCGTGC
ATCCAGTAGGAATTGAACCTACAGAATTCGCCAATTATGAGTTGGTGCTTTAACCATTCA
GCCATGGATGCTTAGCGGGTCATAGTGAATGACCAGATTCCAATTCAAATGGAATCTTTC
AACTAAAGCAATGAGATGCTTAAATGGAATTCTTTTAGTTCTAATAAATCAGGAGGAATT
TAATGACAGGACATGAATTCAAGTCCTGGATTTTAGAATTGAGAGAGATATTGAGAGAGA
TCAAGAATTCTCACTATTTCTTAGATTCCTGGACCCAATTCAATTCAGTGGGATCTTTCA
TTCACATTTTTTTCCACCAAGAACGTTTTATAAAACTTTTTGACTCCCGAATTTGGAGTA
TCCTACTTTCACACAATTCACAGGGTTCAACAAGCAATCGATATTTCACGATCAAGGGTG
TAATACTCTTTGGAGTAGCGGTCCTTATATATCGTATTAACAATCGAAATATGGTCGAAA
GAAAAAATCTCTATTTGATAGGGCTTCTTCCTATACCTATGAATTCCATTGGACCCAGAA
ATGATACATTGGAAGAATCCGTTGGGTCTTCTAATATCAATAGGTTGATTGTTTCGCTTC
TGTATCTTCCAAAAGGAAAAAAGATCTATGAGAGTTCTTTCCTGAATCCGAAAGAGAGTA
CTTGGGTTCTCCCAATAACTAAAAAGTGTAGCATGCCTGAATCTAACTGGGGTTCGCGGT
GGTGGAGGGACTGGATCGGAAAAAGAGCAATTCTAGTTGTAAGATATCTAATGAAACCGT
CGCTGGAATTGAGATATTATTCAAAGAGAAAGATCTCAAATATCTGGAGTTTTTCTTTGT
ATATTATAGGGATGATTCCACAAGATCTAGTTTCGTTCAAGTAAGGGATTCTAGCCAATT
GAAAGGATCTTCTGATCAATCCAGAGATCATTTTGATTCCATTAGTAATGAGGATTCGGA
ATATCACACATGGATCAATCAAAGAGAGATTCAACAACTAAAAGAAAGATCGATTCTTTG
GGATCCTTCCTTTCTTCAAACGGAAGGAACAGAGATAGAATCAAACCGATTCCCGAAATG
CCTTTCTGGATATTCCTCAATGTCCCGGCTATTCACGGAACGCGAGAAGCAGATGATTAA
TCATCTGCTTCCGGAAGAAATCGAAGAATTTCTTGGGAATCCTACAAGATCCGTTCGTTC
TTTTTTCTCTGACAGATGGTCAGAACTTCATCTGGGTTCGAATCCTACTGAGAGGTCCAC
TAGAGATCAGAAATTGTTGAAGAAACAACAAGATCTTTCTTTTCTCAGGCGATCGGAAAA
TAAAGAAATGGTTAATCTATTCAAGATAATTACGTATTTACAAAATACCGTCTCAATTCA
TCCTATTTCATCAGATTCGGGATGTGATATGGTTCCGAAAGATGAACCGGATATGGACAG
TTCCGACAAGATTTCATTCTTGAACAAAAATCCATTTTTTGATTTATTTCATCTATTCCA
TGACCGGAACAGGGGGAGGATACGCGTTACACCACGATTTTGAATCAGAAGAGAGATTTC
AAGAAATGGCAGATTTATTCACTCTATCAATAACCGAGCCGGATCTGGTGTATCATAAGA
GATTTGCCTTTTCTATTGATTCCTATGGATTGGATCCAAAACAATTCTTGAATGGGGTAT
TCAACTCCAGGTATGAATGGAAAACGACATCTTTATTGGTTCTACTTCCTATTTTTTATG
AAGAGAATGAATCTTTTTATCGAAGGATCAGAAAAAAAAGGTCCGGATCTCCTGCGGGAA
TGATTTGGAAGAGCCAAAACCAAAAATAGTGGTATTTGCTAGCAACAACATAATGGAGGC
AATCAATCAATATAGATTGATCCGAAATCTGATTCAAATCCAACATAGCATCCATAGGTA
CATAATAAATGTATTGAATCGATTCTTTTTAATGAATAGATCCGATCGCAACTTTGAATA
TGGAATTCAAAGGGATCAAATAGGAAAGGATACTCTGAATCATAGAACTCTAATGAAATA
TACGATCAACCAACATTTATCGAATTTGAAAAAGAGTCAGAAGAGATGGTTCGATCCTCT
TATTTTTTTTTCTCGAACCGAGAGATTAATGAATCGGGATCCTGATGCATATAGATACAA
ATGGTCCACTGGGAGCAATAATTTCCAGGAACATTTGGAACATTTCGTTTCTGAGCAGAA
GAGCCGTTTTCAAGTAGTGTTCGATCGATTACGTATTAATCCATATTCGATTGATTGGTC
TGAGGTTATCGACAAAAAGATTTGTCTAAGCCACTTCGTTTCTTTTTGTCCAAGTTGCTT
CTTTTTTGTCTAACTCACTTCCTTTTTTGTTTGTCAGTTTCGGGAATATCCCCATTCATA
GGTCCGAGATCCACATCTATGAATTGAAAGGTCCGAATGATCCACAGTTTTTAGAATCAA
TAGGTCTTCAAATCGTTCATTTGAAAAAATTGAAACCCTTCTTATTGGATGATCATGAGA
CTTGCCAAAAATCAAAATTATTGATCAATGGAGGAACAATATCACCGTTTTTGTTCAATA
AGATACCAAAGTGGATGATTGACTCATTCCATACTAGAACTAATTGCAGGAAATCCTTTT
ATAACACGGATTCCTATTTATCAATGATATTCCACGATCAATACAATTGGCTGAATCCCG
TGAAATCATTTCATAGAAGTTCATTGAGATCTTCTTTTTATAAAGCAAATCAACTTCGAT
TCTTGAATAATCCACATCACTTCTGCTTCGATTGTAACAAAAGATTCCCCTTTTATGTGG
AAAAGGCCCGTATCAATAATTATGATTTTACGTATGGACAATTCCTCAATATCTTGTTCA
TTCGCAACAAAATATTTTCTTTGTGCGTCGGTAAAAAAAAACATGCTTTTTGGGGGAGAG
ATACTATTTCAGCAATCGAGTCACAGGTATCTAACATATTAATACCTAAGGCTTTTCCAC
AAAGTGGTGACGAAACGTATAACTTGTACAAATCTTTCCATTTTCCAAGTCGATCCAATC
CACTCGTTCGTAGAGCTATTTACTCGATCGCCGACATTTCTGGAACACCTCTAACAGAGG
GACAAATAGTCAATTTTGAAAGAACTTATTGTCAACCTCTTTCAGATATGAATCTATCTG
ATTCAGAAGGGAAGAACTTGTATCAGTATCTCAATTTCAATTCAAACATGGGTTTGATTC
ACACTCCATGTTCTGAAAAATATTTACCATCCGAAAAGAGGAAAAAACGGAGTCTTTGTC
TAAAGAAATGCGTTGAGAAAGGGCAGATGTATAGAACTTTTCAACGAGAACGAGATAGTG
CTTATTCAACTCTCTCAAAATGGAATCTATTCCAAACATATATGCCATGGTTCCTTACTT
CGACAGGGTACAGATATCTAAAGTTTTTATTTTTAGATACTTTTTCAGACCTATTGCCGA
TACTAAGTAGCAGTCAAAAATTTGTATCCATTTTTCATGATATTATGCATGGATCAGATA
TATCATGGCGAATTCTTCAGAAAAAATTATGTCTTCCACAATGGAATCTGATAAGTGAGA
TTTCGAGTAAGTGTTTTCATAATCTTCTTCTGTCCGAAGAAATGAGTCATCGAAATAATG
AGTCACCATTGATATCGACACATCTGACAAATGTTCGGGAGTTCCTCTATGCAATCCTTT
TCCTTCTTCTTGTTGCTGCATATCTCGTTTGTACACATCTTCTCTTTGTTTTCGGGGCCT
CTAGTGAGTTACAGACAGAGTTCGAGAAGGTCAAATCTTTGATGATTCCATCATCTATGA
TTGAGTTGCGAAAACTTCTGGATAGGTATCCTACATCTGAACCGAATTCTTTCTGGTTAA
AGAATCTCTTTCTAGTTGCTCTGAAACAATTAGGAGATTCCCTAGGTGGCAACATGCTAT
TGGGTGGTGGTCCCGGGGTCAAATCAATACGCTCTAAGAAGAAATATTTGAAGATCAATC
TCATCGATATCATCGATCTCATAAGTATCATACCAAATCCCATCAATCGAATCACTTTTT
CGAGAAATACGAGACATCTAAGTCATACAAGTAAAGAGATCTATTCGTTGATAAGAAAAA
GAAAAAACGTGAACGGGGACTGGATTGATGATAAAATAGAATCCTGGGTTGCAAACAGTG
ATTCAATTGATGATGAAAAAAGAGAATTCTTGGTTCAGTTCTCCACCTTAACGACAGAAA
AAAGGATTGATCAAATTTTATTGAGTCTGACTCATAGTGATCATTTATCAAAGAATGACT
CTGGTTATCAAATGATTGAACAACCGGGAGCAATTTACTTACGATACTTAGTTGACATTC
ATAAAAAGTATCTAATGAATTATGAGTTCAATACATCCTCTTTAGCAGAAAGACGGATAT
TCCTTGCTCATTATCAGACAATCACTTATTCACAAACTGCGTGTGGGGCTAATAGTTTTC
ATTTCCCATCTCATGGAAAACCCTTTTCGCTCCGCTTAGCCTTATCCCTCTCTAGGGGTA
TTTTAGTGATAGGTTCTATAGGAACTGGACGCTCTTATTTGGTCAAATACCTAGCGAAAA
ACTCCTATCTTCCCTTTCATTACGGTATTTCTGAACAAGTTCCTGGATAACAAGTCTCAA
GGTTTTGATGATATCGATATTGATGATATTGACGATATTGATGCTAGTGACGATATTGAT
GATATTGACGATATTGATGCTAGTGACGATATCCTTGATATGGAGCTGGAACTGCTAACT
AGCATGAGTGCGCTAACTATGGATATGATGCCTGAAGATGAAGACCAACTTTATATCACC
CTTCAATTCGAATTAGCAAAAGCAATGTCTCCTTGCATAATATGGATTCCAAACATTCAT
GATCTGGATGTGAATCAGTCAAATTACTTCTCCCTAGGTCTATTAGTGAACCTTCTCTCC
AGGGATTATGAAACTCGAAATATTCTTGTTATTGCCTCGACTCATATTCCCCAAAAAGTG
GATCCCGCTCTAATAGCTCCGAATAAATTAAATACGTGCATTAAGATACGAAGGCTTCTT
ATTCCACAACAACGAAAGCACTTTTTCACTCTTTCATATACTAGGGGATTTCACTTGGAA
AATAAAATGTTCCATACTAATGGATTCGGGTCCATAACCATGGGTTCCAATGCACGAGAT
CTTGTAGCACTTACCAATGAGGCCCTATCGATTAGTATTACACAGAAGAAATCAATTATA
GATACTAATACAATTAGATCCGCTCTTCATAGACAAATTTGGGATTTGCGATCCCAGGTA
AGATCGGTCCAGGATCATGGGATCCTTTTCTATCAGATAGGAAGGGCTGTAGCACAAAAT
GTACTTTTAAGTAATTGCCCCATAGATCCTATATCTATCTATATGAAAAAGAAATCATGT
AACGAAGTGGATTATTATTTGTACAATTGGTACTTCGAACTTGGAACGAGCATGAAGAAA
TTAACGATACTTCTTTATCTTTTGAGTTGTTCTGCCGGATCGGTCACTCAAGATCTTTGG
TCTCTACCCGGACCCGATGAAAAAATGGGATCACTCCTTATGGACTCGTTGAGAATGATT
CTGGTCTAGTTCGTGGCCTATTAGAAGTGGAAGGCGCTCTGGTGGGATCCTCGCGGACAT
GCAGTCAGTTTGATAAGGATCGAGTGACATTGCTTCTTCGACCCGAACCAAGGGATCCCT
TAGATATGATGCAAAATGGATCTTGTTCTATCCTTGATCAGAGATTTCTCTATGAAAAAG
ACGAATCGGAGTTTGAAGAGGGGGGAAGGAGAAGGAGCCCTCGACCGGCAACAGATAGAG
GAGGATTTATTCAATCACATAGTTTGGGCTCCTAGAATATGGCGCCCTTGGGGCTTTCTA
TTTGATTGTATCGAAAGGCCTAATGAATTGGGATTTCCCTATTGGTCCAGGTCATTTCGG
GGCAAGCGGATCATTTATGATGAAGAGGATGAGCTTCAAGAGAATGATTCGGAGTTCTTG
CAGAGTGGAACCGTGCAGTACCAGACACGAGATAGATCTTCCAAAGAACAAGGCCTTTTT
CGAATAAGCCAATTCATTTGGGACCCTGCAGATCCACTCTTTTTCCTATTCAAAGCTCAG
CCCCTTGTCTCTGTGTTTTCACATCGCGAATTATTTGCAGATGAAGAGGTGTCAAAAGGG
CTTCTTACTCCCCAAACAAATCCTCCTACATCTCTATATAAACGCTGGTTTATCAAGAAG
ACGCAAGAAAAGCACTTCGAATTGTTGATTAATCGCCAGAGATGGCTTAGAACCAATCGT
TCATTATCTAATGGATCTTTCCGTTCTAATACTCTATCCGAGAGTTATCAGTATTTATCA
AATCTGTTCCTATCTAACGGAACACTATTGGATCAAATGACAAAGGCATTGTTGAGAAAA
AGATGGCTTTTCCCGGATGAAATGCAAATTGGATTCATGGAACAGGAGAAGGATTTCCCA
TTCCTTAGCCGGAAAGATATGTGGCCATGAAAGGCGAAGGGAGGGCTGGAATGCCAACAG
GCGTCTATTATTGAATTCACCCGACCCGACAGTACCCGTTTAGGGGAACGTCCAGTGCCA
AAGTCACTGAATGGGTAAGTCGCCAATCCCTAAAACGGACTATGTAATGTACTTTATCTG
CTGGGTTACGGGCGGTCATTTTACTATAGGTTTATAATCTACCTTTGTGTGATTCCTGTT
GAAGCATATGCTCGGGGGGTGCGTGCAGGGCGGACGATTTTCAATTTTAAAGCAGACTCC
CCATTCATTAGATAGAGAAGATGACCAAGATTTCGTGATCCGCTGCCGAACTTATTCCAA
GAGAGCTCGGATCGAATCGGTATTGCTATCCGAGCTCTCTTCTTGAATTGCTCATTCAAT
GAGCATTCTCCATATTATGCCTTGAAGAGGACTCGAACCTCCACGCTCTTGAGCACAAGA
TTTTGAGTCTCGCGTGTCTACCATTTCACCACCAAGGCATCTTGAAAGTGAATCGTATTC
CATGAATATGATATCTATCTAGTGTGATGTATGGAATACATGACAAAAGTGGAGTGTTGG
GGTATTTCTATTGATCGGTCATGTCATATAGGCCCTAATTGGACATCCAATTGCTTCAAT
TTGAATTATCCGGAGAATGCCTTATATAGATATCCAATATATCAAAAAGATGGACAATCA
AACCTATTTCTCGATTCAATAGAAGCCCAAAGAGGTGAATAGGGTCCCAAATAACGAGAG
ATATGTAAAAAGCAGGTCCGATTACGCCTTAACTGGAATGTAACGACGTAGGGATCCATA
TGTAAACATAGTATCTATTTAGATACGCTCAAATGACCCCTTCTCACAATGAGAATGTAT
ATAACTTCCGGTCTGGTCCGGTATGAAATGAACTTATAATCATAGAATCGACTCGATCAT
CAGATTATAGATTATAAGTTCATAACTAAAGCCCATTACCATTTTGGGCGGAACAGATCT
ACTAATTCTTTGATTCCAGTTAATAAGAGGGATCTTGAACTAAGAAATAGACCCTAGAAA
CTAAAAAAGGGTATCCTGAGCAATTGCAATAATCGGATTCATTGATATTCCTGGTATAGT
AGATGCTATCACACATACAATCATACTCAATTCGATGGAATTGTTTGATCTTAAAGGGGA
TCTTCTATAATTTCGCACGTGAGGGGTTATTTCTTGGTTTCGTCCAGTCATTAATAACTT
TATTATTTTTAGATAATAGTAGATAGAAACAACGCTTGTAAGGAGTCCTATTAAAACCAA
GAAATATAGGCCTGCCTGCCATCCACACCAGAATAAATAGAGTTTTCCGAAAAAACCCGC
TAGTGGAGGAAGACCTCCTAGGGATAAGAGACATAGGGCTAAAGAGAGAGCCAAAAAGGA
TCTTTCGTGTATAATCCTGCATAATCCCGAATGTTCTCAGTTCCGGTACGTAGACCAAAT
AAGACAATGCAAGCAAAAGTTCCTAGATTCATGGAGATATAGAACAGCATATAAGTTATC
ATGCTTGCATATCCATCATTTGAGTCTCCAACAATTATTCCAATAATTACATATCCGATT
TGACCTATGGACGAATATGCAAGCATACGTTTCATGCTTGTTTGAGTAATAGCAATGAGA
TTCCCCAATATCATGCTAAGAATAGCTAGGATTTCCAGAAGAAGATGCCATTCATTTGAT
GAGAAATAAAAAGGAATATCGAAAATTCGAGTGGCTGAAGCTGAAGCAGCTACTTTCGAA
GTAACAGAAAGAAAAGCAACGACTGGAGTGGGAGAGTTAGAGTCGAAAAGAGGATTCCTC
ACTTCTTTCTCTCATTCAAAACCGTGCATGAGACTTTCATCTCACACGGCTCCTAAGTGA
TAAAAGAAAGAAGAACTCCTCTTCTTTCTTTTTTGATTACCTTCCTCGCGTATGTATAAG
ACCGAATCCATTCTATTTCTAAAAAAGATTACTAATCCTTAACTTTTCGAGGAATCCTTC
ATCAGTGGTTGTGAATGACTGATTTTTTCAATCTTTTCGATCTTGGTTCCGTAGGAGCAA
GTCAGAAAGTAGAACCATCTGATTTGATTCGTTCTCAATAGCCATGAGATGATCATCTTA
GGGTGATCCTTTTGTCGACGGATGCTCCTATTACACTCGTAGTCTCTGAAGGATGAGAAC
CAACTATGTAGCATCTACACCGAGAATTCAAGTATTGTATACGTCATTAGTCTGATCCTT
TGTAGGAACTACCCGTAATAACGAACTTGCAAAACGGATCTGTTTATCATAAAGAGATTC
GTCGTTCCTGACCCTGCTTCACCTTAATTGTTATTTGAACAAGTAAAAGTTCTGTCTTGG
TCCGAGTGGGGATAGCATTTCTCTCCTGCATGTCCATGGAGTTTTGAAAAATCCAAACAT
CTCAGAGATAGATAGAGAGGTAGGAATTTATCAGACGAACCACACTCCTTCATATACGTC
AGGAGTCCATTGATGAGAAGGGGCTGGGGAAAGCTTGAACCCGATTCCTACAGTGATGAA
TATGAGCGCAATTGAAATTCCTGGGGAGTTATACATTTGTGTATTGATAAGACCATTCAC
TATTTCTTGAAGCTCGATCTCTCCCCCGGATGAACCATATAGCCAAGAGAAACCATGAAC
CAGAATAGAAGAGCTTGCCCCACCCATGAGTAAATATTTCATAGTAGCCTCATTAGACCG
TACATCTTTCTTGGTATATCCAGATAATAGGTAGGAGCATAAACTGAAACATTCTGGAGC
TACAAAGATAGTTATTAAATCGTTAGCACCGCATAAAAACATTCCTCCTATAGTAGCTGT
TAATACGAATAAGAGAAACTCGGTTATAGCCATTTCTGTACATTCAATGTACTCTACGGA
TAGAGGAATACATAGAGTTGAACATAGTAAAATAAGAAATTGAAAGATTTCGTTGAAATT
GTTCGTTTGGAAATTTCCCGAAAAGCTAATCATAGGTTCCTCTCTCCATCGGAACAATAG
GGCCGTTATGCTCATTACTAAACTTGTTGAAGAGATGAAATATAACCAAGGTATATCTTT
TTGATCAGAGGTTGAATCGATCATCAGAAGAAGAATTAGGCCAAAAATTAGGATAAATTC
TGGGAAAATCAAACTTCCATCGAAGAGAAGCAAATGAAAGGCTTTCATAAAAATTCTCGT
AGAATCGAGAATGAAGTTTTCATTCTGTACATGCCAGATCATGAATTAGTAACTGCATCC
AATTTCTAAAAAAATCCCAATTGTTTCCATTTTTCGAATGGAATATTTATGGAATCTCCA
TGAATAGGATCAAACCTTATTCCATGGTATTTACATGAGGTTCTTCTTTCTTATTCTTAA
GAAAGTCCCCGAGAGGGCTTAGCTGATCCATGATTTATGTTTCATCTTTCGTTTCCTTTT
CGTTTGTTTCGAGAAATATATCGATCAATTCCGATTCTTTCTTTTTCTCTTGATTCTTTT
CTGATCGAGATGTATAGATATAGATCCTGTTCATGGATTAACGAAAATGTGCAAAAGCTC
TATTTGCCTCTGCCATTCTATGAGTCTCTTCCCTTTTGCGTATGGCATCGCCACTCCCTT
TGGCAGCATCCACTAATTCGGAACTTAATTTGAAAGCCATATTTCGACCCGGACGTTTTC
GGGATGCCGCTAATAACCAACGAATGGCAAGTGCTTTTCCTTGTGTGGATCCTATTTCAA
TGGGAACTTGATGAGTCGATCCACCTACACGTCTTGCTTTTACTGCTATACCCGGAGTTA
CTCCATGTATTGCTTGACGTAAAACAGATAGTGGATTTGTTTCTGTCTTTTGTTGAATCT
TTTCACGGCTCGATAGATAATTTGATAAGCCAATGATTTTTTTCCGTGTTTCAGAATACG
GTTAACCAACATGTTAACTAATCGATTACGATAAATTGGATCGGATTTTGCAGTTTTTTC
TTCTGCAGTACCTCGACGTGACATGAGCGTGAAAGGGGTTCAAGAATCAGTTTTATTTTT
ATTAAGGGCTAAAATCACTTATTTTGGCTTTTTTACCCCATATTGTAGGGTGGATCTCGA
AAGATATGAAGATCTCCCTCCAAGCCGTACATACGACTTTCATCGAATACGGCTTTCCGC
AGAATTCTATATGTATCTATGAGACCGAGTATGGAATTCTGTTTACTCACTTTAAATTGA
GTATCCGTTTCCCTCCTTTTCCTGCTAGGATTGGAAATCCTGTATTTTACATATCCATAC
GATTGAGTCCTTGGGTTTCCGAAATAGTGTAAAAAGAAGTGCTTCAAATCATTGCTATTT
GACTCGGACCTGTTCTAAAAAGTCGAGGTATTTCGAATTGTTTGTTGACACGGACAAAGT
CAGGGAAAACCTCTGAAATTTTTCAATATTGAACCTTGGACATATAATAGTTCCGAATCG
AATCTCTTTAGAAAGAAGATCTTTTGTCTCATGGTAGCCTGCTCCAGTCCCCTTACGAAA
CTTTCGTTATTGGGTTAGCCATACACTTCACATGTTTCTAGCGATTCACATGGCATCATC
AAATGATACAAGTCTTGGATAAGAATCTACAACGCACTAGAACGCCCTTGTTGACGATCC
TTTACTCCGACAGCATCTAGGGTTCCTCGAACAATGTGATATCTCACACCGGGTAAATCC
TTAACCCTCCCCCCTCTTACTAAGACTACAGAATGTTCTTGTGAATTATGGCCAATACCA
GGTATATAAGCAGTGATTTCAAATCCAGAGGTTAATCGTACTCTGGCAACTTTACGTAAG
GCAGAGTTTGGTTTTTTGGGGTGATAGTGGAAAAGTTGACAGATAAGTCACCCTTACTGC
CACTCTACAGAACCGTACATGAGATTTTCACCTCATACGGCTCCTCGTTCAATTCTTTCG
AAGTTATTGGATCCTTTTCCGCGTTCGAGAATCCCCTCCCCTCTTCCACTCCGTCCCGAA
GAGTAACTAGGACCGATTTCGTCACGTTTTCATGTTCCAATTGAACACTTTCCGTTTTTG
ATTATTCTCAAAGGAGAAGATTATTCTCTTTACCAAACATATGCGGATCCAATCACGATC
TTATAATAAGAACAAGAGATCTTTCTCGATCAATCCCCTTGCCCCTCATTCTTCGAGAAT
CAGAAAGATCCTTTTCAAGTTTGAATTTGTTCATTTGGAATCTGAGTTCTTCTACTTCAT
TTTTATTTACTTATTTTATTTAATTAATATGAATATTTTTCCCTCTCTTTTTTATATTAT
TCCTTAAGTCCCATAGGGTTGATCCTTTAGAATTGGACTCATTTTCTCATTAAGCGAAGG
GTACGAAATAAATCAGATTGATTAAAAGCACTATGTGAAATATTCGGTTTTTCCTCTTCC
TCTATCCCATAGGTACAGTGTTTGAATCAATCGAGAACCTTTTCTTCTGTCTGAATCGAT
ATTATTCCATTCCAATTCCTTCCCGATACCTCTCAAGGAAAATATCGAATTGGATCCTAA
ATTGACGGGTTAGTGTGAGCTTATCCATGCAGTTATGCACTCTTCGAATAGGAATCCATT
TTCTGAAAGATCCTGGCTTTCGTGCTTTGGTGGGTCTCCGAGATCCTTTCGATGACCTAT
GTTGTGTTGAAGGGATATCTATATAATCCGATCGATTGCGTAAAGCCCGCGGTAGCAGCG
GAACCGGGGAAAGTATACAGAAAAGACAGTTCTTTTCTATTATATTAGTATTAATTCATA
TTAATTCATATTAGATTAGTCTTAGTTAGTGATCCCGGCTTAGTGAGTCCTTTCTTCCAT
GATGAACTGTTGGCACCAGTCCTACATTTTGTCTCTGTGGACCCAGGAGAAAGGGGGCTC
GGCGGGAAGAGGATTGTACCGTGAGAGAAGCAAGGGGGTCAACCTCTTTCAAATATACAA
CATGGATTCTGGCAATGCAATGTAGTTGGACTCTCATGTCGATCCGAATGAATCATCCTT
TCCACGGAGGCAAAGATTTGCCTGTTAGGTAAGAGGATAGCAAGTTACAAATTCTGTCTA
GGTAGGACATGTATCTCTATTACTATGAATTTCATAAATGAAGTAGTTAATGGTGGGGTT
ACCATTATCCTTTTTGTAGTGACGAATCCTGTATGCGTTCCTAAGAAAAGGAATTTGTCC
ATTTTCGGGGTCTCAAAGGAGCGTGGAAACACATAAGAACTCTTGAATGGAAATGGAAAG
AGATGGAACTCCAGTTCCTTCGGAAATGGTCAGATTTTTGGCGCAAAAAAGGGGTTGATA
CGTATCATCTTGACTTGGTTCTGCTTCCTCTATTTTTTTCATAATACCGGGTCGGGTTCT
TCTCCTACCCGTATCGAATAGAACACGCTGAGCCAAATCTTCTTCATGTAAAACCTGCTT
GATTTAGATCGGGAAAATCGTGTGGTTTTATGAAACCATGTGCTATGTCTCGAATCCGTA
GTCAATCCTAATTTCCGATAGGGACAGTTGACAACTGAATCCTATTTTTCCATTATTTTC
ATATCCGTAATAGTGCGAAAAGAAGGCCCGGCCCCAAGTTGTTCAAGAATAGTGTCGTTG
AGTTTCTCGACCCTTTGCCTTAGGATTAGTCAGTTCTATTTCTCGATGGGGGCAGGGATA
TAACTCAGCGGTAGAGTGTCACCTTGACGTGGTGGAAGTCATCAGTTCGAGCCTGATTAT
CCCTAAACCCAATGTGAGTTTTTCATTTTGATTTGCTACCCCGCCGTGATTGAATGAGAA
TGGATAAGAGGCTCGTGGGATTGACGTGAGGGGGCAGGGCTGGCTATATTTCTGGGAGCG
AACTCCGGGCGAATATGAAGCGCATGGATACAAGTTAGGCCTTGGAATGAAAGACAATTC
CGAATCCGCTTTGTCTACGAACAAGGAAGCTATAAGTAATGCAACTATGAATCTCATGGA
GAGTTCGATCCTGGCTCAGGATGAACGCTGGCGGCATGCTTAACACATGCAAGTCGGACG
GGAAGTGGTGTTTCCAGTGGCGGACGGGTGAGTAACGCGTAAGAACCTGCCCTTGGGAGG
GGAACAACAGCTGGAAACGGCTGCTAATACCCCGTAGGCTGAGGAGCAAAGGAGGAATCC
GCCCGAGGAGGGGCTCGCGTCTGATTAGCTAGTTGGTGAGGTAATAGCTTACCAAGGCGA
TGATCAGTAGCTGGTCCGAGAGGATGATCAGCCACACTGGGACTGAGACACGGCCCAGAC
TCCTACGGGAGGCAGCAGTGGGGAATTTTCCGCAATGGGCGAAAGCCTGACGGAGCAATG
CCGCGTGGAGGTAAAGGCCCACGGGTCATAAACTTCTTTTCCCGGAGAAGAAGCAATGAC
GGTATCTGGGGAATAAGCATCGGCTAACTCTGTGCCAGCAGCCGCGGTAATACAGAGGAT
GCAAGCGTTATCCGGAATGATTGGGCGTAAAGCGTCTGTAGGTGGCTTTTTAAGTCCGCC
GTCAAATCCCAGGGCTCAACTCTGGACAGGCGGTGGAAACTACCAAGCTGGAGTACGGTA
GGGGCAGAGGGAATTTCCGGTGGAGCGGTGAAATGCGTAGAGATCGGAAAGAACACCAAC
GGCGAAAGCACTCTGCTGGGCCGACACTGACACTGAGAGACGAAAGCTAGGGGAGCGAAT
GGGATTAGATACCCCAGTAGTCCTAGCCGTAAACGATGGATACTAGGCGCTGTGCGTATC
GACCCGTGCAGTGCTGTAGCTAACGCGTTAAGTATCCCGCCTGGGGAGTACGTTCGCAAG
AATGAAACTCAAAGGAATTGACGGGGGCCCGCACAAGCGGTGGAGCATGTGGTTTAATTC
GATGCAAAGCGAAGAACCTTACCAGGGCTTGACATGCCGCGAATCCTCTTGAAAGAGAGG
GGTGCCTTCGGGAACGCGGACACAGGTGGTGCATGGCTGTCGTCAGCTCGTGCCGTAAGG
TGTTGGGTTAAGTCCCGCAACGAGCGCAACCCTCGTGTTTAGTTGCCATCATTGAGTTTG
GAACCCTGAACAGACTGCCGGTGATAAGCCGGAGGAAGGTGAGGATGACGTCAAGTCATC
ATGCCCCTTATGCCCTGGGCGACACACGTGCTACAATGGCCGGGACAAAGGGTCGCGATC
CCGCGAGGGTGAGCTAACTCAAAAACCCGTCCTCAGTTCGGATTGCAGGCTGCAACTCGC
CTGCATGAAGCCGGAATCGCTAGTAATCGCCGGTCAGCCATACGGCGGTGAATCCGTTCC
CGGGCCTTGTACACACCGCCCGTCACACTATGGGAGCTGGCCATGCCCGAAGTCGTTACC
TTAACCGCAAGGAGGGATGCCGAAGGCAGGGCTAGTGACTGGAGTGAAGTCGTAACAAGG
TAGCCGTACTGGAAGGTGCGGCTGGATCACCTCCTTTTCAGGGAGAGCTAATGCTTGTTG
GGTATTTTGGTTTGACACTGCTTCACACCCAAAAAAAAAAATAAGGGAGCTACGTCTGAG
TTAAACTTGGAGATGGAAGTCTTCTTTCGTTTCTCGACAGTGAAGTAAGACCAAGCTCAT
GAGCTTATTATCTCAGGTCGGAACAAGTTGATAGGATCCCCCTTTTTACGTCCCCATGCC
CCTTGTGTGGCGACATGGGGTCGAAAAAAGGAAAAGAGGATGGGGTTTCTCTCGCTTTTG
GCATAGTGGGCCCCCAGTGGGGGGCCCGCACGACGGGCTATTAGCTCAGTGGGTAGAGCG
CGCCCCTGATAATTGCGTCGTTGTGCCTGGGCTGTGAGGGCTCTCAGCCACATGGATAGT
TCAATGTGCTCATCGGCGCCTGACCCTGAGATGTGGATCATCCAAGGCACATTAGCATGG
CGTACTCCTCCTGTTCGAACCGGGGTTTGAAACCAAACTTCTCCTCAGGGAGGATAGATG
GGGCGATTCAGGTGAGATCCAATGTAGATCCAACTTTCGATTCACTCGTGGGATCCGGGC
GGTCCGGGGGACCACCATGGCTCCTCTCTTCTCGAGAATCCATACATCCCTTATCAGTGT
ATGGACAGCTATCTCTCGAGCACAGGTTTAGGTTCGGCCTCAATGGGAAAATAAAATGGA
GCACCTAACAACGCATCTTCACAGACCAAGAACTACGAGATCACCCCTTTCATTCTGGGG
TGACGGAGGGATCATACCATTCGAGCCTTTTTTTTCATGCTTTTCCCCGAGGTCTGGAGA
AAGCTGAAATCAAATGGGATGTGTTTATTTATCTATCTCTTGACTCGAAATGGGAGCAGG
TTTGAAAAAGGATCTTAGAGTGTCTAGGGTTGGGCCAGGAGGGTCTCTTAACGCCTTCTT
TTTTCTTCTCATCGGGTTATTTCACAAAGACTTGCCATGGTAAGGGAAGAAGGGGGGAAC
AGGCACACTTGGAGAGCGCAGTACAACGGAGAGTTGTATGCTGCGTTCGGGAAGGATGAA
TCGCTCCCGAAAAGGAATCTATTGATTCTCTCCCAATTGGTTGGACCATAGGTGCGATGA
TTTACTTCACGGGCGAGGTCTCTGGTTCAAGTCCAGGATGGCCCAGCTGCGCCAGGGAAA
AGAATAGAAGAAGCGTCTGACTCCTTCATGCATGCTCCACTTGGCTCGGGGGGATATAGC
TCAGTTGGTAGAGCTCCGCTCTTGCAATTGGGTCGTTGCGATTACGGGTTGGATGTCTAA
TTGTCCAGGCGGTAATGATAGTATCTTGTACCTGAACCGGTGGCTCACTTTTTCTAAGTA
ATGGGGAAGAGGACCGAAACATGCCACTGAAAGACTCTACTGAGACAAAGATGGGCTGTC
AAGAACGTCAAGAACGTAGAGGAGGTAGGATGGGCAGTTGGTCAGATCTAGTATGGATCG
TACATGGACGGTAGTTGGAGTCGGCGGCTCTCCTAGGGTTCCCTTATTGGGGATCCCTGG
GGAAGAGGATCAAGTTGGCCCTTGCGAACAGCTTGATGCACTATCTCCCTTCAACCCTTT
GAGCGAAATGCGGCAAAAGGAAAATCCATGGACCGACCCCATCATCTCCACCCCGTAGGA
ACTACGAGATTACCCCAAGGGCGCCTTCGGCATCCAGGGGTCACGGACCGACCATAGAAC
CCTGTTCAATAAGTGGAACGCATTAGCTGTCCGCTCTCAGGTTGGGCAGTAAGGGTCGGA
GAAGGGCAATCACTCATTCTTAAAACCAGCGCCAAAGAGTCGGCGGAAAGGGGGAAAGCT
CTCCGTTCCTGGTTTCCTGTAGCTGGATCCTCCGGAACCACAAGAATCCTTAGTTAGAAT
TAGAATGGGATTCCAATTCAGCACCTTTTGAGTGAGATTTTGAGAAGAGTTGCTCTTTGG
AGAGCACAGTACGATGAAAGTTGTAAGCTGTGTTCGGGGGGGAGTTATTGTCTATCGTTG
GCCTCTATGGTAGAATCAGTCGGGGGACCTGAGAGGCGGTGGTTTACCCTGCGGCGGATG
TCAGCGGTTCGAGTCCGCTTATCTCCAACTCGTGAACTTAGCCGATACAAAGCTATATGA
TAGCACCCAATTTTTCCGATTCGGCGGTTCAATCTATTATTTATCATTCATGGACGTTGA
TAAGATCCATCCATTTAGCAGCACCTTAGGATGGCATAGCCTTAAAATTAAGGGCGAGGT
TCAAACGAGGAAAGGCTTACGGTGGATACCTAGGCACCCAGAGACGAGGAAGGGCGTAGT
AAGCGACGAAATGCTTCGGGGAGTTGAAAATAAGCATAGATCCGGAGATTCCCGAATAGG
TTAACCTTTCAAACTGCTGCTGAATCCATGGGCAGGCAAGAGACAACCTGGCGAACTGAA
ACATCTTAGTAGCCAGAGGAAAAGCAAAAGCGATTCCCGTAGTAGCGGCGAGCGAAATGG
GAGCAGCCTAAACCGTGAAAACGGGGTTGTGGGAGAGCAATACAAGCGTCGTGCTGCTAG
GCGAAGCAGTAGAATGCTGCACCCTAGATGGCGAAAGTCCAGTAGCCGAAAGCATCACTA
GCTTACGCTCTGACCCGAGTAGCATGGGGCACGTGGAATCCCGTGTGAATCAGCAAGGAC
CACCTTGCAAGGCTAAATACTCCTGGGTGACCGATAGCGAAGTAGTACCGTGAGGGAAGG
GTGAAAAGAACCCCCATCGGGGAGTGAAATAGAACATGAAACCGTAAGCTCCCAAGCAGT
GGGAGGAGCCCAGGGCTCTGACCGCGTGCCTGTTGAAGAATGAGCCGGCGACTCATAGGC
AGTGGCTTGGTTAAGGGAACCCACCGGAGCCGTAGCGAAAGCGAGTCTTCATAGGGCAAT
TGTCACTGCTTATGGACCCGAACCTGGGTGATCTATCCATGACCAGGATGAAGCTTGGGT
GAAACTAAGTGGAGGTCCGAACCGACTGATGTTGAAGAATCAGCGGATGAGTTGTGGTTA
GGGGTGAAATGCCACTCGAACCCAGAGCTAGCTGGTTCTCCCCGAAATGCGTTGAGGCGC
AGCAGTTGACTGGACATCTAGGGGTAAAGCACTGTTTCGGTGCGGGCCGCGAGAGCGGTA
CCAAATCGAGGCAAACTCTGAATACTAGATATGACCTCAAAATAACAGGGGTCAAGGTCG
GCCAGTGAGACGATGGGGGATAAGCTTCATCGTCGAGAGGGAAACAACCCGGATCACCAG
CTAAGGCCCCTAAATGACCGCTCAGTGATAAAGGAGGTAGGGGTGCAGAGACAGCCAGGA
GGTTTGCCTAGAAGCAGCCACCCTTGAAAGAGTGCGTAATAGCTCACTGATCGAGCGCTC
TTGCGCCGAAGATGAACGGGGCTAAGCGATCTGCCGAAGCTGTGGGATGTAAAAATACAT
CGGTAGGGGAGCGTTCCGCCTTAGAGTGAAGCACCCGCGCGAGCGGTAGTGGACGAAGCG
GAAGCGAGAATGTCGGCTTGAGTAACGCAAACATTGGTGAGAATCCAATGCCCCGAAAAC
CTAAGGGTTCCTCCGCAAGGTTCGTCCACGGAGGGTGAGTCAGGGCCTAAGATCAGGCCG
AAAGGCGTAGTCGATGGACAACAGGTGAATATTCCTGTACTACCCCTTGTTGGTCCCGAG
GGACGGAGGAGGCTAGGTTAGCCGAAAGATGGTTATCGGTTCAAGGACGTAAGGTGACCC
TGTTTTTCAGGGTAAGAAGGGGTGAGAAAATGCCTCGAGCCAATGTTCGAGTACCAGGCG
CTACGGCGCTGAAGTAACCAATGCCATACTCCCAGGAAAAGCTCGAACGGCCTTCAACAA
AAGGGTACCTGTACCCGAAACCGACACAGGTGGGTAGGTAGAGAATACCTAGGGGCGCGA
GACAACTCTCTCTAAGGAACTCGGCAAAATAGCCCCGTAACTTCGGGAGAAGGGGTGCCT
CCCTCACAAAGGGGGTCGCAGTGACCAGGCCCGGGCGACTGTTTACCAAAAACACAGGTC
TCCGCAAAGTCGTAAGACCATGTATGGGGGCTGACGCCTGCCCAGTGCCGGAAGGTCAAG
GAAGTTGGTGACCTGATGACAGGGGGAGCCGGCGACCGAAGCCCCAGTGAACGGCGGCCG
TAACTATAACGGTCCTAAGGTAGCGAAATTCCTTGTCGGGTAAGTTCCGACCCGCACGAA
AGGCGTAACGATCTGGGCACTGTCTCGGAGAGGCTCGGTGAAATAGACATGTCTGTGAAG
ATGCGGACTACCTGCACCTGGACAGAAAGACCCTATGAAGCTTCACTGTTCCCTGGGATT
GGCTTTGGGCTTTTCCTGCGCAGCTTAGGTGGAAGGCGAAGAAGGCCTCCTTCCGGGGGG
GTCCGAGCCATCAGTGAGATACCACTCTGGAAGAGCTAGAATTCTAACCTTGTGTCAGGA
CGTACGGGCCAAGGGACAGTCTCAGGTAGACAGTTTCTATGGGGCGTAGGCCTCCCAAAA
AGGTAACGGAGGCGTGCAAAGGTTTCCTCGGGCCGGACGGAGATTGGCCCTCGAGTGCAA
AGGCAGAAGGGAGCTTGACTGCAAGACCCACCCGTCGAGCAGGGACGAAAGTCGGCCTTA
GTGATCCGACGGTGCCGAGTGGAAGGGCCGTCGCTCAACGGATAAAAAGTTACTCTAGGG
ATAACAGGCTGATCTTCCCCAAGAGCTCACATCGACGGGAAGGTTTGGCACCTCGATGTC
GGCTCTTCGCCACCTGGGGCTGTAGTATGTTCCAAGGGTTGGGCTGTTCGCCCATTAAAG
CGGTACGTGAGCTGGGTTCAGAACGTCGTGAGACAGTTCGGTCCATATCCGGTGTGGGCG
TTAGAGCATTGAGAGGACCTTTCCCTAGTACGAGAGGACCGGGAAGGACGCACCTCTGGT
GTACCAGTTATCGTGCCCACGGTAAACGCTGGGTAGCCAAGTGCGGAGCGGATAACTGCT
GAAAGCATCTAAGTAGTAAGCCCACCCCAAGATGAGTGCTCTCCTATTCCGACTTCCCCA
GAGCCTCCGGTAGCACAGCCGAGACAGCGACGGGTTCTCTGCCCTGCGGGGATGGAGCGA
CAGAAGTTTTGAGAATTCAAGAGAAGGTCACGGCGAGACGAGCCGTTTATAATTACGATA
GGTGTCAAGTGGAAGTGCAGTGATGTATGCAGCTGAGGCATCCTAACAGACCGGTAGACT
TGAACCTTGTTCCTACATGACCCGATCAATTCGATCGGGCACTCGCCATCTATTTTCATT
GTTCAACTCTTTAACAACATGAAAAAACCATTGTTCAACTCTTTGACAACATGAAAAACC
AAAAGCTCTGCCCTCCCTCTCTATCTATCCAAGGGATGGAAGGGCAGAGTCCTTTAGTGT
CCCCCCAGTCAAGAATTGGGGCCTCGCAATCACTATTTTCTCTCATGCCTTTCTTCGTTC
ATGGTTCGATATTCTGGTGTCCTAGGCGTAGAGGAACCACACCAATCCATCCCGAACTTG
GTGGTTAAACTCTACTGCGGTGACGATACTGTAGGGGAGGTCCTGCGGAAAAATAGCTCG
ACGCCAGGATGATAAAAAACTTCACACCTCCCGTTCTTCATACTTTTCAATATGAAAAAA
AAATGCAAAAAAAAGGGTCGTCTTATTCAAAACCCCAATTATGACATCCCTTCTCTCCCA
CTTCACACCTCGGAACGTGCCGTTCTTATAGAGATAAAGGCGCTTTGACATCTTCTTAAC
CCGAAATGGCTGGGGAGAGCAAAGGTTCCTTTTTGAGGGTACTCCCGGGAACAGATCCAG
TGGAGACGGGTGGGGCCTGTAGCTCAGAGGATTAGAGCACGTGGCTACGAACCACGGTGT
CGGGGGTTCGAATCCCTCCTCGCCCACAACCGGCCCAAAAGGCCCAATAAGGGAAGGGCC
TTTCCCTCTGGGGGTAGGAAAATCATGATCGGGATAGCGTACCAAAAGATATGGAACTTG
GGTGTGGGGCTTTTGTCAAAATGGAATGGCCTTTTATTTATTATTTCTCGTAAATGCTTG
AAGCATTACACATAGTACGCACGCCCCCCATCAGCGTATTTTTTTTTTACGCGCCCATAA
CTCTTCCTCAGCCAGGATGAGGCAGAATAGCAGAGCAAGTACAAGTATTAGTAGCATAAC
AAAAATGCGTTCCTCGTCATTAATATGTTTGCTCGCGGCAATTGTGTCCTCTCGGGAGAA
TCGATGACTGCATCTTTGATGCACTGCTAGTACTAGTACATCTGAGAATTCTTAATTGGA
TAGTTGTAAATAGCCCCAGGGCTATGGAACAAAGGAGTATCCCGGACCTACACCGGGGTG
TTGACGGTGATTTTCAAATCTCCCCAAGTAGGATTCGAACCTACGACCAATCGGTTAACA
GCCGACCGCTCTACCACTGAGCTACTGAGGAACAACGGGAGATTCTATCTCATAGAGTTC
CATTCCCGTTCTCAACCCATGACCAATATGAGCTCCAAGCTTCCTTCGTAACTCCGGAAC
TTCTTCGTAGTGGCTCCCTTCCATGCCTCATTTCATAGGGAACCTCGAAGTGGCTCTATT
TCATTATATTCCATCCATATCCCAATTCCACTCATTTAATATCCTTTTGGTGTCATTAAC
ATAACAGATGTCATTTCTAGTCTATCTCTTTCTATTTCTTTTCTATATATGGAAAGTTTC
AAAATCATCATATAATAATCCAGAAATTGCAATAGAAAAGAAAAAGGGAGGTTTGTGATG
ATTTTGAAATCTTTTCTACTAGGTAATCTAGTATCCTTATGCATGAAGATAATCAATTCG
GTCGTTGTGGTCGGACTCTATTATGGATTTCTGACCACATTCTCCATAGGACCCTCCTAT
CTCTTCCTTCTCCGAGCTCACGTTATGGAAGAAGGAACCGAGAAGAAGGTATCAGCAACA
ACTGGTTTTATTACGGGACAGCTCATAATGTTCATATCGATCTATTATGCGCCTCTGCAT
CTAGCACTGGGTAGACCTCATACAATAACTGTCCTAGCTCTGCCGTATCTTTTGTTTCAT
TTCTTCTGCAATAATCACAAACACTTCTTTGATTATGGATCTACTACCAGAAATTCAATG
CGTAATCTCAGCATTCAATGTGTATTCCTGAATAATCTCATTTTTCAATTATTCAATCAT
TTCATTTTACCAAGTTCAATGTTAGCGAGATTAGTCAACATTTTTATGTTTCGATGCAAC
AGCAAGATGCTATTTGTAACAAGTAGTTTTGTTGGTTGGATAATAGGTCACATTTTATTC
ATGAAATGGATTGGAAATATATTAGTTTGGATCCGTCAAAATCGATCCATAATATTAAAG
ATTAAAAAAATGAAAGATTAAAAATACTAAAAAAATGGATACATACGAAAAATAAAAGAA
GAGATAAGAGGAAATACGCCCACCCCTACCCATTTAATAACCTCTGCTACAAAGAAACTC
ATAAGACCGACTCCATTTGGAATTCCATCAATTATAATTCTATCAAAAAAATGAGTGAAT
TTGGCCAATTTTCTCATCCCCCAATGAAGAATGTTCCATAAAAGGAATCTATGTAACCAC
GATTATATGACCAATCATATATAGCATTTTTTATTTTGTCATAAAAATTTCTCTTAGGGC
CGATTTTAACAAATGAATTAATTAAATACAAATTTTGAAAAGATGAATAAACAGGTTTAT
ATAAAAAAAATGCTATAAATATTCCGAAAGAGGCTATACTAACTGAAAAAACTGCATCTT
TACAAAATTCATACCAATCTATTGAATTGTTTGAATTTTTATGTAAAAGATTTATAGACG
GGGTTAACCATTTTGTTAAAATATCCACATCTTGATTGAAAGGAATTCCTAAGAATCCAA
CGAACAAAGTAAATAGAATTAATATAAGTATTGGGAATAACATAGTGTTATCTGATTCAT
AAGGATACAAAGAAGTCTTGGTATTGCCTAAATTAGGAATCGAAAGAAAAGGTTGGATCA
GATTTCTTACATTGTCATCAATTTGATCGACTTTATTTGAAAAAAAGGAAGGACGGCCAC
TCTTGTTCATTTTTAATAAAGTTAACAAACGAAAGTTTTTGTTACTTAGTTTTGAACCCT
CTTTACCCCATAGAGATATTGAATACAGGGGTGTATTCCTTTTTCCACTGTAATTTTGAA
AATGAACGTTTAAATGTCCGTCAAAAGTAAGTAAATAGATTCGACACATATAGAATGCGG
TTAATCCGCGGTAGCCCAAGCTATTATTGCAAAAATAGGTGAATACAACCAACTATCATT
AAGAATTTCATCTTTCGACCAAAAACAAGCAAGAGGTGGAATACCACAAAGAGAAAGTGT
ACCTAATAAAAAAGAATTTTTAGTAATTGGTACATGTTTTGTTAAACCCCCATAAGAACC
ATATTCTGACTTTTTTTTTGGAGAATATCCAACAAGAGTTTCCATTGAATGAATAACGGA
TCCTGACCCTAAGAACAATAACGCTTTTGAATAAGCATGAGTAATCAAATGAAATAAGGC
ACTGCGATAAGACCCCATACCTAGAGCTAACATCATATAACCCAATTGAGACATTGTGGA
ATAGGCTAAACCCCTCTTAATGTCTTTTTTGAGCAAGAGCTAAAGTAGCTCCTAAAAAAA
CCGTTATTATCCCTATCAAAGAGATAAAATTCATTATGTGGGGTATGACTATGAAAAGAG
GCATAAGTCGAGCTACAAGAAATATTCCCGCTGCTACCATCGTAGCAGCATGTATAAACC
GAAATAGGAGTGGGCCCTTCCATTGCATCAGGTAACCATACATGAAGGGGGAAATTGTGC
AGATTTCGCAATAGCACCGGCAAATAATAGAACAGCGCACAAAGTAACAAATAAAAAATT
GACCTCATTATTAGAAATCAAGTTATTAAATATTTGGAATAAATCACGAAATTCGAAACT
CCCCGTTATCCAATAAAACCCTAAAATGCCTAATAATAAACCAAAATCGCCAACACGATT
AGTTACAAACGCTTTTTGACAAGCCTTTGCTGCAACAGGTCGTGTGAACCAAAATCCTAT
TAATAGATACGAACACATTCCAACTAATTCCCAAAAAATATAAATTTGTATCAAATTTGA
ACTAGTAACTAATCCCAACATGGAAGTACTGAAAAAACTCATATAAGCAAAAAATCTCAA
ATACCCGTGATCATGAGACATATAATTATCACTATAAATAAGAACTAAAATTCCAACAGT
AGTGATTAATATTGACATAATAGAAGTAAGTGGATCAATCAAGTATCCAAATTCTAAAGA
AAAATCATTATTGATAATCCAAGACCATACATATTGATAGACAGAACTGCTATTTATTTG
CTGAATAGACAGATTTATGGAAAAAATCATGACTATACTTAACAATAAAACGCTCTGAAA
AGCCCACATACGACGAAGACTTTTTGTTGCCGTCGGAAAATAAGAAGTCCCAACCCTATT
AACATAGGAACTGGAAGTGGAAGAAAAGGTATTATCCACGCATATTGATATGTCTGTTCC
ATAAAAAAAGTTTTTTTTCTTAATTAATTGTTTCCGATTCACCGGATCTTAGCTCTTTCG
AAAAAGTAAATAAAAAATCAAGATATGCACTAACTTATTTAATAATTTATATTTATATTA
GTATTTATTCTGAGTCTTTTCAAAATTGTTCAAATATGCAAAACAAGAAGTTACAATTGG
TCAAATGATATAACCACGTGACATATAAAAACGAATACTTATAATAGGAAAGTAGGAAAA
TAAAAAGAATCCTTATTATTATGATAATTTCTCGTATTCATAGAGCAAGGATCAAATTTT
AGGCTAAAAAGCGTACTTGATGCTAATATGAATTAGAGGATTAACTAAGGTCGTTGGTCT
AATGAAATAAAACCTCTTGATTTTAGTTAGTTTATTTTAACTCATTAACTAATTCATTAT
GGGATTGATTGTTTTCCATTTCAATCAAAACAATTTATTAGGAATATTTGGAAAGTTTAT
AAGATTATAGCTCTAAAATGGACTTTTTATCGAGCAGGATAAAAAATGACTGAGATCCTT
TTTATCAAACTACATACCCTTTAACATATTTTTACTAGTCTCATGCAAGTTTTAAAGTTT
GGGTGTATTTTTTTTCAATTTTTCCTAAAAAAGACTCAATTCATTAGGCAAAAGTTTACA
AGGTATTTTATTACATGTAAATAAAATATAGAATGACTACAATAAAGGTATTTTAGGTTC
TTTATTTCTTTTGATTTCTATCCCATAGCAGATGAGATATAAACAACGAGAACTAAGAGT
TCCAAACCAAAAATTTGTGGTTTTACAAAGAGTGTATGGAAAAATTTTGTTATTTCGAGT
CATTTTTGATAAAATTTTCACGGATCTTTGACGTATCTAGATTTATATTAAGATAATCTT
TTAGAAAAAAATAGATAATGAATAAGAAATAAATAAGATAAGAAATAATAATTCGTTTTG
AACAATAGATGTCTTTCACATCCAACTATAACAATGACTAACTTCTTCTTTTTTAAATGG
CAGTTCCAAAAAAACGTACTTCGATATCAAAAAAGCGTATTCGTAAAAATATTTGGAAAG
GGAAAGGATATTGGGCGGCATTAAAAGCTTTGTCATTAGGGAAATCTCTTTCTACCGGGA
ATTCAAAAAGTTTTTTTGTACGACAAACAAATAAGTCCTAAAATATTATATTGGAATAAT
TTGGAATGGATTTGACTAAAAAAATTGGATCAGTACTTTGTTAATTTAATATTCAATATT
AAAGTTAAGATATTAAAGTTAATATATTTTAAAGTTAAGATATTAAAGTTAATATATTTT
AAAGTTAATATATATAAAATAAACAATTGGCAGTTCCTATTCTAATCAATATGAAATAGA
CTCTTAATCTTATAAAAAGAAGAAGTATTCTTCTATAAAAATAAAACAGAATAATATAAA
ATAAATAAATATATTAAATAAATATATATATAATAAAATAAAATTTGTTTTTAGTATATT
TTCATTCAGATTTTGGCGGTGGGGAGTCTTCTTTTCCCCATCGACCTTTACAAGAATAAA
TAATGAAAAAAAAATTATATTTATCAGGAAGGGCAGATAGGATATTTTTAGTTCAAATTA
ATTAATTGTTCAAACTAATCCATTCTGTGTTAAAGATTTTTGGATCACTTTCTGACTTCT
GACTTCTGAATTTATATATATTACTATACTATATTAAATTCAATTTATTTATTTTACAAA
TATATATCCAATTTTCAGCCCAATCAATAATACATAAAAGAACTAAATTGTTGAGATATT
ATGTACAAGTGGCAATTTGGATTAATCCAAAATAGACATATTTTAGATTCATTGATAAAA
TTGAGTTTGTGTTTCAAATGGAATTTTTTCAAATGGAATTTATTAAATCAGATAAACTCG
AAATAATGACAATAAAAGAAAAAAGTTTTTAGTCTATCGAAGAATTTTATAGTTGCAAGA
GTTGTATTTTAGAATCGGCTAAACTACGTCAAAGTCCTAAAACCAGACATCTTAAAGAAA
CTACTGAACCTTTAAATTGACTTTTTTGAACTCTTTTTTTTCTTTACTAAAAAAAACTTA
TTTGAGTGAATTAACTTGTTCAATCTCGACGATTGAATATAAATAGGTTATTATGAGTTC
GAGCAAGCCGCTATGGTGAAATCGGTAGACACGCTGCTCTTAGGAAGCAGTGCTAGAGCA
TCTCGGTTCGAGTCCGAGTAGCGGCATGTCATCTTCTAAAAGATATCAAATAGATCCTAT
AATAAAATTAAATTAAATTCCCAATTTATATTTCTTAATTAATACGGGGGGATCCCCCGT
TTTTTCATTTTATGATATTTTCAACTTTAGAGCATATATTAACTCATATTTCCTTTTCTA
TTGTTTCAATTGTAATTACAATTCATTTGATAAGCTTATTAGGCAATAAAATTAGAAAAC
CATATTATTCGTCAGAAAAGGGAATGATAGCTACTTTTTATGTCTAACAGGATTGTTAAT
AACTCGTTGGATTGATTCGGGCCATTTTCCACTAAGTGATTTATACGAATCATTAATTTT
TCTTTCATGGAGTTTCTCCCTTATTCATATAGTTCCTTATTTCAAAATAAGAAAAAATTA
TTTAACAACAATAACTGCCTCAAGTACTATTTTTACCCAAGGCTTTGCTACATCGGGTCT
TTTAAATGAAATACATAAACCCACAATATTAGTACCTGCTCTACAATCGGAATGGTTAAT
AATGCACGTAAGTATGATGATATTGAGCTATGCGGCTCTTCTTTGTGGATCATTATTATC
AGTAGCACTTCTAGTCATTACATTTAGAAAACTTTTTTATAGTTCTAAAAGTCAGAATTT
ATTAAAATTAAATGGGTCATTTTCTTTTGGTGAAATCGAATACACGAATGAAAGAAACAA
TATTTTTCAAAAAAAATCTTTTTTTTCTGTTAACAATTATTACAAGGCCCAATTGATTCA
ACAATTAGATTATTGGAGTTATCGTGTGATTAGCCTAGGATTCATCTTTTTAACCATAGG
TATTCTTTCAGGAGCAGTATGGGCTAATGAAGCGTGGGGATCATATTGGAGTTGGGATCC
AAAGGAAACTTGGGCGTTTATTACTTGGATCGTATTCGCCATTTATTTGCATACTCGAAC
AAATAAAAATTTGCAGGGGACAAATTCTGCAATTGTGGCGACTATAGGTTTTCTTATAAT
TTGGATATGCTATTTTGGGGTCAACCTATTAGGAATAGGGCTACATAGTTATGGTGCATT
TACGTTAACCTCTAGTTAAACTAAAGAAAAGTTACAAACAGTACAGTATATATAAAACAC
TTTGCGTCAACCGGCGAGAACCGTGTGAATCAAGTAGTGTAGTGATTCACGCGGTTCTCG
CAAAGACCAAGCGGATTGGGTGAAAATTCAAATTCATATTTTGTTTTTACTTTATTTTAA
ATTTAAGAAAATAAAAATACTTTGATTTTTTCTTTAAAAAACTATCTATAAAAATAATTA
GATAGAATACTTTCAACCTTGTCAATTGATAGTGAAAGAACAAAATCGGGATACATACCA
ATACCTATTACAGGTAGAAAAATGGAGATGGAAACAAATAACTCGCGCGGTCCAGAATCA
AAAACATAAGAGTTTGGAGTATTAAATAACTTGTATCCATAGAACATCTGGCGTAACATA
GATAATAAATAAATAGGAGTTAATATCATTCCAATTGCCATTACAAAAGTGATGGCAATT
TTGGGCGATAAAAGATATTTTTGACTGGTAATTATTCCTAAAAAGACTATAACTTCTGCA
ACAAAACCACTCAGACCTGGTAATGCAAGGGAAGCCATGGAAAAGCTACTGAACATCGTA
AATATTTTTGGCATGGGGATAGCTACTCCGCCCATTTCGTCGAGATAAACAAGACGTATT
CTATCATAACTCGTTCCTGCCAAGAAAAAAGTGCAGCACCAATAAATCCATGAGAGATTA
TTTGTAAAATAGCTCCATTGAGTCCCGTATTGGTTATAGAAGCAATTCCTATAAGTATAA
AACCCATATGAGATACGGAGGAATAGGCTATTCTTTTTTTTAAATTACGTTGGCCGGGAG
ATGTTGAAGCTGCATAGATTATTTGTATTGTACCTACTATCATCAACCAAGGAGAAAATA
TAGAATGAGCGTGTGGTAATAATTCCATATTAATCCGAATCAATCCATACGCTCCCATTT
TTAATAAAATTCCGGCTAGAAGCATACAAGTACTGTAATGTGCCTCTCCGTGGGTATCTG
GTAACCATGTATGTAGGGGTAGAATCGGTAATTTGACAGCAAAAGCGATAAAAAATCCAA
TATAGAATATTATTTCCAAAGCCACAGGATACGACTGATTAACTGATGTTTCAAAATTTA
ATGTTGGTTCATTAGAACCATATAAACCGATACCGAGAACTCCCATTAAGAGAAAAATGG
AACCCCCGCCGTGTACAAAATAAATTTTGTGGCTGAATATAGACGTTTCTTTCCTCCCCA
CATGGATAGAAGTAGATAAACCGGAATTAATTCTAATTCCCACATGATAAAAAAAAAGTA
AAAGGTCCCGAGAAGAAAATGATCCTATTTGACCACTGTACATTGCTAACATCAAGAAAT
GGAATAATCGAGAATCCCGAGTAACAGGCCAGGCCGCTAAGGTAGCTAAAGTAGTGATAA
ATCCTGTTAATAAAACGGGTCCTATAGACAGTCCATCTATTCCTAATTTCCAACGGAAAT
CAAAAAATCGATCCATTTATAGTCGTCTACTAGTTGGATTAATGGATCGTCCAATTGGAA
ATGATAACAGAATGCATAGGTTGTTAGAAGAAGTTCTAACATGCATATACATATAGTATA
CCACCTAATTACCCTATTTCCTTTATGGGGAAGAAAGAAAATTAAGGAACCCGCAAATAT
TGGTAAAACTACAATTATTGTTAACCAAGGAAATTTGTTCGTGGTAAAGACAAGATACGC
TTGGACCAGAAAAACATGTGCCCAAAAATAAGATATTTTTGGGCACATGTTAACGGTAAA
AAAAATGGGCTCAAGGAGAGGTTTCTGCAACGTATTAATAAGCTATACCCATACTGCGGG
TTGTTTCATGCCATAAATAAACTCGAACACTCAAGAAATCCGTTGGGCAGGCGGATTCGC
ATCTTTACAGCCAACACAATCCTCTGTTCTTGGAGCGGAAGCTATTTGTTTGGCTTTACA
TCCGTCCCAAGGTATCATTTCTAATACATCCGTAGGACAGGCTCGGACACATTGAGTACA
CCCGATACATGTATCATAAATCTTTACTGAATGCGACATTGGATCGATATTTTTGAACGT
GATAAAGTTTCAATCTAGTAAATTGATAAATGAATTATATATTTAAATACTAATACTAGA
TGAATCGATGAGTTACCCGGTTTTTTCTGGATTGACAGTGCCAAACTACTTTGATTTCTT
ATCTTTGTGATAACATGATCATACCTTACGTGGCACACATGCTAATTTGAATTGATTTAT
GACAATTCAAATTTTATTTTAATAGGATAATATTACTTATTCAACAAATTAGCTTGATTT
ATACGCGTTGATTTTCTGTTACGATAAATTGATGAAACAATAGCGAGTCCAATAGCGGCT
TCAGCAGCTGCAATAGCTATAACAAAAATGGAAAAAATGGCTCCTTTTAATTGACGACTA
TCAAAAAAATCAGAAAATGTTACAAAATTTAGATTAACCGCATTTAATATAAGTTCAAGA
CACATAAGAGCCCTAACCATATTTCTACTTGTAATCAATCCATATAGACCGACAGAAAAT
AAAAAGGCACTCAAAACAAGTACATGTTCGAGCATCATTAACCAACTCCTTATCAATCTA
GATTCATTTCAATATGAACAACAATTTAACCAATTGGATTGACTAGAATAATGAAATAAA
GGAATATATTGGGAATAGATCAAACTAATAACGACTTTCTATTTTATATCCAAAGTCAAA
TAGAAAAAGGAAGTGCATGTGATAGCTCATAACAAGGTTTTTCCAGTTATAAAGAGTGAT
TATTGACGAGCTACAGCAATTGCGCCGATTAACGCAACTAAAAGAATTAGTGAAATAAAT
TCAAACGGAATAAAAAAATCTGTTGATAAATGAATCCCAATTTGTTGACTATTACTTATC
AGATCTTGCTCTATAATCTGGCTTGCTTTTGTAGTCCAAATAATCCCGTACCATGACGTA
TCTGGAATAGTAGTAATTAGTGAAAAAAAATACTTGTGCAGACCACGGAAGTTACTCCAT
CTCCCACAGTCCAAAGGTAGAAATCTTTGGAATATTCTGAACCATTTATGAACATCACAG
CAAAAATGATTAAAACATTTATGGCTCCTACGTAAATAAGGAGTTGCGCGGCAGCTACAA
AATGCGAGTTTGATAGAATATAGAATAAAGATATACAAACAAAAACAAATCCCAACGAAA
AGGCGGAATAAATGGGATTGGGAAGTAATACTACTCCCAGACCCCCTAATATAAGACCCA
ATCCCAGAAAGACTAAAAGAAAATCATGTATTAGTCCAGGTAAATCCATTATATATAAAA
TAAGAGATAAATAAATCAAAATCTTTCATAACTTTATTGACACCCGGTCAGGAAAAAGAG
GGAAATCTACTTTTTATAATAGTTCTTAATTATTATTAAATTAAAAATTCCATTTTAATG
GATATGGATTGATGTAGATATAGTTATTGGCCTAATCTCTCGAAAGAGTAATAGTAATTT
AAATATATATATTTGAAAATCCTCAATATAGTCATAGCATTTAATATAAATTAAAACATG
ATTCTCGTCTCCTAATCAATCAATATAATCAATATAATTATGAATATATTAATAAAATTC
TACTTATTCACCAAATAAAAAGCCTCATTCTTTTAGATCAAAATGCGTTATTAAGTTTTT
ATTTCGGGCAAATTCAAAATTGTTCTAATTGTGTAATCGTCAATTACTGACATTGGTAAC
CGACCCAAAGCAATTTGATTATAATTCAATTCGTGACGATCATAAGTAGAAAGTTCATAT
TCTTCAGTCATTGATAAACAATTTGTTGGACAATATTCAACGCAATTACCACAAAATATA
CATACTCCAAAATCAATACTGTAATTAAGCAATCGTTTCTTTCTAATATCCGTTTCCAAT
TTCCAATCAACAACGGGCAGATCTATAGGACATACGCGAACACATACTTCACAAGCAATG
CATTTATCAAATTCAAAGTGGATTCGGCCGCGGAAACGCTCGGATGTAATCAATTTTTCA
TAGGGGTATTGAATAGTTACAGGTAAACGATTCGCGTGTGATAAGGTAATCATAAAACCT
TGACCAATATACCTTGCGGCTCGTACTGTTTGTTGGCCATAATTCATGAACTCAGTTACC
ATAGGGAGCATATCGTGAATATCTATAAAAAATAGGATACTTGTTTCTTTCTCTTGTTTG
GGACAAGTCATGAATATAGAAGTATTTTTACAATGAAAGAAGTTGGGAAGAAGTTGTTAA
TAATAGATTACCTAGAGAAATAGGTAAAAGAAATTTCCATCCAAGATTTAATAATTGGTC
CATTCTCAGCCTCGGTAAAGTCCATCTTGTTGCGATAGGAATGAACAAGAACAAATAAGT
TTTAGCTAATGTAATAAAGATACCAATTATTGTTCCAAAGACTCTACCCCTTTTAGTAAT
TTCAAAAAGCTCGGGAACAAATATGTATGGAATAGAAAGATTCCAACCCCCAAGTAAAGA
ACTGTTACGAATAATGAAGAAACTAGTAGATTTAAATATGAAGCAACGTAAAATAAACCA
AATTTGATACCAGAATATTCGGTTTGATAACCTGCTACTAATTCTTCTTCTGCTTCTGGT
AAATCAAAAGGTAATCGTTCACACTCTGCTAGCGAAGAAATTAGAAAAACTAGAAATCCT
ATAGGTTGACGCCACAAATTCCATCCCCAAAAACCATATTTTGACTGCGCTTCAACTATA
TCAACGGTACTTGAACTGTTAGATAATCATAGTGGATGATAACATCACTGTTCCCACCCC
TATTGCAGAACCGTACATGAGATTTTCACCTCATACGGCTCCTCAAAGGTCACAAATAAA
TCTAAGGACCCGTCCTTTATTATTTTTATTGATATGTTTGTAGGAGCGATAAAATGAAAT
CTATTGTAAGGTCCCCATTAGACACTGGAATTCTGTCTGCTATATTTATTTATTTATTAT
TTTTATTACTATAATATAATTATTATTTTGATTACTTTACTATAATATAATATAATAAAA
TAAAGTGCTTCTGAATTCATCTTATCTTTTAATAATTTAAATTCTTCTTTGTTGAGTAAT
AACTTAATCCTTGAATAAAATCTTTCTTGTAACAATATCTATAGATATTTCAACCTAACG
TTTTCAATTACGAAAGACAATTAGACCTTGCATTAGTTCATGAAGCATGACAAGAATTCT
ATCTCTATATAGAGAAAGAATAAATGATATTTTTTTTTCTAGCGCATTAAGTCTTTCTAT
TTTTTCGTTCCTATTCTCCTTTCTCAAAAAAGGGGACCTTAAACAAAGTTAAAGGATTAC
TTCGTTCTTGATAGTTATTTACTTAATCGGTGAATAGAAGTATACTCTGGATCGGAATCG
TGGGAAGTACTCCTTGATCATTTCTACCAATTTAAAGTCCCAATTATAATTCTTTTATAC
ACAGAAAAATACACTTACATAATCTCTATTACGAATCCTTTGTGTACCTTAGTGTTCCTA
GCTATCCACTTATTTTTATCAATCTACTTTTGGGTAATACATATGCTAATAGATAGTAAA
AACCTCATAAAGCAGATCTTTTGAACCCGCTTCAAGTCATCATGATTAATCAATCAATCT
TGGGGTAAACAGTCTCTAATACTTAATGTTTACTTTTATTAACTCTTGTACATAGGAAAT
GAGATTCAATCTTTTACTGCAAATTTCTAAGCCGTTTCTTTCACTCATATAACTATCTGG
TTTCCTTCATCAACCCCCGAATAATGAATAAAAAACGCAAATATATATTCAACTCATTAC
ATTTCCTTCCTAGAAAGAAAAAGTGGGTTGAAATTTATGTCTTAACGAATCACACGTAGA
GATATTGATAACACACATAGAGTTAATGGTATTTCATAACTAATTGATTGAGCAGCAGCT
CGTAGACCACCTAAAAAAGAATATTTATTATTGGAGCCATATCCTGACATAAGAAGGCCG
ACAGGAGCTATACTTGAAATAGCAATCCATAAAAAAACACCGATACTTAGATCGGCTAAA
ACAAGATGATCCCCAAAAGGAATTACTAAATAACTTAATAAAACGGATATTACTGCTATA
GATGGTCCAATACTGAATAAACGAGTATCTCCTCTAGATGGAAGAAGATTCTCTTTGAAA
AGTAATTTGGTACCATCTGCTAGAGCTTGAAGAATTCCCAAAGGTCCTGCGTATTCAGGA
CCAATACGTTGTTGTATACCTGCAGATATTTCTCTTTCTAACCAAACAATTACTAGTACA
CCTATTGTGATTCCTAATACAGGAGTAAAAATAGGGATAAGCATCCATATGATCCCATAG
ACCTCTTTTAAGGATTCCAATCTAGAAAAGAATTGATAGCTTGTACTTCTGTTGTATCCA
TTATCATTTTAACGATCAACTTCTCCCATAATGATATCTATACTACCTAGTATCGTCATA
ATATCAGCCAATTTCATCCTTTTAACTAACTGAGGAAGAATTTGCAAATTAATAAATCCT
GGCGGTCTAATTTTATATCGCCAAGGAAAAACACCCTTATCTCCTATCAGAAAAATTCCC
AATTCTCCCTTTGGTGCTTCAACTCTCACATAAAGTTCTTGCTTCGACAATTCAAAAGTC
GGAGAAGGTTTTTACTAATGAATCGATAATCAAACTCATTCCATACAGTATCTTTTGCTC
TATCAAAGCGGCGTATTTCTAAATTTTCATAGGGCCCTCCCGGAATTCCTTCTAGCGCCT
GTTGAATAATTTTTATGGATTCCGTCATTTCACTGATTCGTACTAAATAACGAGCTAATG
AATCCCCCTCTTTTTGCCATTGGACTTCCCAATCAAATTCGTCGTAACACTCATAATGAT
CAACTTTACGAAGATCCCATTGTATTCCGGAAGCTCGTAGCATAGGTCCCGACAAACCCC
AATTTATTGCTTCCTCTCCACCAATAATACCTACTCCTTCAACTCGTTCTAAAAAAATGG
GATTTCGTGTAATAAGCTTTTGATATTCGGCAATTCCTGTTAAAAAATAATCGCAAAAAT
CCAAACATTTATCTATCCAGCCATGAGGTAAATCAGCAGCGACTCCTCCAATACGAAAAA
ATTGTGCATCATTCGCATACCGGTGGCAGCTTCGAATAGGTCATATATCAATTCTCTTTC
TCGAAAAATATAGAAGAAAGGAGTCTGTGCTCCAATATCTGCCATAAAAGGGCCAAGCCA
TAACAAATGTGAAGCTATACGACTTAACTCCAACATAATGACTCTGATATAACTGGCCCT
TTTAGGGACTTGAATATTCCCTAATTGTTCTGGCGCATTTACAGTTATTGCTTCTGTGAA
CATAGTAGCTAAATAATCCCAACGTGTTACATAAGGCAAATATTGTATAATTGTTCGATT
TTCCGCAATTTTTTCCATACCTCTGTGTAAATAACCCAATATTGGTTCACAGTCAATAAC
ATCTTCACCATCTAGAGTAACAATGAGTCGAAGAACACCATGCATTGATGGGTGGTGAGG
TCCCATATTGACTATCATGAGGTCTTTTCTTGTAGCTGGTACAGTCATAGGTTTTTCCTG
ATTCATTCTTCCATGAATTGCTGAAAGCGAAAAGAAGTTCATCAAACTTTAAGCGAATAA
TTCAAACTAACTATTCAAATTAACGAGTTTTTCTCTCTCGAATATCCAACTGTCCTATTA
ATTCTTTATAACGTGCTCTGTTTTTTTTTGACAAATAAGCCAGCAGCCGTTGACGTTTTC
CCAGAATTTTACGCAGACCTCTCTGAGATAAATAGTCTTTTTGTGTAATTCCAAATGTGA
AGTAAGTCTCCGTATCTTGTTGGTGAAACTTACTACTTGAAATTCAACGGATCCACTATT
TTCTTTGTTTTCTTCTTGTTCTTGCAAAATAATTGAAATAAATGCATTTTTTACCATAAA
AGAATTTCACACTCCCCTTTTTACAGATATTTATTTTATTGATCAGTAATAATAGTAATA
ATAATGTAAGAAATTTTCATTTTAATGTAGTATACACAATAATCAAAAATTTTTTATAGA
TTCTTTTTTTTTTTCAATGCGCATTAATGAATCCTTTTTTTTTTTTGAGTTCATTTGTAT
AGTCATACAAAAGAGGATACCAAATCGTTTAGTACGAAGATTCTGTTGATTAATTTATAG
CTTTAATTTTGACGCCATTTACTTATCCTAATAGATAGAAAACTCAAAAATTTAAATCAG
GGGTACATATATATCCTTAACATACTCAAGCGGCTCCCATTATTGGTATCAAACCAATAG
CGATTCATACAAGCTAAATCTTCTAATCGATAATTAGGCCAAAAAAAGAACTTTAATTGA
ATTAATTCATTTTTTTTTCGGTCAAATTTTTGACTTTCATCCAAAAATTGACTCCAATTT
TTTATCTTGTTCTCCTTGGAAAATGTTTTATTTCTATGCACATCATTCTGATTCTTTAAA
TTCAAATTGAAAGAAATTAGAATTCGCAATTCTCTACGACGTCTAGATGATAAAATTTTT
TCCGGAACAAGCAAATCATAATTATTTTTGTCTTTATTTAGAGTTTTTATTTTATGTCTT
GTAATGGATTCATCAAAATTATTCTTAGCAACATTTTTGGGGTTTCGGTATCTTTGATTA
CTTTGGTGCTTACTTTTATGAACCAATGAAATACCTATGATTTGATACATAAAAAACTGC
CCGTCATTTTTGACAGATAGACGGGTAGGTTCCATAATTAATATTCCCTTTTTCGTTAAT
TGTGTAAGATTTAAACGCCTTCTCATTATATCCAGATTCATTTCTTTCCTTTGAATATAG
GATATAGTAATTTTTCTTACATTTATGAGGCTAATCAGGAGACCATATATCTGGATATTA
TTCATCATTTTTTGATTCAATTGATTCAAACGTCCAGTCCATCTTAATTGCAAAGGAAAA
TCCCCTTTAAGGAATACTTTTAGTTTTTCGATCGATTCTAAAAAATATTCCTCAATATTG
TTTTGATTCTTTAATTCAAAATATTGTTTTGAATTTGATGGGCTAGAATTTAAAAAATAT
TCATCTGCCTCTTGCTTTTCTTTGATATTTGGATTTTCGCTAAAATTTGGATTTATATTC
AAATTAAAAAGAAGTAAGTTGCTTGGGATAAACCAAGGTTTCTCTTTATATTTATGATAA
AGTATTAAAAACTCTGGAAATAAAAAAACTTTCGGATTCGATATGAAGTGATTTAAGATT
AAGAATTTTTCATTCATTCCCATCCAATCAAAAGACATCCCCGTCCAATCAAAAAAGACC
TTTTTATAATTGATTTCGGAATTGGATTTAATCGGAAGATAAAAAAGACCATTATTATGA
GAATTCTCCCTTATATTAGGTTCAACCTGAATATTTGTATTAAATTGCCAACCCAAATAT
TTTCTATCTTTATTTTTTTCCATATATATAATATCACTTTTTTCTAGATAATTCTTGATA
GGAATATTCTTGAGTATGTTAAAATTCTTGATAGGAATATTCTTGAGTATGTTAAAAAAA
GTTTCTTTATTTTTGGTGGAATTTTTTTGCTTCTTTATTGTTTCTAATGATGCTCTATAA
ATATCAGACTTATTTTTAGTTTCAGAATTAATATATTTATATGAGAAAAAATCATATCTA
TAGGTTTTTTGAAAATTCTCCTCTTTATTTGGTAATAAATATACTTTCCAATTTTGTTTT
TTTTTGTAATCGTATAATGGGTCTTTTTTCATAGGAATGCCATTTCTCTAAATCATCATT
TTGAGACATATGGCATTGATTTATTTGATTTCGCCATTTTTGCGGGACTAATGTAGACCA
TGTAATCTGAGATAAATCATATTGATAATGACTTCTTAACCAGTTTTTCCATGGATTCTT
TTCATAATTTGAAAGTTTGTTATGTCTTACTTTGGAATCAAATATTCCTTGTCTTCCAAA
AAAATCCTTTATTTCATTCTTAATAAAAAAAGATGGTCCATTATATTGAAGAATAGATCT
TAACTTATTGAAGTGAATAACTTGGGTTTGTGATAATTTAAAAAATACATATTTTTGTGA
CAAATAAGATAAATCAAAAAAAATATGTGGCTTCCACTTACTATTTCTAAGATTATCAAA
ACCCTTTTTTATAGTCATGGGCGAAATGAAGTCAATTTTATTTTGTTTTTTTTTATTAAT
TCTATCTTTCTTTATTTCATTATTGTCAATGTATTTTTCAAGAATTTTTTTGTTGATTCC
ATAAAAAGTTGTAGAGAAATTCTGCGCATATTAATGATACATAAAAAGATATCTACGTAT
ATTTTTTCAATGCAAAATTGAAATATTAATTCAATATTTTTTCTTTTTAATATTTTCCAA
ATTTGTGGGGGTGATTCTCGATTATTCTTTTTATTTTTTTTCATTATTTCTATTTGATTT
CTGATTGTGTTTCTTCTATCAATTCTATGTTTAATCTCTTCTTTTGCCTGTGAATAATCT
ATAGATTTATTTTGACTAAATGATTCATGAATTATCTGAGTGCTGATTATCGAATCCTTT
TCTGTTTGAGTTTCACTTGATTCATATATTTCTCTCGGTATAAATAATGGAATTTTATTT
CCTTTTAAAAGTATTTGTTTTAAAAATAAAAATGCTTTTTCTTGTTTGTTTGTTATTTTT
TTAAAACTCTTTGAACTCTAAAATGAAAATTGCTTATTTCTACTTTGTAGTCTATATCTT
TAAAAATGGGTTCAAAAAAGGAAGGTGTTTTTCGAGGAGGACCAAAAGGATATTCTGTTT
CCATTCCCAAAACTGTTAAAAAACAAGAATCAAAATCATCTTGTTGCTTTCGATCTCTAT
CAGAGAGTCGTAGCTTAGATCCGTGCCACGGTTTCAAATGAAAAGGATATAATACTTTGA
TCTGAAAACCGTCTATTAACCAATTTTTAGGAAATTCCGTTTTGGAGAATTGAAGACCAT
TATAGCTGCACTTTAAATAAATTTCTTTATTCCAATCTTGGAAATCCTCATACCATTCCG
GAGATTGCCGTAATAAAATACGGACAATATTCTTAGCTATTATCAATAAGGGTAATTTAA
TATATCTTCTAAAAATTGATTGTGCTAGTAACAGAATACTTCTTGTTTTTTGTGCATATG
GAATATTTTCCCAGAATTCCATTACGTCTTCCTGGTTGTTTTTTTTTATTTGGAATTGTT
GATCTAAAATGTCAAATTCTGACTTTTTACCCAACCAATCTCTAATATTAAAAAAAAGCT
TCATTAGGTCGGATATAGGAAAAGGAAAATCTTCCATTTTTTCCAAAAAAAGAGGCGAAT
GGGGATTTCCTTGAGACGGTCCCCAAATAACCATTTTACGCCTTTGAATGCGCATAGATC
CTTTGATTACGGCTCGACGAAAATCTGGTTCTTCCAAATAACTTATAAAACCCGAATCTC
TATTAAATTTTGTATAAAGATTATAATTCTTGAAATTAGATTTCTTAAAACTTCGTTTGG
AACGAGTTAAAAAAGCTATACGTTTAAATTTTCTTGTTCGAAGCTGGTGATCCAGCCCTT
GCATTACGCCTTGTTCTTTTCGTCGTTTTTTAAACATTTGTTCCAACTCGTTGATTAATT
TGTATGACCATCGAGGTGGTTTTTTACCTATTTCATTTATTTTTATTCCAATAGATTTTT
TTTTTCCTTAGGATTAGTTAGAATTGCGTTCAATGAAAACTTTAACCTATTATTTGAATC
AATTTTTACTTCGTTTTTTTCTGATATTTCTGTTTTCTGTTCAGATTCTGGAAAAGTAGG
ATAAGGAAGAAGGATATCGTGAATTTTATTTATTTCAGAGGGTTCTGTGCAATTTTCTAT
CGAAGTTTCTTTTCCAATTGAAGATGTAAAAATTTTCTTCATTCTTCCACGATACATCCC
ATTTAAAAAGGGATCATACATTTTAATTAGGCAATTTTTTTGTTTTTTTCTCAAGATTAC
AGAAATTCACTAGGAAATTCTTTTTGTTTTTAGTTTCAGCATTACATAATCTAGTCTTTG
TTTCAAGTATATTTAGAGAAAGAAATAATGTCTCTAAAGCCTCGATTCTATTTCTAAATT
CATTATTTAAGTTCTGATTTTTCTCTTTATTGGTATAAAGCCACTCGCTATATAGTTCAT
CGGCGGACAGTTTTTCTAATGTGGATAAGGATATTCTTTTTGTTAGCATTTCCCCAAAAG
TTGACAAACTCGGAGGATATGTAAAAGATATTCTTTGTTTTCCATCACTTTGGCATGTAT
AAAAAAAATATTGTGAGGCTTCTTTTCTTACGGAGCCTTTAAAATTTTTATTTCTCTTTC
TGATGTATCGTAATGGACGATTCCATCGGTTATAATCGAAAAAAAAAGTCAAAAGAGGTT
TTTCAAACAAAAAAAGTATTTTTCTGCATCTTTTTATTTTTTCAAGTAGTTGAAACTTGA
AATTTTCCTGGTTCCCGTACATAGAATCAATCGGGCTATTATTATCAAATTCTTCTTCTT
CTTCTTCCATTTTGTCGAGTTTGTTCAGTTTATTACTAAAAATGGGTGAAGGTATTCTAC
CTAAGTAGTAGACACAGGTAACTAATAAGAAAATACTAAAGATACCAGCCATAGACATAT
AATTTTTCAATTCTGACACAAGATATTTATTGGATTGAATGTACTTACGAATGGATCGAT
TTTGACGGATCCAAACTAATATATTTCCAATCCATTTCATGAATAAAATGTGACCTATTA
TCCAACCAACAAAACTACTTGTTACAAATAGCATCTTGCTGTTGCATCGAAACATAAAAA
TGTTGACTAATCTCGCTAACATTGAACTTGGTAAAATGAAATGATTGAATAATTGAAAAA
TGAGATTATTCAGGAATACACATTGAATGCTGAGATTACGCATTGAATTTCTGGTAGTAG
ATCCATAATCAAAGAAGTGTTTGTGATTATTGCAGAAGAAATGAAACAAAAGATACGGCA
GAGCTAGGACAGTTATTGTATGAGGTCTACCCAGTGCTAGATGCAGAGGCGCATAATAGA
TCGATATGAACATTATGAGCTGTCCCGTAATAAAACCAGTTGTTGCTGATACCTTCTTCT
CGGTTCCTTCTTCCATAACGTGAGCTCGGAGAAGGAAGAGATAGGAGGGTCCTATGGAGA
ATGTGGTCAGAAATCCATAATAGAGTCCGACCACAACGACCGAATTGATTATCTTCATGC
ATAAGGATACTAGATTACCTAGTAGAAAAGATTTCAAAATCATCACAAACCTCCCTTTTT
CTTTTCTATTGCAATTTCTGGATTATTATATGATGATTTTGAAACTTTCCATATATAGAA
AAGAAATAGAAAGAGATAGACTAGAAATGACATCTGTTATGTTAATGACACCAAAAGGAT
ATTAAATGAGTGGAATTGGGATATGGATGGAATATAATGAAATAGAGCCACTTCGAGGTT
CCCTATGAAATGAGGCATGGAAGGGAGCCACTACGAAGAAGTTCCGGAGTTACGAAGGAA
GCTTGGAGCTCATATTGGTCATGGGTTGAGAACGGGAATGGAACTCTATGAGATAGAATC
TCCCGTTGTTCCTCAGTAGCTCAGTGGTAGAGCGGTCGGCTGTTAACCGATTGGTCGTAG
GTTCGAATCCTACTTGGGGAGATTTGAAAATCACCGTCAACACCCCGGTGTAGGTCCGGG
ATACTCCTTTGTTCCATAGCCCTGGGGCTATTTACAACTATCCAATTAAGAATTCTCAGA
TGTACTAGTACTAGCAGTGCATCAAAGATGCAGTCATCGATTCTCCCGAGAGGACACAAT
TGCCGCGAGCAAACATATTAATGACGAGGAACGCATTTTTGTTATGCTACTAATACTTGT
ACTTGCTCTGCTATTCTGCCTCATCCTGGCTGAGGAAGAGTTATGGGCGCGTAAAAAAAA
AATACGCTGATGGGGGGCGTGCGTACTATGTGTAATGCTTCAAGCATTTACGAGAAATAA
TAAATAAAAGGCCATTCCATTTTGACAAAAGCCCCACACCCAAGTTCCATATCTTTTGGT
ACGCTATCCCGATCATGATTTTCCTACCCCCAGAGGGAAAGGCCCTTCCCTTATTGGGCC
TTTTGGGCCGGTTGTGGGCGAGGAGGGATTCGAACCCCCGACACCGTGGTTCGTAGCCAC
GTGCTCTAATCCTCTGAGCTACAGGCCCCACCCGTCTCCACTGGATCTGTTCCCGGGAGT
ACCCTCAAAAAGGAACCTTTGCTCTCCCCAGCCATTTCGGGTTAAGAAGATGTCAAAGCG
CCTTTATCTCTATAAGAACGGCACGTTCCGAGGTGTGAAGTGGGAGAGAAGGGATGTCAT
AATTGGGGTTTTGAATAAGACGACCCTTTTTTTTGCATTTTTTTTTCATATTGAAAAGTA
TGAAGAACGGGAGGTGTGAAGTTTTTTATCATCCTGGCGTCGAGCTATTTTTCCGCAGGA
CCTCCCCTACAGTATCGTCACCGCAGTAGAGTTTAACCACCAAGTTCGGGATGGATTGGT
GTGGTTCCTCTACGCCTAGGACACCAGAATATCGAACCATGAACGAAGAAAGGCATGAGA
GAAAATAGTGATTGCGAGGCCCCAATTCTTGACTGGGGGGACACTAAAGGACTCTGCCCT
TCCATCCCTTGGATAGATAGAGAGGGAGGGCAGAGCTTTTGGTTTTTCATGTTGTCAAAG
AGTTGAACAATGGTTTTTTCATGTTGTTAAAGAGTTGAACAATGAAAATAGATGGCGAGT
GCCCGATCGAATTGATCGGGTCATGTAGGAACAAGGTTCAAGTCTACCGGTCTGTTAGGA
TGCCTCAGCTGCATACATCACTGCACTTCCACTTGACACCTATCGTAATTATAAACGGCT
CGTCTCGCCGTGACCTTCTCTTGAATTCTCAAAACTTCTGTCGCTCCATCCCCGCAGGGC
AGAGAACCCGTCGCTGTCTCGGCTGTGCTACCGGAGGCTCTGGGGAAGTCGGAATAGGAG
AGCACTCATCTTGGGGTGGGCTTACTACTTAGATGCTTTCAGCAGTTATCCGCTCCGCAC
TTGGCTACCCAGCGTTTACCGTGGGCACGATAACTGGTACACCAGAGGTGCGTCCTTCCC
GGTCCTCTCGTACTAGGGAAAGGTCCTCTCAATGCTCTAACGCCCACACCGGATATGGAC
CGAACTGTCTCACGACGTTCTGAACCCAGCTCACGTACCGCTTTAATGGGCGAACAGCCC
AACCCTTGGAACATACTACAGCCCCAGGTGGCGAAGAGCCGACATCGAGGTGCCAAACCT
TCCCGTCGATGTGAGCTCTTGGGGAAGATCAGCCTGTTATCCCTAGAGTAACTTTTTATC
CGTTGAGCGACGGCCCTTCCACTCGGCACCGTCGGATCACTAAGGCCGACTTTCGTCCCT
GCTCGACGGGTGGGTCTTGCAGTCAAGCTCCCTTCTGCCTTTGCACTCGAGGGCCAATCT
CCGTCCGGCCCGAGGAAACCTTTGCACGCCTCCGTTACCTTTTTGGGAGGCCTACGCCCC
ATAGAAACTGTCTACCTGAGACTGTCCCTTGGCCCGTACGTCCTGACACAAGGTTAGAAT
TCTAGCTCTTCCAGAGTGGTATCTCACTGATGGCTCGGACCCCCCCGGAAGGAGGCCTTC
TTCGCCTTCCACCTAAGCTGCGCAGGAAAAGCCCAAAGCCAATCCCAGGGAACAGTGAAG
CTTCATAGGGTCTTTCTGTCCAGGTGCAGGTAGTCCGCATCTTCACAGACATGTCTATTT
CACCGAGCCTCTCCGAGACAGTGCCCAGATCGTTACGCCTTTCGTGCGGGTCGGAACTTA
CCCGACAAGGAATTTCGCTACCTTAGGACCGTTATAGTTACGGCCGCCGTTCACTGGGGC
TTCGGTCGCCGGCTCCCCCTGTCATCAGGTCACCAACTTCCTTGACCTTCCGGCACTGGG
CAGGCGTCAGCCCCCATACATGGTCTTACGACTTTGCGGAGACCTGTGTTTTTGGTAAAC
AGTCGCCCGGGCCTGGTCACTGCGACCCCCTTTGTGAGGGAGGCACCCCTTCTCCCGAAG
TTACGGGGCTATTTTGCCGAGTTCCTTAGAGAGAGTTGTCTCGCGCCCCTAGGTATTCTC
TACCTACCCACCTGTGTCGGTTTCGGGTACAGGTACCCTTTTGTTGAAGGCCGTTCGAGC
TTTTCCTGGGAGTATGGCATTGGTTACTTCAGCGCCGTAGCGCCTGGTACTCGAACATTG
GCTCGAGGCATTTTCTCACCCCTTCTTACCCTGAAAAACAGGGTCACCTTACGTCCTTGA
ACCGATAACCATCTTTCGGCTAACCTAGCCTCCTCCGTCCCTCGGGACCAACAAGGGGTA
GTACAGGAATATTCACCTGTTGTCCATCGACTACGCCTTTCGGCCTGATCTTAGGCCCTG
ACTCACCCTCCGTGGACGAACCTTGCGGAGGAACCCTTAGGTTTTCGGGGCATTGGATTC
TCACCAATGTTTGCGTTACTCAAGCCGACATTCTCGCTTCCGCTTCGTCCACTACCGCTC
GCGCGGGTGCTTCACTCTAAGGCGGAACGCTCCCCTACCGATGTATTTTTACATCCCACA
GCTTCGGCAGATCGCTTAGCCCCGTTCATCTTCGGCGCAAGAGCGCTCGATCAGTGAGCT
ATTACGCACTCTTTCAAGGGTGGCTGCTTCTAGGCAAACCTCCTGGCTGTCTCTGCACCC
CTACCTCCTTTATCACTGAGCGGTCATTTAGGGGCCTTAGCTGGTGATCCGGGTTGTTTC
CCTCTCGACGATGAAGCTTATCCCCCATCGTCTCACTGGCCGACCTTGACCCCTGTTATT
TTGAGGTCATATCTAGTATTCAGAGTTTGCCTCGATTTGGTACCGCTCTCGCGGCCCGCA
CCGAAACAGTGCTTTACCCCTAGATGTCCAGTCAACTGCTGCGCCTCAACGCATTTCGGG
GAGAACCAGCTAGCTCTGGGTTCGAGTGGCATTTCACCCCTAACCACAACTCATCCGCTG
ATTCTTCAACATCAGTCGGTTCGGACCTCCACTTAGTTTCACCCAAGCTTCATCCTGGTC
ATGGATAGATCACCCAGGTTCGGGTCCATAAGCAGTGACAATTGCCCTATGAAGACTCGC
TTTCGCTACGGCTCCGGTGGGTTCCCTTAACCAAGCCACTGCCTATGAGTCGCCGGCTCA
TTCTTCAACAGGCACGCGGTCAGAGCCCTGGGCTCCTCCCACTGCTTGGGAGCTTACGGT
TTCATGTTCTATTTCACTCCCCGATGGGGGTTCTTTTCACCCTTCCCTCACGGTACTACT
TCGCTATCGGTCACCCAGGAGTATTTAGCCTTGCAAGGTGGTCCTTGCTGATTCACACGG
GATTCCACGTGCCCCATGCTACTCGGGTCAGAGCGTAAGCTAGTGATGCTTTCGGCTACT
GGACTTTCGCCATCTAGGGTGCAGCATTCTACTGCTTCGCCTAGCAGCACGACGCTTGTA
TTGCTCTCCCACAACCCCGTTTTCACGGTTTAGGCTGCTCCCATTTCGCTCGCCGCTACT
ACGGGAATCGCTTTTGCTTTTCCTCTGGCTACTAAGATGTTTCAGTTCGCCAGGTTGTCT
CTTGCCTGCCCATGGATTCAGCAGCAGTTTGAAAGGTTAACCTATTCGGGAATCTCCGGA
TCTATGCTTATTTTCAACTCCCCGAAGCATTTCGTCGCTTACTACGCCCTTCCTCGTCTC
TGGGTGCCTAGGTATCCACCGTAAGCCTTTCCTCGTTTGAACCTCGCCCTTAATTTTAAG
GCTATGCCATCCTAAGGTGCTGCTAAATGGATGGATCTTATCAACGTCCATGAATGATAA
ATAATAGATTGAACCGCCGAATCGGAAAAATTGGGTGCTATCATATAGCTTTGTATCGGC
TAAGTTCACGAGTTGGAGATAAGCGGACTCGAACCGCTGACATCCGCCGCAGGGTAAACC
ACCGCCTCTCAGGTCCCCCGACTGATTCTACCATAGAGGCCAACGATAGACAATAACTCC
CCCCCGAACACAGCTTACAACTTTCATCGTACTGTGCTCTCCAAAGAGCAACTCTTCTCA
AAATCTCACTCAAAAGGTGCTGAATTGGAATCCCATTCTAATTCTAACTAAGGATTCTTG
TGGTTCCGGAGGATCCAGCTACAGGAAACCAGGAACGGAGAGCTTTCCCCCTTTCCGCCG
ACTCTTTGGCGCTGGTTTTAAGAATGAGTGATTGCCCTTCTCCGACCCTTACTGCCCAAC
CTGAGAGCGGACAGCTAATGCGTTCCACTTATTGAACAGGGTTCTATGGTCGGTCCGTGA
CCCCTGGATGCCGAAGGCGCCCTTGGGGTAATCTCGTAGTTCCTACGGGGTGGAGATGAT
GGGGTCGGTCCATGGATTTTCCTTTTGCCGCATTTCGCTCAAAGGGTTGAAGGGAGATAG
TGCATCAAGCTGTTCGCAAGGGCCAACTTGATCCTCTTCCCCAGGGATCCCCAATAAGGG
AACCCTAGGAGAGCCGCCGACTCCAACTACCGTCCATGTACGATCCATACTAGATCTGAC
CAACTGCCCATCCTACCTCCTCTACGTTCTTGACGTTCTTGACAGCCCATCTTTGTCTCA
GTAGAGTCTTTCAGTGGCATGTTTCGGTCCTCTTCCCCATTACTTAGAAAAAGTGAGCCA
CCGGTTCAGGTACAAGATACTATCATTACCGCCTGGACAATTAGACATCCAACCCGTAAT
CGCAACGACCCAATTGCAAGAGCGGAGCTCTACCAACTGAGCTATATCCCCCCGAGCCAA
GTGGAGCATGCATGAAGGAGTCAGACGCTTCTTCTATTCTTTTCCCTGGCGCAGCTGGGC
CATCCTGGACTTGAACCAGAGACCTCGCCCGTGAAGTAAATCATCGCACCTATGGTCCAA
CCAATTGGGAGAGAATCAATAGATTCCTTTTCGGGAGCGATTCATCCTTCCCGAACGCAG
CATACAACTCTCCGTTGTACTGCGCTCTCCAAGTGTGCCTGTTCCCCCCTTCTTCCCTTA
CCATGGCAAGTCTTTGTGAAATAACCCGATGAGAAGAAAAAAGAAGGCGTTAAGAGACCC
TCCTGGCCCAACCCTAGACACTCTAAGATCCTTTTTCAAACCTGCTCCCATTTCGAGTCA
AGAGATAGATAAATAAACACATCCCATTTGATTTCAGCTTTCTCCAGACCTCGGGGAAAA
GCATGAAAAAAAAGGCTCGAATGGTATGATCCCTCCGTCACCCCAGAATGAAAGGGGTGA
TCTCGTAGTTCTTGGTCTGTGAAGATGCGTTGTTAGGTGCTCCATTTTATTTTCCCATTG
AGGCCGAACCTAAACCTGTGCTCGAGAGATAGCTGTCCATACACTGATAAGGGATGTATG
GATTCTCGAGAAGAGAGGAGCCATGGTGGTCCCCCGGACCGCCCGGATCCCACGAGTGAA
TCGAAAGTTGGATCTACATTGGATCTCACCTGAATCGCCCCATCTATCCTCCCTGAGGAG
AAGTTTGGTTTCAAACCCCGGTTCGAACAGGAGGAGTACGCCATGCTAATGTGCCTTGGA
TGATCCACATCTCAGGGTCAGGCGCCGATGAGCACATTGAACTATCCATGTGGCTGAGAG
CCCTCACAGCCCAGGCACAACGACGCAATTATCAGGGGCGCGCTCTACCCACTGAGCTAA
TAGCCCGTCGTGCGGGCCCCCCACTGGGGGCCCACTATGCCAAAAGCGAGAGAAACCCCA
TCCTCTTTTCCTTTTTTCGACCCCATGTCGCCACACAAGGGGCATGGGGACGTAAAAAGG
GGGATCCTATCAACTTGTTCCGACCTGAGATAATAAGCTCATGAGCTTGGTCTTACTTCA
CTGTCGAGAAACGAAAGAAGACTTCCATCTCCAAGTTTAACTCAGACGTAGCTCCCTTAT
TTTTTTTTTTGGGTGTGAAGCAGTGTCAAACCAAAATACCCAACAAGCATTAGCTCTCCC
TGAAAAGGAGGTGATCCAGCCGCACCTTCCAGTACGGCTACCTTGTTACGACTTCACTCC
AGTCACTAGCCCTGCCTTCGGCATCCCTCCTTGCGGTTAAGGTAACGACTTCGGGCATGG
CCAGCTCCCATAGTGTGACGGGCGGTGTGTACAAGGCCCGGGAACGGATTCACCGCCGTA
TGGCTGACCGGCGATTACTAGCGATTCCGGCTTCATGCAGGCGAGTTGCAGCCTGCAATC
CGAACTGAGGACGGGTTTTTGAGTTAGCTCACCCTCGCGGGATCGCGACCCTTTGTCCCG
GCCATTGTAGCACGTGTGTCGCCCAGGGCATAAGGGGCATGATGACTTGACGTCATCCTC
ACCTTCCTCCGGCTTATCACCGGCAGTCTGTTCAGGGTTCCAAACTCAATGATGGCAACT
AAACACGAGGGTTGCGCTCGTTGCGGGACTTAACCCAACACCTTACGGCACGAGCTGACG
ACAGCCATGCACCACCTGTGTCCGCGTTCCCGAAGGCACCCCTCTCTTTCAAGAGGATTC
GCGGCATGTCAAGCCCTGGTAAGGTTCTTCGCTTTGCATCGAATTAAACCACATGCTCCA
CCGCTTGTGCGGGCCCCCGTCAATTCCTTTGAGTTTCATTCTTGCGAACGTACTCCCCAG
GCGGGATACTTAACGCGTTAGCTACAGCACTGCACGGGTCGATACGCACAGCGCCTAGTA
TCCATCGTTTACGGCTAGGACTACTGGGGTATCTAATCCCATTCGCTCCCCTAGCTTTCG
TCTCTCAGTGTCAGTGTCGGCCCAGCAGAGTGCTTTCGCCGTTGGTGTTCTTTCCGATCT
CTACGCATTTCACCGCTCCACCGGAAATTCCCTCTGCCCCTACCGTACTCCAGCTTGGTA
GTTTCCACCGCCTGTCCAGAGTTGAGCCCTGGGATTTGACGGCGGACTTAAAAAGCCACC
TACAGACGCTTTACGCCCAATCATTCCGGATAACGCTTGCATCCTCTGTATTACCGCGGC
TGCTGGCACAGAGTTAGCCGATGCTTATTCCCCAGATACCGTCATTGCTTCTTCTCCGGG
AAAAGAAGTTTATGACCCGTGGGCCTTTACCTCCACGCGGCATTGCTCCGTCAGGCTTTC
GCCCATTGCGGAAAATTCCCCACTGCTGCCTCCCGTAGGAGTCTGGGCCGTGTCTCAGTC
CCAGTGTGGCTGATCATCCTCTCGGACCAGCTACTGATCATCGCCTTGGTAAGCTATTAC
CTCACCAACTAGCTAATCAGACGCGAGCCCCTCCTCGGGCGGATTCCTCCTTTGCTCCTC
AGCCTACGGGGTATTAGCAGCCGTTTCCAGCTGTTGTTCCCCTCCCAAGGGCAGGTTCTT
ACGCGTTACTCACCCGTCCGCCACTGGAAACACCACTTCCCGTCCGACTTGCATGTGTTA
AGCATGCCGCCAGCGTTCATCCTGAGCCAGGATCGAACTCTCCATGAGATTCATAGTTGC
ATTACTTATAGCTTCCTTGTTCGTAGACAAAGCGGATTCGGAATTGTCTTTCATTCCAAG
GCCTAACTTGTATCCATGCGCTTCATATTCGCCCGGAGTTCGCTCCCAGAAATATAGCCA
GCCCTGCCCCCTCACGTCAATCCCACGAGCCTCTTATCCATTCTCATTCAATCACGGCGG
GGTAGCAAATCAAAATGAAAAACTCACATTGGGTTTAGGGATAATCAGGCTCGAACTGAT
GACTTCCACCACGTCAAGGTGACACTCTACCGCTGAGTTATATCCCTGCCCCCATCGAGA
AATAGAACTGACTAATCCTAAGGCAAAGGGTCGAGAAACTCAACGACACTATTCTTGAAC
AACTTGGGGCCGGGCCTTCTTTTCGCACTATTACGGATATGAAAATAATGGAAAAATAGG
ATTCAGTTGTCAACTGTCCCTATCGGAAATTAGGATTGACTACGGATTCGAGACATAGCA
CATGGTTTCATAAAACCACACGATTTTCCCGATCTAAATCAAGCAGGTTTTACATGAAGA
AGATTTGGCTCAGCGTGTTCTATTCGATACGGGTAGGAGAAGAACCCGACCCGGTATTAT
GAAAAAAATAGAGGAAGCAGAACCAAGTCAAGATGATACGTATCAACCCCTTTTTTGCGC
CAAAAATCTGACCATTTCCGAAGGAACTGGAGTTCCATCTCTTTCCATTTCCATTCAAGA
GTTCTTATGTGTTTCCACGCTCCTTTGAGACCCCGAAAATGGACAAATTCCTTTTCTTAG
GAACGCATACAGGATTCGTCACTACAAAAAGGATAATGGTAACCCCACCATTAACTACTT
CATTTATGAAATTCATAGTAATAGAGATACATGTCCTACCTAGACAGAATTTGTAACTTG
CTATCCTCTTACCTAACAGGCAAATCTTTGCCTCCGTGGAAAGGATGATTCATTCGGATC
GACATGAGAGTCCAACTACATTGCATTGCCAGAATCCATGTTGTATATTTGAAAGAGGTT
GACCCCCTTGCTTCTCTCACGGTACAATCCTCTTCCCGCCGAGCCCCCTTTCTCCTGGGT
CCACAGAGACAAAATGTAGGACTGGTGCCAACAGTTCATCATGGAAGAAAGGACTCACTA
AGCCGGGATCACTAACTAAGACTAATCTAATATGAATTAATATGAATTAATACTAATATA
ATAGAAAAGAACTGTCTTTTCTGTATACTTTCCCCGGTTCCGCTGCTACCGCGGGCTTTA
CGCAATCGATCGGATTATATAGATATCCCTTCAACACAACATAGGTCATCGAAAGGATCT
CGGAGACCCACCAAAGCACGAAAGCCAGGATCTTTCAGAAAATGGATTCCTATTCGAAGA
GTGCATAACTGCATGGATAAGCTCACACTAACCCGTCAATTTAGGATCCAATTCGATATT
TTCCTTGAGAGGTATCGGGAAGGAATTGGAATGGAATAATATCGATTCAGACAGAAGAAA
AGGTTCTCGATTGATTCAAACACTGTACCTATGGGATAGAGGAAGAGGAAAAACCGAATA
TTTCACATAGTGCTTTTAATCAATCTGATTTATTTCGTACCCTTCGCTTAATGAGAAAAT
GAGTCCAATTCTAAAGGATCAACCCTATGGGACTTAAGGAATAATATAAAAAAGAGAGGG
AAAAATATTCATATTAATTAAATAAAATAAGTAAATAAAAATGAAGTAGAAGAACTCAGA
TTCCAAATGAACAAATTCAAACTTGAAAAGGATCTTTCTGATTCTCGAAGAATGAGGGGC
AAGGGGATTGATCGAGAAAGATCTCTTGTTCTTATTATAAGATCGTGATTGGATCCGCAT
ATGTTTGGTAAAGAGAATAATCTTCTCCTTTGAGAATAATCAAAAACGGAAAGTGTTCAA
TTGGAACATGAAAACGTGACGAAATCGGTCCTAGTTACTCTTCGGGACGGAGTGGAAGAG
GGGAGGGGATTCTCGAACGCGGAAAAGGATCCAATAACTTCGAAAGAATTGAACGAGGAG
CCGTATGAGGTGAAAATCTCATGTACGGTTCTGTAGAGTGGCAGTAAGGGTGACTTATCT
GTCAACTTTTCCACTATCACCCCAAAAAACCAAACTCTGCCTTACGTAAAGTTGCCAGAG
TACGATTAACCTCTGGATTTGAAATCACTGCTTATATACCTGGTATTGGCCATAATTCAC
AAGAACATTCTGTAGTCTTAGTAAGAGGGGGGAGGGTTAAGGATTTACCCGGTGTGAGAT
ATCACATTGTTCGAGGAACCCTAGATGCTGTCGGAGTAAAGGATCGTCAACAAGGGCGTT
CTAGTGCGTTGTAGATTCTTATCCAAGACTTGTATCATTTGATGATGCCATGTGAATCGC
TAGAAACATGTGAAGTGTATGGCTAACCCAATAACGAAAGTTTCGTAAGGGGACTGGAGC
AGGCTACCATGAGACAAAAGATCTTCTTTCTAAAGAGATTCGATTCGGAACTATTATATG
TCCAAGGTTCAATATTGAAAAATTTCAGAGGTTTTCCCTGACTTTGTCCGTGTCAACAAA
CAATTCGAAATACCTCGACTTTTTAGAACAGGTCCGAGTCAAATAGCAATGATTTGAAGC
ACTTCTTTTTACACTATTTCGGAAACCCAAGGACTCAATCGTATGGATATGTAAAATACA
GGATTTCCAATCCTAGCAGGAAAAGGAGGGAAACGGATACTCAATTTAAAGTGAGTAAAC
AGAATTCCATACTCGGTCTCATAGATACATATAGAATTCTGCGGAAAGCCGTATTCGATG
AAAGTCGTATGTACGGCTTGGAGGGAGATCTTCATATCTTTCGAGATCCACCCTACAATA
TGGGGTAAAAAAGCCAAAATAAGTGATTTTAGCCCTTAATAAAAATAAAACTGATTCTTG
AACCCCTTTCACGCTCATGTCACGTCGAGGTACTGCAGAAGAAAAAACTGCAAAATCCGA
TCCAATTTATCGTAATCGATTAGTTAACATGTTGGTTAACCGTATTCTGAAACACGGAAA
AAAATCATTGGCTTATCAAATTATCTATCGAGCCGTGAAAAGATTCAACAAAAGACAGAA
ACAAATCCACTATCTGTTTTACGTCAAGCAATACATGGAGTAACTCCGGGTATAGCAGTA
AAAGCAAGACGTGTAGGTGGATCGACTCATCAAGTTCCCATTGAAATAGGATCCACACAA
GGAAAAGCACTTGCCATTCGTTGGTTATTAGCGGCATCCCGAAAACGTCCGGGTCGAAAT
ATGGCTTTCAAATTAAGTTCCGAATTAGTGGATGCTGCCAAAGGGAGTGGCGATGCCATA
CGCAAAAGGGAAGAGACTCATAGAATGGCAGAGGCAAATAGAGCTTTTGCACATTTTCGT
TAATCCATGAACAGGATCTATATCTATACATCTCGATCAGAAAAGAATCAAGAGAAAAAG
AAAGAATCGGAATTGATCGATATATTTCTCGAAACAAACGAAAAGGAAACGAAAGATGAA
ACATAAATCATGGATCAGCTAAGCCCTCTCGGGGACTTTCTTAAGAATAAGAAAGAAGAA
CCTCATGTAAATACCATGGAATAAGGTTTGATCCTATTCATGGAGATTCCATAAATATTC
CATTCGAAAAATGGAAACAATTGGGATTTTTTTAGAAATTGGATGCAGTTACTAATTCAT
GATCTGGCATGTACAGAATGAAAACTTCATTCTCGATTCTACGAGAATTTTTATGAAAGC
CTTTCATTTGCTTCTCTTCGATGGAAGTTTGATTTTCCCAGAATTTATCCTAATTTTTGG
CCTAATTCTTCTTCTGATGATCGATTCAACCTCTGATCAAAAAGATATACCTTGGTTATA
TTTCATCTCTTCAACAAGTTTAGTAATGAGCATAACGGCCCTATTGTTCCGATGGAGAGA
GGAACCTATGATTAGCTTTTCGGGAAATTTCCAAACGAACAATTTCAACGAAATCTTTCA
ATTTCTTATTTTACTATGTTCAACTCTATGTATTCCTCTATCCGTAGAGTACATTGAATG
TACAGAAATGGCTATAACCGAGTTTCTCTTATTCGTATTAACAGCTACTATAGGAGGAAT
GTTTTTATGCGGTGCTAACGATTTAATAACTATCTTTGTAGCTCCAGAATGTTTCAGTTT
ATGCTCCTACCTATTATCTGGATATACCAAGAAAGATGTACGGTCTAATGAGGCTACTAT
GAAATATTTACTCATGGGTGGGGCAAGCTCTTCTATTCTGGTTCATGGTTTCTCTTGGCT
ATATGGTTCATCCGGGGGAGAGATCGAGCTTCAAGAAATAGTGAATGGTCTTATCAATAC
ACAAATGTATAACTCCCCAGGAATTTCAATTGCGCTCATATTCATCACTGTAGGAATCGG
GTTCAAGCTTTCCCCAGCCCCTTCTCATCAATGGACTCCTGACGTATATGAAGGAGTGTG
GTTCGTCTGATAAATTCCTACCTCTCTATCTATCTCTGAGATGTTTGGATTTTTCAAAAC
TCCATGGACATGCAGGAGAGAAATGCTATCCCCACTCGGACCAAGACAGAACTTTTACTT
GTTCAAATAACAATTAAGGTGAAGCAGGGTCAGGAACGACGAATCTCTTTATGATAAACA
GATCCGTTTTGCAAGTTCGTTATTACGGGTAGTTCCTACAAAGGATCAGACTAATGACGT
ATACAATACTTGAATTCTCGGTGTAGATGCTACATAGTTGGTTCTCATCCTTCAGAGACT
ACGAGTGTAATAGGAGCATCCGTCGACAAAAGGATCACCCTAAGATGATCATCTCATGGC
TATTGAGAACGAATCAAATCAGATGGTTCTACTTTCTGACTTGCTCCTACGGAACCAAGA
TCGAAAAGATTGAAAAAATCAGTCATTCACAACCACTGATGAAGGATTCCTCGAAAAGTT
AAGGATTAGTAATCTTTTTTAGAAATAGAATGGATTCGGTCTTATACATACGCGAGGAAG
GTAATCAAAAAAGAAAGAAGAGGAGTTCTTCTTTCTTTTATCACTTAGGAGCCGTGTGAG
ATGAAAGTCTCATGCACGGTTTTGAATGAGAGAAAGAAGTGAGGAATCCTCTTTTCGACT
CTAACTCTCCCACTCCAGTCGTTGCTTTTCTTTCTGTTACTTCGAAAGTAGCTGCTTCAG
CTTCAGCCACTCGAATTTTCGATATTCCTTTTTATTTCTCATCAAATGAATGGCATCTTC
TTCTGGAAATCCTAGCTATTCTTAGCATGATATTGGGGAATCTCATTGCTATTACTCAAA
CAAGCATGAAACGTATGCTTGCATATTCGTCCATAGGTCAAATCGGATATGTAATTATTG
GAATAATTGTTGGAGACTCAAATGATGGATATGCAAGCATGATAACTTATATGCTGTTCT
ATATCTCCATGAATCTAGGAACTTTTGCTTGCATTGTCTTATTTGGTCTACGTACCGGAA
CTGAGAACATTCGGGATTATGCAGGATTATACACGAAAGATCCTTTTTGGCTCTCTCTTT
AGCCCTATGTCTCTTATCCCTAGGAGGTCTTCCTCCACTAGCGGGTTTTTTCGGAAAACT
CTATTTATTCTGGTGTGGATGGCAGGCAGGCCTATATTTCTTGGTTTTAATAGGACTCCT
TACAAGCGTTGTTTCTATCTACTATTATCTAAAAATAATAAAGTTATTAATGACTGGACG
AAACCAAGAAATAACCCCTCACGTGCGAAATTATAGAAGATCCCCTTTAAGATCAAACAA
TTCCATCGAATTGAGTATGATTGTATGTGTGATAGCATCTACTATACCAGGAATATCAAT
GAATCCGATTATTGCAATTGCTCAGGATACCCTTTTTTAGTTTCTAGGGTCTATTTCTTA
GTTCAAGATCCCTCTTATTAACTGGAATCAAAGAATTAGTAGATCTGTTCCGCCCAAAAT
GGTAATGGGCTTTAGTTATGAACTTATAATCTATAATCTGATGATCGAGTCGATTCTATG
ATTATAAGTTCATTTCATACCGGACCAGACCGGAAGTTATATACATTCTCATTGTGAGAA
GGGGTCATTTGAGCGTATCTAAATAGATACTATGTTTACATATGGATCCCTACGTCGTTA
CATTCCAGTTAAGGCGTAATCGGACCTGCTTTTTACATATCTCTCGTTATTTGGGACCCT
ATTCACCTCTTTGGGCTTCTATTGAATCGAGAAATAGGTTTGATTGTCCATCTTTTTGAT
ATATTGGATATCTATATAAGGCATTCTCCGGATAATTCAAATTGAAGCAATTGGATGTCC
AATTAGGGCCTATATGACATGACCGATCAATAGAAATACCCCAACACTCCACTTTTGTCA
TGTATTCCATACATCACACTAGATAGATATCATATTCATGGAATACGATTCACTTTCAAG
ATGCCTTGGTGGTGAAATGGTAGACACGCGAGACTCAAAATCTTGTGCTCAAGAGCGTGG
AGGTTCGAGTCCTCTTCAAGGCATAATATGGAGAATGCTCATTGAATGAGCAATTCAAGA
AGAGAGCTCGGATAGCAATACCGATTCGATCCGAGCTCTCTTGGAATAAGTTCGGCAGCG
GATCACGAAATCTTGGTCATCTTCTCTATCTAATGAATGGGGAGTCTGCTTTAAAATTGA
AAATCGTCCGCCCTGCACGCACCCCCCGAGCATATGCTTCAACAGGAATCACACAAAGGT
AGATTATAAACCTATAGTAAAATGACCGCCCGTAACCCAGCAGATAAAGTACATTACATA
GTCCGTTTTAGGGATTGGCGACTTACCCATTCAGTGACTTTGGCACTGGACGTTCCCCTA
AACGGGTACTGTCGGGTCGGGTGAATTCAATAATAGACGCCTGTTGGCATTCCAGCCCTC
CCTTCGCCTTTCATGGCCACATATCTTTCCGGCTAAGGAATGGGAAATCCTTCTCCTGTT
CCATGAATCCAATTTGCATTTCATCCGGGAAAAGCCATCTTTTTCTCAACAATGCCTTTG
TCATTTGATCCAATAGTGTTCCGTTAGATAGGAACAGATTTGATAAATACTGATAACTCT
CGGATAGAGTATTAGAACGGAAAGATCCATTAGATAATGAACGATTGGTTCTAAGCCATC
TCTGGCGATTAATCAACAATTCGAAGTGCTTTTCTTGCGTCTTCTTGATAAACCAGCGTT
TATATAGAGATGTAGGAGGATTTGTTTGGGGAGTAAGAAGCCCTTTTGACACCTCTTCAT
CTGCAAATAATTCGCGATGTGAAAACACAGAGACAAGGGGCTGAGCTTTGAATAGGAAAA
AGAGTGGATCTGCAGGGTCCCAAATGAATTGGCTTATTCGAAAAAGGCCTTGTTCTTTGG
AAGATCTATCTCGTGTCTGGTACTGCACGGTTCCACTCTGCAAGAACTCCGAATCATTCT
CTTGAAGCTCATCCTCTTCATCATAAATGATCCGCTTGCCCCGAAATGACCTGGACCAAT
AGGGAAATCCCAATTCATTAGGCCTTTCGATACAATCAAATAGAAAGCCCCAAGGGCGCC
ATATTCTAGGAGCCCAAACTATGTGATTGAATAAATCCTCCTCTATCTGTTGCCGGTCGA
GGGCTCCTTCTCCTTCCCCCCTCTTCAAACTCCGATTCGTCTTTTTCATAGAGAAATCTC
TGATCAAGGATAGAACAAGATCCATTTTGCATCATATCTAAGGGATCCCTTGGTTCGGGT
CGAAGAAGCAATGTCACTCGATCCTTATCAAACTGACTGCATGTCCGCGAGGATCCCACC
AGAGCGCCTTCCACTTCTAATAGGCCACGAACTAGACCAGAATCATTCTCAACGAGTCCA
TAAGGAGTGATCCCATTTTTTCATCGGGTCCGGGTAGAGACCAAAGATCTTGAGTGACCG
ATCCGGCAGAACAACTCAAAAGATAAAGAAGTATCGTTAATTTCTTCATGCTCGTTCCAA
GTTCGAAGTACCAATTGTACAAATAATAATCCACTTCGTTACATGATTTCTTTTTCATAT
AGATAGATATAGGATCTATGGGGCAATTACTTAAAAGTACATTTTGTGCTACAGCCCTTC
CTATCTGATAGAAAAGGATCCCATGATCCTGGACCGATCTTACCTGGGATCGCAAATCCC
AAATTTGTCTATGAAGAGCGGATCTAATTGTATTAGTATCTATAATTGATTTCTTCTGTG
TAATACTAATCGATAGGGCCTCATTGGTAAGTGCTACAAGATCTCGTGCATTGGAACCCA
TGGTTATGGACCCGAATCCATTAGTATGGAACATTTTATTTTCCAAGTGAAATCCCCTAG
TATATGAAAGAGTGAAAAAGTGCTTTCGTTGTTGTGGAATAAGAAGCCTTCGTATCTTAA
TGCACGTATTTAATTTATTCGGAGCTATTAGAGCGGGATCCACTTTTTGGGGAATATGAG
TCGAGGCAATAACAAGAATATTTCGAGTTTCATAATCCCTGGAGAGAAGGTTCACTAATA
GACCTAGGGAGAAGTAATTTGACTGATTCACATCCAGATCATGAATGTTTGGAATCCATA
TTATGCAAGGAGACATTGCTTTTGCTAATTCGAATTGAAGGGTGATATAAAGTTGGTCTT
CATCTTCAGGCATCATATCCATAGTTAGCGCACTCATGCTAGTTAGCAGTTCCAGCTCCA
TATCAAGGATATCGTCACTAGCATCAATATCGTCAATATCATCAATATCGTCACTAGCAT
CAATATCGTCAATATCATCAATATCGATATCATCAAAACCTTGAGACTTGTTATCCAGGA
ACTTGTTCAGAAATACCGTAATGAAAGGGAAGATAGGAGTTTTTCGCTAGGTATTTGACC
AAATAAGAGCGTCCAGTTCCTATAGAACCTATCACTAAAATACCCCTAGAGAGGGATAAG
GCTAAGCGGAGCGAAAAGGGTTTTCCATGAGATGGGAAATGAAAACTATTAGCCCCACAC
GCAGTTTGTGAATAAGTGATTGTCTGATAATGAGCAAGGAATATCCGTCTTTCTGCTAAA
GAGGATGTATTGAACTCATAATTCATTAGATACTTTTTATGAATGTCAACTAAGTATCGT
AAGTAAATTGCTCCCGGTTGTTCAATCATTTGATAACCAGAGTCATTCTTTGATAAATGA
TCACTATGAGTCAGACTCAATAAAATTTGATCAATCCTTTTTTCTGTCGTTAAGGTGGAG
AACTGAACCAAGAATTCTCTTTTTTCATCATCAATTGAATCACTGTTTGCAACCCAGGAT
TCTATTTTATCATCAATCCAGTCCCCGTTCACGTTTTTTCTTTTTCTTATCAACGAATAG
ATCTCTTTACTTGTATGACTTAGATGTCTCGTATTTCTCGAAAAAGTGATTCGATTGATG
GGATTTGGTATGATACTTATGAGATCGATGATATCGATGAGATTGATCTTCAAATATTTC
TTCTTAGAGCGTATTGATTTGACCCCGGGACCACCACCCAATAGCATGTTGCCACCTAGG
GAATCTCCTAATTGTTTCAGAGCAACTAGAAAGAGATTCTTTAACCAGAAAGAATTCGGT
TCAGATGTAGGATACCTATCCAGAAGTTTTCGCAACTCAATCATAGATGATGGAATCATC
AAAGATTTGACCTTCTCGAACTCTGTCTGTAACTCACTAGAGGCCCCGAAAACAAAGAGA
AGATGTGTACAAACGAGATATGCAGCAACAAGAAGAAGGAAAAGGATTGCATAGAGGAAC
TCCCGAACATTTGTCAGATGTGTCGATATCAATGGTGACTCATTATTTCGATGACTCATT
TCTTCGGACAGAAGAAGATTATGAAAACACTTACTCGAAATCTCACTTATCAGATTCCAT
TGTGGAAGACATAATTTTTTCTGAAGAATTCGCCATGATATATCTGATCCATGCATAATA
TCATGAAAAATGGATACAAATTTTTGACTGCTACTTAGTATCGGCAATAGGTCTGAAAAA
GTATCTAAAAATAAAAACTTTAGATATCTGTACCCTGTCGAAGTAAGGAACCATGGCATA
TATGTTTGGAATAGATTCCATTTTGAGAGAGTTGAATAAGCACTATCTCGTTCTCGTTGA
AAAGTTCTATACATCTGCCCTTTCTCAACGCATTTCTTTAGACAAAGACTCCGTTTTTTC
CTCTTTTCGGATGGTAAATATTTTTCAGAACATGGAGTGTGAATCAAACCCATGTTTGAA
TTGAAATTGAGATACTGATACAAGTTCTTCCCTTCTGAATCAGATAGATTCATATCTGAA
AGAGGTTGACAATAAGTTCTTTCAAAATTGACTATTTGTCCCTCTGTTAGAGGTGTTCCA
GAAATGTCGGCGATCGAGTAAATAGCTCTACGAACGAGTGGATTGGATCGACTTGGAAAA
TGGAAAGATTTGTACAAGTTATACGTTTCGTCACCACTTTGTGGAAAAGCCTTAGGTATT
AATATGTTAGATACCTGTGACTCGATTGCTGAAATAGTATCTCTCCCCCAAAAAGCATGT
TTTTTTTTACCGACGCACAAAGAAAATATTTTGTTGCGAATGAACAAGATATTGAGGAAT
TGTCCATACGTAAAATCATAATTATTGATACGGGCCTTTTCCACATAAAAGGGGAATCTT
TTGTTACAATCGAAGCAGAAGTGATGTGGATTATTCAAGAATCGAAGTTGATTTGCTTTA
TAAAAAGAAGATCTCAATGAACTTCTATGAAATGATTTCACGGGATTCAGCCAATTGTAT
TGATCGTGGAATATCATTGATAAATAGGAATCCGTGTTATAAAAGGATTTCCTGCAATTA
GTTCTAGTATGGAATGAGTCAATCATCCACTTTGGTATCTTATTGAACAAAAACGGTGAT
ATTGTTCCTCCATTGATCAATAATTTTGATTTTTGGCAAGTCTCATGATCATCCAATAAG
AAGGGTTTCAATTTTTTCAAATGAACGATTTGAAGACCTATTGATTCTAAAAACTGTGGA
TCATTCGGACCTTTCAATTCATAGATGTGGATCTCGGACCTATGAATGGGGATATTCCCG
AAACTGACAAACAAAAAAGGAAGTGAGTTAGACAAAAAAGAAGCAACTTGGACAAAAAGA
AACGAAGTGGCTTAGACAAATCTTTTTGTCGATAACCTCAGACCAATCAATCGAATATGG
ATTAATACGTAATCGATCGAACACTACTTGAAAACGGCTCTTCTGCTCAGAAACGAAATG
TTCCAAATGTTCCTGGAAATTATTGCTCCCAGTGGACCATTTGTATCTATATGCATCAGG
ATCCCGATTCATTAATCTCTCGGTTCGAGAAAAAAAAATAAGAGGATCGAACCATCTCTT
CTGACTCTTTTTCAAATTCGATAAATGTTGGTTGATCGTATATTTCATTAGAGTTCTATG
ATTCAGAGTATCCTTTCCTATTTGATCCCTTTGAATTCCATATTCAAAGTTGCGATCGGA
TCTATTCATTAAAAAGAATCGATTCAATACATTTATTATGTACCTATGGATGCTATGTTG
GATTTGAATCAGATTTCGGATCAATCTATATTGATTGATTGCCTCCATTATGTTGTTGCT
AGCAAATACCACTATTTTTGGTTTTGGCTCTTCCAAATCATTCCCGCAGGAGATCCGGAC
CTTTTTTTTCTGATCCTTCGATAAAAAGATTCATTCTCTTCATAAAAAATAGGAAGTAGA
ACCAATAAAGATGTCGTTTTCCATTCATACCTGGAGTTGAATACCCCATTCAAGAATTGT
TTTGGATCCAATCCATAGGAATCAATAGAAAAGGCAAATCTCTTATGATACACCAGATCC
GGCTCGGTTATTGATAGAGTGAATAAATCTGCCATTTCTTGAAATCTCTCTTCTGATTCA
AAATCGTGGTGTAACGCGTATCCTCCCCCTGTTCCGGTCATGGAATAGATGAAATAAATC
AAAAAATGGATTTTTGTTCAAGAATGAAATCTTGTCGGAACTGTCCATATCCGGTTCATC
TTTCGGAACCATATCACATCCCGAATCTGATGAAATAGGATGAATTGAGACGGTATTTTG
TAAATACGTAATTATCTTGAATAGATTAACCATTTCTTTATTTTCCGATCGCCTGAGAAA
AGAAAGATCTTGTTGTTTCTTCAACAATTTCTGATCTCTAGTGGACCTCTCAGTAGGATT
CGAACCCAGATGAAGTTCTGACCATCTGTCAGAGAAAAAAGAACGAACGGATCTTGTAGG
ATTCCCAAGAAATTCTTCGATTTCTTCCGGAAGCAGATGATTAATCATCTGCTTCTCGCG
TTCCGTGAATAGCCGGGACATTGAGGAATATCCAGAAAGGCATTTCGGGAATCGGTTTGA
TTCTATCTCTGTTCCTTCCGTTTGAAGAAAGGAAGGATCCCAAAGAATCGATCTTTCTTT
TAGTTGTTGAATCTCTCTTTGATTGATCCATGTGTGATATTCCGAATCCTCATTACTAAT
GGAATCAAAATGATCTCTGGATTGATCAGAAGATCCTTTCAATTGGCTAGAATCCCTTAC
TTGAACGAAACTAGATCTTGTGGAATCATCCCTATAATATACAAAGAAAAACTCCAGATA
TTTGAGATCTTTCTCTTTGAATAATATCTCAATTCCAGCGACGGTTTCATTAGATATCTT
ACAACTAGAATTGCTCTTTTTCCGATCCAGTCCCTCCACCACCGCGAACCCCAGTTAGAT
TCAGGCATGCTACACTTTTTAGTTATTGGGAGAACCCAAGTACTCTCTTTCGGATTCAGG
AAAGAACTCTCATAGATCTTTTTTCCTTTTGGAAGATACAGAAGCGAAACAATCAACCTA
TTGATATTAGAAGACCCAACGGATTCTTCCAATGTATCATTTCTGGGTCCAATGGAATTC
ATAGGTATAGGAAGAAGCCCTATCAAATAGAGATTTTTTCTTTCGACCATATTTCGATTG
TTAATACGATATATAAGGACCGCTACTCCAAAGAGTATTACACCCTTGATCGTGAAATAT
CGATTGCTTGTTGAACCCTGTGAATTGTGTGAAAGTAGGATACTCCAAATTCGGGAGTCA
AAAAGTTTTATAAAACGTTCTTGGTGGAAAAAAATGTGAATGAAAGATCCCACTGAATTG
AATTGGGTCCAGGAATCTAAGAAATAGTGAGAATTCTTGATCTCTCTCAATATCTCTCTC
AATTCTAAAATCCAGGACTTGAATTCATGTCCTGTCATTAAATTCCTCCTGATTTATTAG
AACTAAAAGAATTCCATTTAAGCATCTCATTGCTTTAGTTGAAAGATTCCATTTGAATTG
GAATCTGGTCATTCACTATGACCCGCTAAGCATCCATGGCTGAATGGTTAAAGCACCAAC
TCATAATTGGCGAATTCTGTAGGTTCAATTCCTACTGGATGCACGCCAATGGGACCCTCC
AATAAGTCTATTGGAATTAGCTCTGTATCAATGAAATCTCATCATCCATACATAACGAAT
TGATGTGGTATATTCATATCATACTATATGAACAGTAAGAATTAGTAGTCTTATTGAGAC
TAGAACTCATAGGGAATCAAATCTATTTATGGATGGAATCAGGTATGCAGTATTTACAGA
CAAAAGTATTCGGTTATTGGGGAAAAATCAATATACTTCTAATGTCGAATCAGGATCAAC
TAGGACAGAAATAAAGCATTGGGTCGAACTCTTCTTTGGTGTCAAGGTAATCGCGATGAA
TAGCCAGCGACTTCTGGGGAAAGGCTAGAAGAATGGGACCCATTATGGGACAGACAATGC
ATTACAGACGTATGATCATTACGCTTCAACCGGGTTATTCTATTCCACCTCTTAGAAAGA
AAAGAACTTAAATCAAAATACTTAATAGCATGGCGATAAATTTATACAAAACTTCTACCC
CGAGCACACGCAATGGAACCGTAGACAGTCAAGTGAAATCCAATCCACGAAATAATTTGA
TCTATGGACAGCATCATTGTGGTAAAGGTCGTAATGCCAGAGGAATCATTACCGCAGGGC
ATAGAGGGGGAGGTCATAAGCGTCTATACCGTAAAATAGATTTTCGACGGAATGAAAAAG
ACATATATGGTAGAATCGTAACCATAGAATACGACCCAAATCGAAATGCATACATTTGTC
TCATACACTATAGGGATGGTGAGAAGAGATATATTTTACATCCCAGGGGGGCTATAATTG
GAGATACCATTGTTTCTGGTACAGAAGTTCCTATAAAAATGGGAAATGCCCTACCTTTGA
GTGCGGTTTGAACTATTGATTTACGTAATTGGAAGTAACCAATTAGGTTTACGACGAAAC
CTAGAAATCGATCACTGATCCAATTTGAGTACCTCTACAGGATAGACCTCAACAGAAAAC
TGAAGAGTAACGGCAGCAAGTGATTGAGTTCAGTAGTTCCTCATATAAAATTATTGACTC
TAGAGATATAGTAATATGGAGAAGACAAAATTGTTTCAAGCACCGACAGAACCGGAAGCG
CCCCTTCTTTCAAAGAGAAGAGGACGGATTATTCACATTTCATTTGATGGTCAGAGTCGA
ATTGAAAGCTAAGCAGTGGTAATTCTAAAGATTCCCGGGGGGAAAATAGAGATGTCTCCT
ACGTTACCCATAATATGTGGAAGTATCAACGTAATTTCATAGAGTCATTCGGTCTGAATG
CTACATGAAGAACATAAGCCAGATGATGGAACGGGAAGACCTAGGATGTAGAAGATCATA
ACATGAGTGATTCGGCAGATTTTGATTCCTATATATCCACCCATGTGGTACTTCATTATA
CCATATATATAAGATCCATCCGTATAGATATCACCATCTACATCCAGAAAGCCGTATGCT
TTGGAAGAAGCTTGTACAGTTTGGGAAGGGGTTTTGATTGATAAAAAGAAGAATCTACTT
CAACCGATATGCCCTTAGGCACGGCCATACATAACATAGAAATCACACTTGGAAAGGGTG
GACAATTAGCTAGAGCAGCGGGTGCTGTAGCGAAACTGATTGCAAAAGAAGGGAAATCGG
CCACATTAAAATTACCTTCTGGGGAGGTCCGTTTGATATCCAAAAACTGCTCAGCAACAG
TCGGACAAGTGGGGAATGTTGGGGTGAACCAGAAAAGTTTGGGTAGAGCCGGATCTAAGC
GTTGGCTCGGTAAGCGCCCTGTAGTAAGAGGAGTAGTTATGAACCCTGTAGACCATCCAC
ATGGGGGTGGTGAAGGCAGGGCCCCAATTGGTAGAAAAAAACCCACAACCCCTTGGGGTT
ATCCTGCACTTGGAAAAGAACTAGAAAAAGGAATAAATATAGTGATAATTTGATTCTTCG
TCGCCGTAGTAAATAGGAGAGAAAATAGTAAATAGGAGAGAAAATAGAATTTCTTTCTTC
GTCTTTACAAAAAAAAATAGGAGGAAGCTGTGACACGTTCACTAAAAAAAAATCCTTTTG
TAGCGAATAATTTATTAAAAAAAATAAATA
>Lvulgare_Nanopore_hybrid_denovo
TTATTTGGGCGAACGACGGGAATTGAACCCGCGCATGGTGGATTCACAATCCACTGCCTT
GATCCACTTGGCTACATCCGCCCCTCTACTATATATCTATCTAGTATAGTATATTATCTA
TATTTTTACCTCAACATAAAAAAGAGCATATTATTTCTTTTTTATTTATGAAATCAAATA
TATATATATTATATGAATTCTAAATAAATAAAACTTCATAAAAATAATAGAATATACAAA
CCCATAATATAAATGAATACAAAGAGAAAACACGCGAATCGAACCAAACTATAAAAAGTC
CTTATTATTTTTAAAGAAACTGTGTAAGGCAAATAGTACTAAATAAAAAAAGGAGCAATA
ACGCCCTCTTGATAAAACAAGAGGAAAGCTATTGCTCCTTTTTTAGTTCAAAAACTCCTA
TACAATACAATCAGACCAAAGTCTTATCCATTTGTAGATGGAGCTTCAATAGCAGCTAAG
TCTAGAGGGAAATTATGAGCATTACGTTCATGCATAACTTCCATACCAAGGTTAGCACGG
TTAATGATATCAGCCCAAGTGTTAATTACACGGCCTTGACTATCAACTACTGATTGGTTG
AAATTGAAACCATTTAGGTTGAAAGCCATAGTGCTGATACCTAAAGCAGTGAACCAGATA
CCTACTACAGGCCAAGCAGCTAGGAAGAAATGTAAAGAACGAGAGTTGTTGAAACTAGCA
TATTGGAAGATCAATCGGCCAAAATAACCGTGAGCGGCTACGATATTATAAGTTTCTTCT
TCTTGACCGAATCTGTAACCTTCGTTAGCAGATTCATTTTCTGTTGTTTCCCTGATCAAA
CTAGAGGTTACCAAAGAACCATGCATAGCACTAAATAGGGAGCCGCCGAATACACCAGCT
ACGCCTAGCATGTGAAATGGGTGCATAAGGATGTTGTGCTCAGCCTGGAATACAATCATG
AAGTTGAAAGTACCAGAAATTCCTAGAGGCATACCATCAGAAAAGCTTCCTTGACCAATT
GGGTAGATCAAGAAAACAGCAGTCGCAGCTGCAACAGGAGCTGAATATGCAACAGCAATC
CAAGGGCGCATACCCAGACGGAAACTAAGTTCCCACTCACGACCCATGTAACAAGCTACA
CCAAGTAAGAAGTGTAGAACGATTAGTTCATAAGGACCACCATTGTATAACCATTCATCA
ACGGATGCTGCTTCCCAGATTGGGTAAAAATGCAAACCTATAGCTGCAGAAGTAGGAATA
ATGGCACCTGAAATAATATTGTTTCCGTAAAGTAGAGATCCAGAAACAGGTTCACGAATA
CCATCAATATCTACTGGAGGAGCAGCAATGAAGGCGATAATAAATACAGAAGTTGCGGTC
AATAAGGTAGGGATCATCAAAACACCAAACCATCCAATGTAAAGACGGTTTTCGGTGCTA
GTTATCCAGTTACAGAAGCGACCCCATAGGCTTTCGCTTTCGCGTCTCTCTAAAATTGCA
GTCATGGTAAAATTTTGGTTTATTTAATTATCAGGGACTCCCAAGCACACAAATTTTCAA
ATGGAAAACTAAAGGCTTGTTATTCAACAGTATAACATGACTTATATGCGCGTGTCAACC
AATATCTATATCTATCTGGATATATTTCAAATTTGAAAAATCTATACGCTATACATATAA
TATAATTTAACTATGACAATGGGTTGCCCGGGATTCGAACCCGGAACTAGTCGGATGGAG
TAGATAATTTCCTTGTTAAATAAGTAAAAATCCCTCCCCAAGCCGTGCTTGCATTTTTCA
TTGCACACGGCTTTCCCTCTGTATACATCTAAAATTTCTTCATTAAACAAGAAAAGATTG
AATACTTGGTTGATTTAATCCTTACTACATCAACATTTCAGAATAGAAATAAATAATTTT
TTTTTCTTTTTTTTTTTAGCTCTTCTTTATTAATTTAATTATTATTTATATATATTAGAT
TATTTAGTGATCAAATTTTGATTTATAACATTTCATAATGAATAATTCATACATTTCATA
ATGAATCATTCATGATGGGCCAAATCATTGATACAAATAATATCCAAATACCAAATTCGC
CTTCTAGATAACCTTCGCGAAATAGAAGAAACTCTCGGAAAGGTCAAGGAAAAAACTTGT
TCTTCTTCCATAAAGAATTCTTCCAATAATTCCGAACCAAATCTTTTCAAAAAAGCACGT
ACAGTACTTTTATGCTTACGAGCTAAAGTTCTAGCACAAGAAAGTCGAAGTATATACTTT
ACTCGATAGAAACTCTTTTTTTTTGAAGATCCACTATGATAATGAGAAAGGTTTCTGTAT
ATACGCCCAAAGCGCTCAATAATATCAGAATCTGATAAATCGGTCCAAATCGCCTTGCCA
ATAGGATGCCCCAATGCGTTACAAAATTTAGATTTAGCCAGTGATCCAATCAGAGGCATA
ATTGGAACAAGAGTATCAAACTTCTTAATAGCATTATCGATTAGAAATGCATTTTCTAGC
ATTTGACTGCGTATCATTGAAGGATTTAGCCGCACACTTGAACGATAACCCAGAAAGTCA
AGGGAATGATTGGATAATTGGTTTATAGAAATCCTTCCTGGTTGAGGCCACAGGTAAAAA
AAAGATTTCCAGAAATTGACAAAGTAATATTTCCATTTATTCATCAAAAGAAACGTTCCT
TTTGAAGCAAGAATTGATTTTCCTTGATACCTAACATAATGCATGAAAGGATCTTTGAAC
AACCATAAATTTGCTTGAAAAGACCTGACAAAGACTTCTGCAAGATGCTCGATTTTTCCA
TAGAAATTGATTCGTTCAATAAGGGCTCTAGAAGATGTTGATCGTAAGTGAGAAGACTGG
TTACGGAGAAAGAGGAAGCCAGATTCATATTCACCTACATGAAAAGTATATAGGAAGAAG
AATAATCTGTTTTTTCTTTTTGAAAAAGAAGAACTAACTTTCTTTGAATTTGAAGTAATA
AGACTATCCCAATTATGACACTCATGGAGAAAGAATCTTAATAAATGCAAAGAGGAAGCA
TCGTTTATCCAATAGCGAAGAGCCTGAACCAAGATTTCCAGATGGGCTGGGTAAGGTATT
AGTATATCTAATACATAATTTAAATGTGAAAAGCTGTCCTCTAAAAAAGAAAATATTGAA
TGAATTGATCGTAAATTATCGAATTTAACTGCCCCTTTCTTTTCTAGGGAAGATATTAAT
CGCAGAGACAATGGAATTTCCAGAATGATTGAAGAAACCTCTGACATTACTTGCGAATAA
AAAATATTTTTGTGCCCCAATTGTTTAGAATCATTAACAGAAAGAATAAAATGATTCTGT
TGATACATTCGAATGATTAAACGTTTCACAATTAGTAAGCTGAATTTATTGTCATAACCT
ACATTTTCCAACAAAATAGATCTATTTAAACCATGATCATGAGCAAGTACATAAATATAC
TCCTGAAAGATAAGTGGATATAAGAAAGCGTGTTGTTGAGATCTATCTAGCCCTAAATAG
TTTTGGAATTTCTCCATTTGAAATTCTCTTTAAACGAAAGGTAGAGGATTTTTGGGGTTA
TAAATGATACATAGTGCGATACAGTCAAAACAAGGTATTATAGTACAAACCAAATAGATA
CCTCGGATCCAGATAAACTTATCAACGGATTCTCTATCCTCTCTTTTTCCATTTAAATTT
AAGTATTTATGTTCGTTTTCATTATAGGATAACAAGATGATTAGAAATCCTTTACTTTTT
TCAACCTAATCGCTCTTTTGATTTTGGAAATTTTTTATCAATATACTGTTTCTTATACAC
ATAAGTTTCCATTATGAAATGGAGAATGATAATATTTAGGATTCATTAAAAAATCAAGAA
TAAATTCCTGGGAGAAAGCCTTCCCGTATTGGGCACTAATATTTTTTTAACGTCTAATTA
GATCGGGTAATCGTTCAAATTACGAACGGAAGCTCGTTGCTTTTTCTTTCCCTAAAAAAA
AAAATGAAATGAATTGAAGCTTTGGGGCCCTATCCATTTATTAATTCGACCCAACTTGAA
ATTGACTTTGGTTTCCTACCTTTCAATAAATTAAAGAAGGCTTTGTACCGAGCCGGAAAG
AATAAAATATTCTCAAAACTCTTAATTGATACGACATGCTGTTTTTTCCATTCATTCCCT
TTCAGGATCAGTCGTGGTCTTACAAACTTTACCGATGGTATGGACGAATCCCTCGCTTCA
TCTAAATGTGTAAAAGATCCTAGCCGCACTTAAAAGCCGAGTACTCTACCGTTGAGTTAG
CAACCCAAATAGAAAAAGGGATATGTAGATACAATCAGAATAAAAAAAAAAAATTCTTAA
ATCAAAGCATTAATCTACGAAATAAAAAATAGAAAAAAAAAATGTAAAAAATGTGGACCA
TCCCCTATTTCTATGTTATACACTTTTTCAATCAAAAATCCGGGTATAAAATCCAACGAA
CCCATCATTTGAATCAACAGGTAAAAAATCAAACCTATGGGACGGAAATAAATAGAACTG
CGTATCACGATGAATTATATTTGTTCGATACAATGTTGTCAATATAAACGTTAAGAAAGG
AATAAGATGAAAAAAAAAACAAGAAGTTAAATCAAAAGAATAGTAAAAAAGGGACTTGTG
TTGGATTGGCACTGCATATAAATTAAATATAATATAAATATAATATAAATATAAATGAAA
TATATACTAAAAATTTTAGTTTAGATGGAGAATAAACAAAGAAGAAGTAGAAAAAGTATT
TATGCAATCAAGAGTGTATTGAATCCATATAGAATAAAGAACTTCGATTCCTTGTTTCTT
ACTTGATATTAGAAAAACCATCCAATTGCAGGTAATGCCAAAATATTTCTATTTTGTGAG
GATGAATCCAAGTAAGGGTTTCCTTAGAAAAGGCTTCTATCAAAAAAGATTCTATAAAAA
CAATGATAACTAGATACGAATAGAAGAAGAAAAGAATAGAAGAAGAAAAGAAGGAAATAA
AAAAACATAGTATAGAAAAGATATCCAAAATGATATAGAAATCATTATCCTACCCTTATT
TTTTATTTCCTTAATTTAATTGAATTTCATTTGATTAGGGCAAAACCTCTGCCTTTTTTA
AAATATCCTGAACAGTTCCTGTAGGCTGAGCACCTTTTTCAAGGAAATAGAGAATAGCGG
GAACGTTTAAATAAGTTTGATTCTTAATCGGATCATAAAAACCCACTTTCTGAAGATCTC
TTCCTTCTCTTCGAGATCGAACATCAATTGCAACGATTCGATAGACGGCGCATCGGGATA
GATGTAGATGAAAAAGAACCCCCCCCTAGAACCGTATAGGAAGTTTTCTCCTCGTACGGC
TCGAGAAAAAATGATGTTTTGTCTATGGATAAAATTAGAATTAGAATAAATAAAAAATCT
GTAAAATGAATTAGCCTATAATATCATTTCAAATTTCAATTTCAATTTAACTCATAGTCA
TTTTTATTTAGCTTCCTTACTGAAAAAAAAAAAATCATTTGTACTCATAACTCAAGTTCA
ATATATATATAATATAATATTCTCAAATATATTAAAGATTTTTCTTTATTTTCTTTAAGA
TATTTTTTTTATTTTTTTTTATTGAGTGGTCTTTAACCCACCGTTTTTGTCTCGTTTAAA
ATTTATTTGGATTCTTTATTCGGATCCGTGAGACAATTGAAGTGGTGTTTCCTTGTTCTG
GGATCCTTTATTTTTGTTTTAAATCATTGGGTTTAGACATTACTTCGGTGCTTCTTAATC
CTTTCAAAATGGTAGCAACATACCCCTTTTGGGATTTCTTTCTATCAAAGAATCATACCG
AGGTTGATCCATGCGCGATACACTGTTGATCGAAAAAGTTTTAGCCGTTCCAACAATTTT
GAAAATGTGTTCGAATGGAATGCTTTCAATTTCTATATCGAAGATATACTTACGAAGTTG
TTCCAATTTATTAATTGGCATTAACCCTAGATCGTTGCCCCTGAGAAATTAATAAATACT
TTCTACTCGAGCTCCACCATGAACTATTTACATTAGAACCCAAGAAAAAAAAAAAAGGGT
TCGAGTAGAATAGAACAAACGACGTCGAGCCAAGAGCACCTTCATTCCTATATAAAATGG
TGGATGTAACAATAAGAATCCACACCGGATCGTGTCCTTCAAGTCGCACGTTGCTTTCTA
CCACATCGTTTTAAACGAAGTTTTACCATAACATTCCTCTAATTTGGAACCAGTATGGAA
TTGATTCAATTATGGAATCATGAATAGTCATTGGTTCAGTCGGTACAGAGACATAGTTAT
TAAATATTTAATAACATAGATAATAAAGATTTTTCTGAATAAATTTTAGCAAAATGCCTT
CTTTTTTTGTCTGAATAGAACATTTTTCTATAAATGTATATCTCAAAAAAATATCTAACA
GAAATATTAACAAATCAAAATATCGAAATAACATAACTAACAGAAATCGCACAAATAAAA
TAAATAAATTCTATTTGACTCTTCCTCTTCAAGTGACTCAATAAGATAGACTGACCATTT
CCAACTTACCAACCTAGAAGGAATCATTACAAATCTTGTCTTGAATCATTACAAATCTTG
TCTTGATAGTCGAAAAAGTTTTATACTTCTACATCATTATTTGAGTCAAGTTTTACTCCT
TTTTTTTATCATAAAAAAGCAAGATCCCCGTGTGTGTGTGTGTTTTTTTTATTTTTCAAT
CGAATTGTCAATGATGCAACGCAAATAAGCTAAATGGATCGAACAATAAAAAGAAATATC
ATTGTTAAATATTTTAATTTTCATATTTTAGGGATGCAATTTTGTTTTCACAAAAATGGA
AACACTATTGTCACTGAAATAGGATAACCATACATACCTATAGGCTAAGCACTTCCTCTT
TTATATGTATTTTCATATTTTTTTAACCTCAGGTTAAGTAATCCTGTGATCGATGCCCCA
TTTTCTATGGGTTACAAAAGGGTTCAGTTACTTTTGCGTGCCATTTGAACTCGATTTAAT
TTGGTTTGTGAAAAACTCAGATATGATTCCGCAAAGAATAAAAAAAGTCTACCCAAACCT
TGAAACAGAACCTTGTTGAACAAAAAAGAAGTATTAGAATCCAATGGATATGCTCTGGGA
CGGAAGGATTCGAACCTCCGAATAGCGGGACCAAAACCCGTTGCCTTACCGCTTGGCTAC
GCCCCATTTCGATTTTTATTGGATACTTATACTATTAAAGAATAATATTGGTATTAAGTG
TTCGTCAATTCCAGTCCAACTATATAGAGAAAATCTTTATTCTTTATAGAATCTATTATA
GATTCGTGCTAGGATTTTGGCATGTGTATATCTATAATTAATTCAACGGAATTTATTGAT
CATTACATATAATTCAATTAAGATATTGTATGAAAGTATGATTTCTTCTATTCTCCTTTG
AGAATCGGAGGATTTTTGATTGAGCGGAAAAAGAAGGATTTTTTGTCTACCTTACTTTCC
TTCATTTTTCCTTATATCAATAACTCAATCAAAATGCAATTATCTCGACGAAAAAAATGT
CTGTTATGCTTAATATCTTTAGTTTGATCTGTCTTAATTCTGCCCTTTATCCGAGTAGTC
TTTTCTTGGCCAAATTGCCCGAAGCCTATGCTTTTTTGAATCCAATCGTCGATTTTATGC
CAGTCATACCCCTGTTCTTTTTTCTTTTAGCTTTTGTTTGGCAAGCTGCTGTAAGTTTTC
GATAAGATCTTTAATACTATCCTAGAAAATTCATATTTATTCGAGAAAAATTATAACAAT
TGATAAGATCAAATAAATCTGACAGTATGAACCTTCGATTCAAACATTAAAATTGATTCA
ACCATTAAAATTCTCGGATAGCCGCGAGACGCCCTATTTCCTGATTTTAATCCTTTTTAC
GGCGAAATACCTTATTAGCTTCGGGTCCCTTACAATATCTAATTTGGGTATGAAAGTGAT
TTGTGGTAATCAAAGACTCTTATTACAAATTTCAACTTCATTTTAATTTCTGAACATTCT
TTTCTATTTTTAGAATTCTTTTCTTGGTGTCAAAATAGGATATGTGATATAAAAATGGAG
GATCTATTGTCTTTTCTCGTTTTTCTTTTTCAAAAAATGATCTTGGAGGTTGTGTAATGC
TTACTCTCAAACTTTTCGTTTATACAGTAGTAATATTCTTTGTTTCTCTCTTCATCTTTG
GATTCCTATCCAATGATCCAGGACGTAATCCTGGACGTGAAGAATAATTTTTTTTTATTA
CTTGATTTTATATTTTATAATTTTATTAAGATTTTATTTTAGCTATTCCACACATTTAAC
AAGGGAAAAATAAAAAGGGGTTTGCAAAATTTGAAAGAAAAAATGGAAATTCATCAACGG
AAACGGAAAGAGAGGGATTCGAACCCTCGGTACGAATAACTCGTACAACGGATTAGCAAT
CCGCCGCTTTCGTCCACTCAGCCATCTCTCCCAATTGAAAAAGATACTTACTATGTTACA
TTACACATCAAGTAAGGATTAAAGAAAGTATTTCTTTCACATTCTTTATCGTTATTATAT
AATTAGCAATTCCATTTAGATGCTCGAAAGATCAAAATAGAAAGATAAATAAAGAAGACC
TTCTTTCTTTTATTTTGTTCGAAGTGCCTTTTGGGCCTGGCCCGGTCAATACCCAGCCAG
GCCTTTTTTTGTTCCAACGAATTCCCTTTATTTATAGGCAACATACTATAAATAGCCAAT
TTGGTATCTGTATAAGAATATCTGTTCTGGGGTTTACATATACCTATAATTTTTGTTATA
ATGGAAATTGAGAAGGATTTTTGATTCAAAAAAAATTAAGTATGCATCAAAAAATTTTTT
ATTATTCTTATGTCATTAGGTTATGTCATTAGGCAAACCCAAATTTATATTCAAATCCAA
GAATAATTCACGAATTCTCAGTCAATAAATAGTTAATGGTTCCCATAAATTTAGGCTTTT
TGAATGAAAATATAATTTCAATATAAAAGTGAGTGGAAGTTTGTGTGTTTTGAGATACTA
TACAATCAATCGAAGGGGCAGATCAAATCCAATAAAAAGGGGAAAAACGCTTTCTTTTCT
AATTTTTTAAAATTTATAAAAAAGGGATGCAAGTACCAAGTACAATAAACTCAAGTTTAC
TAATCCAACTCAAAAAGGGAAATTTTGATCCTATTGTGATTGTGTATGTGTATCGTTTTG
GCGGCATGGCCGAGTGGTAAGGCGGGGGACTGCAAATCCCTTTTTCCCCAGTTCAAATCC
GGGTGCCGCCTCATCAACAAACGAATCGAAATCTCTTACTCTATTCCGCTATTTTTTGAT
GTTCTGGGGATTTTGTAAAAGATTGGAAATCTTTGAATCTAAAATTCAAAGAAAGATTAT
AATGGTCGAAGCAAGACTTCCAGATTCTCTTCTACTGCTAATGTAATGTCTATTGATTGG
GTCTTGAATTACATTGGATAACCGGCCGATAATTCCACTACTAGTTGGGAAAGTACTTTC
TATACTGTAATCTAGGTATATAGACTCGCGAGAATCTCTGAGTATTCAGGCATTCAATCA
CTATTCGATTGAGATTGGATAGATAATTTACCTTTTATAGTTTATAGAAAAAAAAAAAAA
AATTTGGACCCCTCGTCAAGAGTATAATATATGATCTCCCAACTCCTTCAGAGAGACAAT
CGGGAAAGGGTACGGATTATAAATCATATAGGAATTTTGAAAATCTATTTATTTGATTGG
TCAATTAATAGTGTTCGCCCAGAATCCCTTTTTGACTCTGGACCATTCATTCTACTATTA
TTAGTGAGCAATAATGGAATAATTCTATCATAGAGATAAGGGACATAATTCACATGGATA
TAGTAAGTCTCGCTTGGGCTGCTTTAATGGTAGTCTTTACTTTTTCCCTTTCACTCGTAG
TATGGGGAAGAAGTGGACTTTAGAAGCACTCCTAATTTAGTTGAGAAATGAAAAGGTATC
AATTGTTTTATAGATCGTTCTGCAACGCATTCTTTATTTAAATTGAAATAATTTTCAAAT
AAAAATATCTTCATTTCGAAATTCCATTAGATTCTAGTGGAGAAATGTATTCTATAACAG
TAAAACGATTATTTCAAATTCATTGGAAGTTTTCAGATTCATTGGAATATAATAATCAAT
ATAAATGTATGTATATGTATGAAATTGGGTCCTACATCAATTCCAGATCTGGATTAATAA
CTACATATATTGAATTGAAGTTGAAGATAAAAATTAATATAGTATACCCTTTTTATTAGA
AAGTCAAGTACAACTTTATACACTACTATAACACTAATAGAGAGTATGGTAAGTAAGAAA
GAAATTGCTTTCTTAATTACCATACTCTCGGATCTCATAGAATATCGCCGATTATAGCCC
GTTGATTTCAGCAAAAATAGAATACTTTTCTTTTGATTTCTTCAAAGAATTCAGAAGTCG
AGTTTCGGTTAAAGTAATTAATTAATTATTTTGACTTACTGTTTTTACATAAATTATAAG
TAGAAAAGCAGTAGGAACTAAAATGAACAGTGCAGTAGCAATAAATGCAAGAATATTTAC
TTCCATAATCTCATCGTTTTTTTTTTATTTCACAATAACTCGGGATTTAATCCCATAGAG
ATGATAAATCTTTCACCTGTCAATTCAATGAATGCATTACCTATTGATGATATTGAATCG
GATCAATATCATGAATAACAATATCTGAGCTATTAAATTAATTCGTCGTGGAAAATTAAT
AGTATATAACATATGAAGATCTTTTATCCATACCGAATCCAAGATAGGATTCCCGGACCA
ATCAAAAATTCCTTTATTTATCCTTCTTTTCTGTTCTTTCTTTTCTATAACCTACCTTAG
GTCTTCCTTGTAGAACCATCCAATGAAGTATAATCTAACCCGTCCGTTTCCATTAACTAC
AAAACCCTACCAACAAACAATACAAGCGAAGTGGAAAAAGACAGGAATTAGGTTCTAAAT
TTTAGTGATCCTCTTTTCTTTGGAAGACAAAACAAAGAAGTATGAGAAAGACGAGTCGCG
GCAGAAAAGATGAAATATTCTGTCAACTTCACTATTTTAGTTATTTTCATTTTAGTTTAG
GGTGTGTTCTTTCTTCGAGGGAATCCTTAAAAAAAAAAAGAGGGAAACCCCTTCGGAATT
CAATTATTCTCTCTGTCCCTTCATTTCACAGAAAATGGATAGGCGAATTGATGTACTTAT
CGGATCCATCGGGACTGACGGGGCTCGAACCCGTAACATCCGCCTTGACAGGGCGGTGCT
CTAGCCTATTGAACTACAATCCCAGGGAAATCAGAAGAGATCTAGCAGAAAATTTAGATT
CTTTTTTTTTTATTCTCTTGTCTTGTATCAGGTATTTCTTAAGAACAAGAGGGTTATACC
ATCTGATAGTAGATTGGCGAATTGTTGGGCCGAGCTGGATTTGAACCAGCGTAGACATAT
TGCCAACGAATTTACAGTCCGTCCCCATTAACCACTCGGGCATCGACCCAACGCCTAATT
CATTTTAGACGTTCCATAATAAACTTCCTTTCGTCTCCCAAGTAGACTTGACAAATACAT
ATCACTTGAAATAAAATATAACATTTGATATAAAATAGAAAGTCTCCTCTGAGTAGACTA
ATAGAAGGACTTGACAAATATGGATCACTTGATAGAAAATCCCACTCCTATAGTCTTTAG
TCTTGGTATACCCCCAGAGGGACTTGAACCCTCGTTTTCTCCGTGAAAGAGAGAGGTCGT
AACCACTGGACCATAGGGGCCTATGCCACCTTCATTCATAAATAAACTACAAATAGGTAA
TAAGACAAATACCATAGGTAACTAAGGCCACCTTAACTTAATCTAACTCAGGACTAGAGC
CGCCTTTAGGATTTAGGTGATGCATAGGATATAAATAAAACGGAAAAACTTGTTAACTAT
TCTGAGGATTAATGGTAATCAAACTTTACCATTAAACTATACAATCTTGAAACTGGATTT
CATTGGTCTTTCTCGTCTTTATCTTTCTGATTCCCAAAGGGTTATGCGTTGGATCCAAGA
TCCTTCACTCCGCAGTAGATTCAAGGTGGTTTACCAAACTATGATTTGTTCGGTCAAATT
ATATTGAGCCCTAAGTCATACTGTCAATTAACGACACGACAGGACAAGAGGGCAATAAAA
GAAGAGAGAAGACGGAGATCTAGATTAGCTATATCCGCGTTAATAATAATATAAGTTAAT
AAATACAACATTCATACAGTTTTCTGGTATTCAATATTGAAGTAGATTAGAATATCTATG
CCGTTATTATTATACATTATAATATAAGAAACTTAATTAAGAAACTTAATAAGTTTTGAT
ATTCTAAATCCCAAAGCATTATAAGATTAAGTGGGAGAATTGCGTTTCTAGGACTGTTTT
ATCAATTCTGTTTCGGTTGCATCTCTTAAAAATGACAATTCAAGTTCAGTATAAATTTTT
ATTCCACCTATCTCATAGATTCCAGTCAAAGATTCATAGAATCCAAATTCCATCATTGCT
AGGTTTTATTTTGATGGATAATGCGCCAGCAAAAATGGTATTTTTTTTTTTATAGAATTC
GATATGAATATAAATAACTGACAATTTCAAAATAATCCGGGATAGACACAATGTCCACAA
TACCTGGATTTAATCAGATACAATTTGAAGGATTTTGTAGGTTCGTTGATCAGGGTTTGA
CAGAAGAACTTTCTAAGTTTCCTAAAATTGAAGATACAAATCAAGAAATTGACTTTGAAT
TATTTTTGGAAAGATATCAATTGGTAGAACCCCTGATAAAGGAAAGAGATGCTGTGTATG
AATCACTCACCTATTCTTCTGAATTATATGTATCCGCGAGACTCATTTGGAAAAACGATA
GGCGTAGGTATATCCAAGAACAAACAATTTTGATAGGAAAGATACCTCTAATGACTTCTC
TGGGAGCGTTTATAGTAAATGGAATTTATCGAATTGTAATCAATCAAATATTGCAAAGTC
CCGGTATTTATTACCAGTCAGAATTGAATGATAACGGAATTTCGGTCTATACCGGCACTA
TAATATCAGATTGGGGAGGAAGATTAGAATTAGAGATTGATAGAAAAGCAAGGATATGGG
TTCGTGTGAGTAGGCAACAAAAACTATCTATTCTAGTTCTATTATCAGCTATGGGGTTGA
ATATACGAGAAATTCTAGAAAATGTTTGCTATCCTGAACTATTTTTGTCTTTTCTGAATG
ATAAAAAAAAAATAGGGTCAAAAGAAAATGCTATTTTGGAGTTTTATCAACAATTTGCTT
GTGTAGAGGGGGATCCGGTATTTTCTGAATCCTTATCTAAAGATTTACAAAAAAAATTCT
TTCAACAAAGATGTGAGTTGGGAGGGATTGGTCGACGAAATATGAATCGGAGACTGAACC
TTGATATACCCCAGAACAATACATTTTTGCTACCGCGAGATATATTGGCAGCCGCGGATC
GTTTGATTCGAATAAAATTTGGAATGGGTACACTTGACGATATGAATCATTTGCAAAATA
AGCGTATTCGTTCTGTAGCAGATCTTTTACAAGAGCAATTTGGATTGGCCTTAGTTCGTT
TAGAAAATATGGCTCGAGGAAATATATATGCAGCACTTAAGCATAACTGGACACCAACTC
CTCAGAACTTGGTAAATTCCACTCCATTAACGGATACTTATAAAGTTTTTTTCCGTTTAC
ACCCATTATCTCAAGTTTTGGATCGAACTAATCCATTGACACAAATAGTTCATGGGCGAA
AATTGAGTTATTTGGGCCCGGGGGGATTGACTGCACGAACTGCTACTTTTCCAATACGAG
ATATTCATCCTAGTCACTATGGGCGTATTTGCCCAATTGACACGTCTGAAGGAATAAATG
TTGGACTTATTGGATCCTTAGCAATTCATGCGAAGATTGGTCGTTGGGGGTCTCTAGAAA
GTCCGTTTTATAAAATTTCCGAGAGATCAAAAGGGACACGGATGCTTTATTTATCACCGG
GTAAAGATGAATATTATATGGTAGCGGCAGGAAATTCTTTGGCCTTGAATCAAGGTATTC
AGGAAGAACAGGTTGTTCCAGCTCGATATCGTCAAGAATTCCTGACTATTGCATGGGAAC
AGGTTCATCTTCGAAGTATTTTTTCCTTCCAATATTTTTCTATTGGGGCTTCCCTCATTC
CTTTTATCGAGCATAATGATGCGAATCGGGCTTTAATGAGTTCTAACATGCAACGCCAAG
CAGTCCCTCTTTCTCAGTCGGAGAAGTGCATTGTTGGAACTGGATTGGAAGGCCAGGCGG
CTCTAGATTCAGGGGCTCTTGCTATAGCCGAACACGAGGGAAAGATTATTTATACCGATA
CCGACAAGATACTTTTATCAGGTAATGGGGATACTCTTAGTATTCCTTTAATTATGTATC
AACGTTCCAACAAAAATACTTGTATGCATCAAAAACCCCAGGTTCGGCGGGGTAATTGCA
TTAAAAAGGGACAAATTTTAGCGTATGGTGCTGCTACAGTTGACGGCGAACTCGCTTTGG
GGAAAAACGTATTAGTAGCTTATATGCCATGGGAAGGTTACAATTTTGAAGATGCAGTAC
TCATTAGCGAGCGCTTAGTATACGAAGATATTTATACTTCTTTTCACATACGTAAATATG
AAATTCAGATTAACCAAGGCTCCGAAAGGGTCACTAATGAAATACCACATTTAGAAGTCC
ATTTACTCCGAAATTTAGACAAAAATGGAATCGTAATGCTGGGATCTTGGGTGGAAACAG
GTGATATTTTAGTAGGTAAATTAACGCCCCAAATGGTGAAAGAATCCTCGTATGCTCCGG
AAGATAGATTGTTACGAACCATACTTGGCATGCGGGTATATACTTCAAAAGAAACTTGTC
TAAAACTACCTATAGGCGGTAGGGGTCGGGTTATTGATGTGAGATGGGTCCAGAGTTCTA
AGACAGATGAGACAGAGAAAACAGAAAGTATTCGTGTATATATTTTACAAAAACGTGAAA
TCAAAGTAGGCGATAAAGTAGCTGGAAGACATGGAAATAAGGGTATCATTTCAAAAATTT
TGCCTAGACAAGATATGCCTTATTTGCAAGATGGAAGACCCGTTGATATGGTCTTCAACC
CATTAGGAGTACCTTCACGAATGAATGTAGGCCAAATATTTGAATCTTCACTTGGGTTAG
CGGGGGATTTGCTAGACAGACATTATCGAATAGCACCTTTTGATGAGAGATATGAACAAG
AAGCTTCGAGAAAACTGGTGTTTTCTGAATTATATGAAGCCGGTAAGCAAACAGCGAATC
CATGGATATTTGAACCTGAGTCTCCAGGAAAAAGCAGAATTTTTGATGGAAGAACGGGGG
ATCCTTTTGAACAACCTGTTATAATAGGAAAGCCTTATATCTTGAAATTAATTCATCAAG
TTGATGATAAAATCCATGGGCGTTCCAGTGGGCGTTATTCACGTCTTACACAACAACCCC
TTAAAGGAAGGGCCAAGAAAGGGGGACAACGGGTAGGAGAAATGGAGGTTTGGGCTTTAG
AGGGGTTTGGTGTTGCTTATATTTTACAAGAAATGCTTACTTATAAATCTGATCATATTA
GAGCTCGCCAGGAAGTACTTGGTACTATAATCTTTGGAGGAAGAATACCAACTCCTGAGG
ATGCTCCAGAATCTTTTCGGTTATTCGTTCGAGAACTACGATCTTTAGCTCTGGAACTGA
ATCATTTTCTTGTATCTGAGAAGACTTTCCAGCTTAATAGGAAGGAAGCTTAATCGAAAT
GAAGCAGAAGTTTTCTTCTATGATCGATCGATATACACATCAACAACTCCGAATTGGATT
AGTTTCTCCTCAACAAATAAGTACTTGGTCCAAAAAAATCCTGCCTAATGGCGAGATAGT
TGGAGAGGTGACAAAACCTTATACCTTTCATTACAAAACCAATAAACCAGAAAAAGATGG
ATTATTTTGTGAAAGAATTTTTGGGCCCATCAAAAGTGGAATTTGTGCTTGTGGAAATTA
TCGAGTAATCGGAGATGAAAAAGAAGACCCGCAATTTTGTGAACAATGCGGAGTCGAGTT
TGTTGATTCTCGGATACGAAGATATCAAATGGGCTACATCAAACTCGCATATCCGGTAAT
GCATGTGTGGTATTTGAAACGTCTTCCTAGTTATATTGTGAATCTTTTAGATAAACCTCT
TAACGAATTAGAAGACCTAGTATACTGCGGTGTGTGATTTGATCGAAATTCTGATTTTAC
AGATTTAAAATGAGAAACTGTCATCCCATTTAATCCAATCGGGATGCCCTGTACCTGACA
TGTTTCTTGGTAGGAGTAACATGAAGCTCAGAATTAGGGATGTATTCAAGACGCTCCCAA
AAAAGGGAATTGATCTATGGTCGATTTCATAAGAATTTATAGTTATACCTCGTAAAAAAA
AAGACTTTTTCTTTTGTGGAATTAAGCAGTTCTTTTTTTTAGAAAGAAATTATGTTCAAA
TAGCAAATAGAAAAGAGGTCATGGTTACAAGAGTCTATCTATCGCATATAGACTTTAAGG
GCATCGTGGCCTAACCGTCGAGGTGAAGTCGGGACCTAAAAGATCGAATGGAACAGTACA
TAGACAAGTAAATTCCTTATGAATTCCACGGTACTCTCTTTAATTAAGAATTACGGGATT
CGTCATTCGAGGGAAAGTAGACTACTCAAGAATTTCACATTTCATTTATGTCATAATTGA
ATTAAGTAATTCATAAAATCGAAATAAAAATAATAAAGAAGACGGAATAAATGAGGTTTT
GCTTGGTCTTCACTGGAAACTTGAGTAAGGAGTAGATCTTTTTGGAGTTTTATATAATTT
TCAATTTGAAAGCGAGAACTCCTTTCTTTTTCTTTGACCTACTTGAGCCGGATGAAAGGA
AACTTTCACGTCCGATTTTGAGGGGGGGAGATCCTATCCCAATTTTTATTTTGCTAGGCC
CATAGATAAAAAACCCACTTTTTTACGATTACGGGGTTTATTGGAATACGAAATCCAACC
CTGGAAATACAGGATCCCCATTTTTTTTACTACCCGAAGCTTCGATACATTTCGAAATCG
AGAGATGTCTACCGGGGGGGGTTCTATCAGACAACAATTAGCCAATCTAGATTTACGAAT
TATTATAGATTCTTCATTGATAGAATGGAAAGAATTGGAGGAAGAGGAACCCACAGGGAA
TGAATGGGAAGATCGAAAAGTTGGAAGAAGAAAAGATTTTTTGCTTAGACGCATGGAATT
GGCTAAGCATTTTATTCGAACAAATATAGAACCAAAATGGATGGTTTTGCGTCTATTACC
AGTGCTTCCTCCTGAGTTGAGACCAATCTATCATATAGATGAGGATAAACTAGTGACCTC
GGATATTAATGAAATCTATAGAAGAATTATCTATCGGAATAATACTCTTACAGATCTATT
AACAACAAGTATAGCTACGCCAGAAGAATTAATAATATCTCAGGAAAAATTGCTGCAAGA
AGCCGTGGATGCACTTCTTGATAATGGAATTTGCGGACAACCAATGAGGGATGATCATAA
TAGAGTTTACAAGTCTCTTTCAGATGTAATTGAAGGCAAAGAAGGAAGAGTTCGCGAGAC
TTTGCTTGGTAAACGGGTCGATTATTCAGGGCGGTCAGTGATTGTCGTGGGCCCGTCACT
TTCATTACATCGATGTGGATTGCCTCGCGAAATAGCAATAGAACTTTTCCAGGCATTTGT
AATTCGTGACCTAATTAGAAAACATCTTGCTTCGAACATCGGAGTTGCTAAAAGTCAAAT
TCGAAAAAAAAAACCTATTGTATGGGAAATACTTCAGGAAATTCTGGATGACCATCCTGT
ATTGCTGAATAGAGCGCCTACTCTGCATAGATTAGGCATACAGGCATTCCTGCCCATTTT
AGTGGAAGGGCGTGCTATTTGTTTACATCCATTAGTTTGTAAGGGCTTCAATGCAGACTT
TGACGGGGATCAAATGGCTGTTCATGTCCCTTTATCTTTGGAGGCTCAAGCAGAGGCACG
TTTACTTATGTTTTCTCATATGAATCTTTTGTCTCCAACTATTGGAGATCCCATTTCTGC
ACCAACTCAAGATATGCTTAGTGGACTCTATTTCTTAACGAGTGGAAATCGTCGGGGTAT
TTGTGTAAATAGGTATAATCCATGTAATCATATAAACTATCAAAATGAAGATAATAACTA
TAAGTATACAAAAAAAAAAGAGCCTTTTTTTTCTAATGCCTATGATGCAATTGGAGCTTA
TCGGCAAAAACGCATCAATTTAGGTAGTCCCTTGTGGCTGCGGTGGCGACTAGATCAACG
CGTTATTGCTGCAAGAGAAACTCCCATCGAAATTCACTATGAATCTTTGGGGACCTATTA
TGAGATTTATGGACACTATCTAATAGTAAGAAGTATAAAAAAAGAAATTCTTTATATATA
TATTCGAACCACTCTCGGTCATATTTCTCTTTATCGAGAAATAGAAGAAGCCATACAGGG
GTTTTGGCAGGGCTGTTGTAATTCTATGCTACCAGGGGGAATTCGAGTCTCACCGGGTTA
ACTAGGACTCTAATTGCAATTGCGGAATTTCTACGTGAATCAAGATCTAGAAAAGGAAGT
TTTACAATCACTGACTCAAACCCATTGTCAAATTCTACTCAGCGCAATATGGAGGTACTG
ATGGCAGAACGGCCCACTCAGGTCTTTCACAATAAAATGATAGACGGAACTGCCATGAAA
CGACTTATTAGTCGATTTATTGATCATTATGGAATAGGATATACATCACATATCCTGGAT
CAAGTAAAGACTCTGGGTTTCCGACAAGCTACCGCCGCATCCATTTCATTAGGAATTGAT
GATCTTTTAACAATACCTTCTAAAAGATGGCTAGTTCAAGACGCTGAACAACAAAGTTTT
ATTTTGGAAAAACACCATCATTATGGGAATGTACACGCGGTAGAAAAATTACGTCAATCG
ATCGAGATTTGGTATGCCACAAGTGAATATTTGCGACAAGAAATGAATCCTAATTTTCGG
ATGACCGATCCTTTTAATCCAGTCCATATAATGTCTTTTTCGGGAGCCAGAGGAAATGCA
TCTCAGGTACATCAATTAGTAGGTATGAGAGGATTAATGTCGGATCCCCAAGGGCAAATG
ATTGATTTACCCATTCAAAGCAATTTACGCGAAGGACTCTCTTTAACAGAATATATTATT
TCTTGTTACGGAGCCCGTAAAGGAGTTGTGGATACCGCTATCCGAACATCAGATGCAGGA
TATCTCACGCGCAGACTTGTTGAAGTAGTTCAACACATTGTTGTACGTCGAACAGATTGC
GGCACCGTCCGAGGTATTTCTGTAAGTCCTCGAAATGGAATGATGGCGGACAGGATTTTT
ATCCAAACATTAATTGGGCGTGTATTAGCAGATCATATATATATAGGTTCGCGATGCATT
GCTACTAGAAATCAAGATATTGGAGTTGGACTTGTCAATAGATTCATAACTTTTAGAGCA
CAACCAATCTCTATTCGAACTCCCTTTACTTGTAGGAGTACGTCTTGGATTTGTCAATTA
TGTTATGGCCGAAGTCCAGCTCATGACGACCTGGTTGAATTGGGAGAAGCTGTAGGTATT
ATTGCAGGTCAATCTATTGGAGAACCGGGCACTCAATTAACATTAAGAACTTTTCATACC
GGCGGAGTATTCACAGGGGGTACTGCAGAACATGTGCGAGCCCCTTCTAATGGAAAAATA
AAATTCAACGAGGATTTGGTTCATCCGACACGTACACGTCATGGACATCCTGCTTTTCTA
TGTTCTAGAGACTTGTATGTAACTATTGAGAGTGAAGATATTATACACAATGTGTGTATT
CCGCCCAAAAGTTTTCTTTTAGTTCAAAACGATCAATATGTAGAATCAGAACAAGTCATT
GCTGAGATTCGCGCGAGAACATCCACTTTGAATTTGAAAGAGAAAGTTCGAAAACATATT
TATTCTGACTCAGAGGGCGAAATGCACTGGAATACCGATGTGTACCATGCACCTGAATTT
ACATATGGTAATATTCATCTCTTACCAAAAACAAGCCATTTATGGATATTATTAGGGGAG
CCTTGGAGATCCAGTCCAGGCCCCTGTTCGATCCATAAGGATCAAGATCAAATAAACGCT
TATTCTCTTTCTGTTAAGCGAAGATATATTTCTAACCCCTCAGTAACTAATAATCAAGTT
AGACACAAATTTTTTAGTTCGTATTTTTCTGGTAAAAATCAAAAAGGAGATAGGATTCCT
GATTATTCAGAACTTAATCGAATGACATGTACTGGTCGTTGGAATCTCAGATATCCGCCC
ATTCTCGAGGGAAATTCTGATTTATTGGCAAAGAGGCGAAGAAATCGAGTCATCATCCCA
CTCGAATCGATTCCAGAAGGAGAGAACCCACTCATACCTTCTTCGGGTATCTCAATTGAA
ATCCCCAGAAATGGTATTCTCCGTAGAAATAGTATTCTTGCTTATTTTGATGATCCTCGA
TATATAAGAAAGAGCTCGGGACTTACTAAATATGAGACTAGAGAACTTAATTCAATTGTC
AACGAAGAGGATTTGATTGAATATCGAGGAGTCAATGTACTTTGGTCAAAATACCAAAAG
GAAGTAAATCCTTTTTTTTTTATTCCCGTGGAAGTCCACATTTTGGCCGAATCTTCTTCC
ATAATGGTACGGCACAATAGTATTATTGGGGTAGATACACAAATAACTTTAAATAGAAGA
AGTCGGGTAGGCGGATTGGTCCGAGTGAAGAAAAAAGCAGAAAAAATTAAACTGATAATC
TTTTCTGGAGATATCTATTTTCCTGGAAAGACAAATAAGGCATTCCGATTGATACCACCA
GGAGGGGGAAAACAGAATTCCAAAGAATACAAAAAATTGAAAAATTGGCTCTATATCCAA
CGAATGAAACTTTCCAGGTATGAAAAAAATTATTTTGTTTTGGTTCAACCTGTAGTCCCA
TATAAAAAAACAGATGGTATAAATTTAGGAAGACTTTTCCCGCCGGATCTCTTGCAGGAA
AGTGATAATCTACAACTTCGAGTTGTCAATTATATCCTTTATTACGACCCAATTCTTGAA
ATTTGGGACACAAATATTCAATTAGTTCGGACTTGTTTAGTGCTGAACTGGGACCAAGAC
AAAAAGATTGAAAAGGCCTGTGCTTCCTTTGTTGAAATAAGGACAAATGGTTTGATTAGA
TATTTTCTAAGAATCGACTTAGCGAAGTCACCTATTGCGTATACCGGAAAAAGAAACGAT
CTGGCGGGTTCAGGATTCATCTCTGAGAATGGATCAGATCGCGCTAATGTCAACCCGTTT
TCTTCCATTTATTCCTATTCCAATCCCAAGCCAAGGATTCAAGAATCACTTAATCCAAAT
CAAGGAACTATTCATACGTTATTGAATCGAAATAAGGAATCTCAATCTTTGATAATTTTG
TCATCATCTAATTGTTCTCGAATAGGCCCATTCAACGATGTAAAATCAGTGATAAAAGAA
TCAATCAAAAAGGACCTGCTCATTCCAATTAGGAATTCGTTGGGCCCCTTAGGAACGGGC
TTTCCAATTTATAATTTTGATTTATTTTCCCATTTAATAACCCATAATCAGATCTTGGTA
ACTAACTATTTGCAACTTGATAATTTCAAACAGATTTTTCAAATACTTCAATATTATTTA
CTGGATGAAAATGGTCAAATTTATAATCCCTATTCGTGCAGTAACATCATTTTGAATCCA
TTGAATTTGAATTGGTATTTTCTCCATTACAATTATTGTGAAGAGACATCTACAATCGTT
AGTCTTGGGCAGTTTCTTTGTGAAAATGTATGTATAGCCAAAAAAGGACCACATTTAAAA
TCGGGTCAAGTTCTAATTCTTCAAGTTGACTCTGTGGTAATCCGATCGGCTAAGCCTTAT
TTGGCTACTCCAGGAGCAACTGTTCATGGACATTATGGGGAAATCCTTTACGAAGGAGAT
ACATTAGTTACATTTATATATGAAAAATCCAGATCTGGTGATATAACCCAAGGTCTTCCA
AAAGTGGAACAGGTGTTAGAAGTGCGTTCAATTGATTCAATATCGATGAATCTCGAAAAG
AGGATTGAGAGTTGGAATAAATGTATAACAAGAATTCTTGGAATTCCTTGGGCATTCTTG
ATTGGTGCTGAGCTAACTATAGTGCAAAGTCGTATCTCTTTGGTTAATAAGGTCCAAAAG
GTTTATCGATCCCAGGGGGTGCAGATACATAACCGGCATATAGAAATTATTGTACGTCAA
ATAACATCAAAAGTATTGGTTTCAGAAGATGAAATGTCTAATGTTTTTTCGCCCGGAGAA
CTTATTGGATTGTTGCGAGCGGAACGAATGGGGCGCGCTTTGGAAGAAGCGATCTGTTAC
CAAGCCGTCTTATTGGGAATAACAAGAGCATCTATGAATACTCAAAGTTTCATATCCGAA
GCGAGTTTTCAAGAAACCGCGCGGGTTTTAGCAAAAGCAGCTCTCCTGGGGCGTATCGAT
TGGTTGAAAGGCCTGAAAGAAAACGTTGTTCTGGGGGGAATGATACCTGTTGGTAGCGGC
TTCAAAACACCATCAAACGAACCTAAGAACATTCCTAACAACATTGCCTTTGAACCCCAA
AAAAAGAATCCATTAGAGGGGGAAATGAAAGATATTTTGTTTTACCACAGAAAATTATTA
GATTCTTGCCTTTCAAAGAATTTCCATGATACACAAGAACAATCTTTTTTTTTTAGGATT
TAATGATCCATAAGAGCGGATTAACCCCTTTCTTTTATCTTTTAAAAGGAGCCGTTAGTC
CAGTCATTTTATTTGGTAATAGGAATAAAAAAAATAACAAATAGAAAAGAATAATGGCTT
GAACTGTGTATCTACGCCAATCTACGGTAGCAGAGAAGGTTCCATCGGAACAATTATTTA
TTTCAGGGTAACTCTTCGCTTTTTTTTTTAATCAAAGGGGGGAGGCAGTGTGGGGAGAAA
TGACAAGAAGATATTGGAACATTAATTTAGAAGAGATGATGGAAGCAGGAGTTCATTTTG
GCCATGGTACTAGGAAATGGAATCCTAAAATGGCACCTTATATCTCTGCAAAACGTAAAG
GTATTCATATTATAAATCTTACTAGAACTGCTCGTTTTTTATCAGAAGCTTGTGATTTGG
TTTTTGATGCAGCAAGTAAAGGAAAACAATTCTTAATTGTTGGAACTAAAAATAAAGAAG
CTGATTCAGTAGCATGGGCTGCAATAAGGGCTAGGTGTCATTATGTTAATAAAAAATGGC
TCGGTGGTATGTTAACAAATTGGTCCACTACAGAAACGAGACTTCACAAGTTTAGAGACT
TGAGAACCGAACAAAAAACAGGGGGGCTCAACCGTCTTCCGAAACGAGATGCGGCTATGT
TGAAAAGACAATTATCTCATTTGCAAAAATATCTGGGCGGGATTAAATATATGACAGGGT
TACCCGATATTGTAATCATCGTTGATCAGCACGAAGAATATACGGCCCTTCAAGAATGTA
TCACGTTGGGAATTCCAACAATTTGTTTAATCGATACAAATTGTGACCCTGATCTCGCAG
ACATTTCGATTCCAGCGAATGATGACGCTATATCTTCAATCCGATTAATTCTTAACAAAT
TAGTATTTGCAATTTGTGAGGGACGTTCTGGCTATATAAGAAATCCGTGATTAATAATAA
GATAAATAACTTATTTCATTTCGGAACCTTCATTGATTTATCGAATCGGTTACTATTTCT
TAATCTCAAAAAAGAGATCAAAATAACAAGGAATATAATTTGATTAGTTGGTATTCAAAA
TATACGATTCAAGTAGTCAAGTCGAGAAAGAGATGGTTGAATCAAAATAATTTTGTTTAA
AGTTCTATTTTTGTCAGAGGGCAATATGAATGTTCTATCATGTTCCATCAACACACTAAA
CGGGTTATATGATCTATCCGGTGTGGAAGTAGGCCAACATTTTTATTGGAAAATCGGGGG
TTTCCAAGTCCACGGCCAAGTACTTATTACTTCTTGGGTTGTAATTGCTATCTTATTGGG
TTCAGCCGCTCTAGCCGTTCGGAACCCACAAACCATTCCGACCGGCGGTCAGAATTTCTT
CGAATATGTCCTTGAATTTATTCGAGATGTGAGTAAAACTCAAATTGGAGAGGAATATGG
TCCTTGGGTTCCTTTTATTGGAACTATGTTTCTATTTATTTTTGTTTCTAATTGGTCAGG
CGCCCTTTTACCTTGGAAAATCATACAATTACCTCATGGGGAGTTAGCCGCACCCACGAA
TGATATAAATACTACTGTTGCTTTGGCTTTACTCACGTCAGTGGCATATTTCTATGCGGG
TCTTAGCAAAAAAGGATTAAGTTATTTCGGGAAATATATTCAACCAACTCCGATTCTTTT
ACCTATTAACATCTTAGAAGATTTCACAAAGCCCCTATCACTTAGTTTTCGACTTTTCGG
AAATATATTAGCTGATGAATTAGTAGTTGTTGTTCTTGTTTCTTTAGTACCTTCGGTGGT
TCCTATCCCTGTCATGTTCCTTGGATTATTTACAAGTGGTATTCAAGCTCTTATTTTTGC
AACTTTAGCCGCGGCTTATATAGGTGAATCCATGGAAGGCCACCATTGACTAGGTTTCTA
AATAGTCTTTTTTTTTTTAGTTTAATCTAAGGCAATGGCGCATGGCTAAAAAAATTGACT
TAGGGAATAAAAATATACAATACAACTACACTATATACGATCTCGAGTAATAGAAAAAAA
AAAGATTACAATAAAGATTACAATATTGATATTAGAGTAGAAAAAAAGGAAAGAGATCTC
AAAGATCTTTTTCCTAAAATTCCCGTTTGGTCCATTTATACCATAATAAAACCTTCCCCT
CAATGAATATTCAATTTAGATGGGTCATCCAATCCAAATATTAACTATTCGGACTCCTAA
TTTGACTAAGAAGTCTTGCGATATTACGACGTGTTATTAAATAAAAAGGATGTTCTATCA
AATTAAATAAAAAGGATGTTCTATCAAACGATTCGCCTTTTGGGTTGATTTTATTCAACG
ATTGACCAAACGAAAATATTAATAAATAATAAATTGTATGAACTTAGATCAATCAAATTA
ATTTCTATGCAACGATTCGGCCCAATCAATTTATCCATTTATTATCTTCTCAATTTAGGT
TGCAGGATAATGATAAACAAGGGGGAAGGGAAAGGAAAATTTATAACAAAGGGGATTAAT
AAACGGTTCGTAGAGGGAAGGTCGAACTAGGTATATGGAATTGAATGGCGATAAGTTACC
TCTTGTCAAGGGTTAGACGCATCCTTATTAAATCTGATTAAATTCAAGATGAAGAAAGCC
TGGGTTTACATTGTGGAAGAAAGACATGTATATGTGATATTAGATATTGACTAGTTATAT
ACGAGCTAAAGATATATCTAAATTTCCCTACTAATCGAATATGAGTGTAGATGGGAATTC
TATAGAAGTCCTTCTGTCTCATATGTGACTGTGAGTTGAAGATGAAGTCACTAAAAAAAT
CGAAGAATTCAAAGTCAAAGCGCGGTTCGGGACAAAGAAACGGAAAAACTCAAGTTGTAT
GGATTCACAAAGACTTTCTCGAGAGAAACTAAAAAAGAGATATCAAAGTAGTTTTGATAA
TTCAAGAATGTTATTACTTGAATTCGAAGTTCGTAGTTACTTTGACTGGATGAATCGTAG
CAATCGAATAATTAAGTCATAGTTCATTAGTTGAATGTATCATTAACCATTTTTTTTTTG
GTATGAGGAACTTATCATGAATCCACTGATTTCTGCCGCTTCCGTTATTGCTGCTGGATT
GGCTGTAGGGCTTGCTTCTATTGGACCTGGAGTTGGTCAAGGTACTGCTGCGGGTCAAGC
TGTAGAAGGTATCGCGAGACAGCCCGAGGCGGAGGGAAAAATCCGAGGTACTTTGTTGCT
TAGTCTAGCTTTCATGGAAGCTTTAACAATTTATGGCTTGGTTGTAGCATTAGCACTTTT
ATTTGCTAATCCTTTTGTTTAATATTAGAAATATGAAAAATTAAAATTTTTCATATTTTA
TTGCCTTGGACTTGTGCTTTGCTTTTTCGAATTATATAAAGATTTCATTCCTAGAATTAC
TTATTCGTTGAGAAAATAACCCACGGGAAGGGCTGATTTGCGGATGAGGAATTAGCATAC
GAACTCGCTTTCATCCTTCCCGTTTGTGTTCGTAGGCCTTTTAAGAGGGGTTGCAACCAA
GAAGGTAATTCAATAAATCAAATATATTTTTGATTCGATTTAGAAAGTAGGAAACTAGAA
ATATATATATAGGGCAAAGTAATACAAAAAGAACTCTGTTCGATTTTTTAGTCTATCTAT
AGAGGAGATCATATGAAAAATGTAACCGATTCTTTCCTTTCTTTGGGCCAATGGCCATCC
GCCGGGAGTTTCGGGTTTAATACCGATATTTTAGCAACAAATCTAATAAATCTAAGTGTA
GTGCTTGGGGTCTTGATCTTTTTTGGAAAGGGAGTGTGTGCGAGTTGTTTATTTCAAGAA
TAGGCTGGATCCAACCAGATGTACTTTTTCTCTTATAACTAGGAAAGTTATACCTAAGAA
AGAAGGGTGCATGATCTCGCGAATTACTTCTGAATAAATTCAGAAATCATATGTAAGAAC
TATAGCATTTCGTAATTTATTGGAAAATCCACTTTGATTCTCTATCAACCAATAATATGG
GCCCATTAACATGGTTAAAGCTAAACTGTTTGAAGTCCAGACGCAGCATGGTACTCTTTC
TACCACTATGTTAATATAGAGACGGTTTCAAATAAAAAAATTTTATCCATAGAGAACACT
CATATTGATAAAATGATTTGAACTACTTATTGGGAATTTTATCCCCTTTTTTAGCCAATG
CTGAATCGATGACCTATGTATTGTGTATAAAGTAAGAAAAACTTCTTGGATTAAAAAAAG
TAAACAATTTTGCTGACAATTACATATTTTTTGTTTGGTCAGAAGAGTCCTCCGAATTTT
TTTGTCTTGTATTAGTTTGCTATTTTGATTTCATTTTTGAATATGACAAGAGAATAGAGG
ATAGGCTCATTACATTAACAATAAAGATATGGTAATTTACATTGAGCGTGAGAGCCAAAT
GAATCGAAAGATTCATGTTTGGTTCGGGAAGGGATCATGGAATTTTTGAAATGAATGGAA
AGATAATCTACTTTCATTAAGTGATTTATTAGATAATCGAAAACAGAGAATCTTGAATAC
GATTAAAAATTCAGAAGAATTGCGCGCGGGGGCCATCGAGCAGCTGGAAAAAGCCCGGAC
TCGCTTACGGAAAGTAGAAATAGAAGCAGATCAGTTTCGTGTGAATGGATACTCTGAGAT
AGAGCGAGAAAAATTGAATTTGATTGATTCAACTTATAAGACTTTGGAACAATTAGAAAA
TTACAAAAATGAAACTATAAATTTTGAACAACAAAAGGCCAGTAATCAAGTCCGACAACA
GATTTTCCAACAAGCCTTACAAGGAGCTCTAGGAACTCTGAATAGTTGTTTAAACAGTGA
GTTACATTTACGTACTATCAGTGCCAATATTGGCATATTGGGGGCGATGAAACAAATAAC
GGATTAGTCCTTCTATATTTAGGCATTATTTTTGATTTATTTATTTTTTTTTTCAAAAAA
GAATTAAGAAATACTCATGGTAACCATTCAAGCCGACGAAATTAGTAATATTATCCGCCA
ACGTATTGAGCAATATAATAGAGAAGTAAAGATTGTAAATACCGGTACCGTACTTCAAGT
AGGTGATGGCATTGCTCGTATTCATGGTCTTGATGAAGTAATGGCGGGTGAATTAGTAGA
ATTTGAAGAGGGTACAGTAGGCATTGCTCTTAATTTGGAATCAACTAATGTTGGTGTTGT
ATTAATGGGTGATGGTTTACTGATACAAGAGGGGAGTTGTGTAAAAGCAACAGGAAAAAT
TGCTCAGATACCTGTGAGTGAGGCCTATTTGGGTCGTGTTGTAAACGCCCTGGCTAAACC
TATTGATGGTAGAGGCGAAATTGCATTTTCTCAATATAGGTTAATTGAATCGCCCGCTCC
GGGGATTATTTCTCGACGTTCTGTATATGAGCCTCTTCAAACAGGGCTTATTGCTATTGA
TTCAATGATTCCCATAGGACGTGGTCAGCGAGAATTAATTATTGGGGACAGACAGACCGG
TAAAACAGCAGTAGCAACAGATACAATTCTAAATCAACAAGGCCAAAATGTAATATGCGT
TTATGTAGCTATTGGTCAAAAAGCTTCTTCTGTGGCTCAGGTAGTAACTAATTTCCAGGA
AAGGGGCGCGATGGAATATACTATTGTGGTAGCCGAAACGGCGGATTCCCCTGCTACATT
ACAATACCTCGCTCCTTATACAGGAGCGGCTCTGGCTGAATATTTTATGTACCTTGAACG
ACACACTTCAATCATTTATGATGATCTCTCTAAACAAGCGCAAGCTTATCGCCAAATGTC
TCTTCTATTACGAAGACCACCTGGGCGCGAAGCTTATCCAGGGGATGTTTTTTATTTACA
TTCACGCCTTTTGGAAAGAGCTGCTAAATTAAGTTCTCTTTTAGGTGAAGGAAGTATGAC
CGCTTTACCAATAGTTGAAACCCAATCGGGAGATGTTTCGGCTTATATTCCTACTAATGT
AATTTCGATTACTGACGGCCAAATATTCTTATCTGCCGATCTCTTCAATGCTGGAATCCG
ACCCGCTATTAATGTGGGTATCTCTGTTTCCAGAGTAGGGTCTGCGGCTCAAATTAAAGC
TATGAAACAAGTAGCCGGTAAATTAAAATTAGAACTGGCACAATTCGCAGAATTAGAAGC
TTTTGCACAATTTGCTTCTGATCTCGATAAAGCTACTCAGAATCAATTGGCAAGAGGTCA
ACGATTACGTGAATTGCTTAAACAATCCCAATCCGCCCCTCTCGGGGTAGAAGAACAGAT
ACTTACTATTTATACCGGAACAAACGGTTATCTCGATTCATTAGAAGTTGGACAGGTAAG
AAAATTTCTGGTTGAGTTACGTACTTACTTAAAAACCAATAAACCACAGTTTCAAGAAAT
AATATCTTCTACCAAGACATTCACCGAGGACGCAGAAGCCATTTTGAAAGAAGCTATTCA
GGAACAGAGGGAACGTTTTCTACTTCAGGAACAAGCAGCCTAAACAAATTAATAACCCTT
TTCCATAAATTTTTTTTTTAGTACTCGAGCGTTTCGGATTCAAATCATTCAAAATTGATT
TTTTGATATCGAAATCTAAAAAAATATCTGGAAAAAAATTGCGTCCAATAGGATTTGAAC
CTATACTAAAGGTTTAGAAGACCTCTGTCCTATCCATTAGACAATGGACGCTTTTCATTA
TGATTTTTGGGTATTTTTACTTTCTTATCTTTTATTTGAAAAAAATAATCAAATTAGTAG
GATTTATAAAAAATTTTGAATTGTATATTCAACGATGAATGATGTATTAATTAGAGTCTA
TTAGAGTATTTAAGAATCTATATCTATAATCTATAAATATAGTAATATGATAGAATAAAT
ATAAAGAATAAATAAATATTTATATAAGAGAGGGTATAGAGCGGGTAGCGGGAATCGAAC
CCGCATCGTTAGCTTGGAAGGCTAGGGGTTATAGTCGACGTCGATTCATCATTTTTAACG
TCTCTAATTCAAAACCGAACATGAAACTTTGGTTTCATTCGGCTCCTTTATGGAAAATGG
ATAAATTGCTAGATTTAAGATGTGAACCAACTTACAAAAAAAAAGGATACCCATCTTACA
AAAAACGATACCCATAACATCTATGTCAGCTTTTTGTTTGAATCTATTCAATTCAAAACG
ACTCGCTTTCTAGATGATCCCTCTAGAAGAAGGCGATTCTAACAATCTTTCTAGTTACTT
CGTTCTCTATTTCTATTTGAGAGGATCCTAAGGAAAAGTATTTTATTTCCACCGAGCTAA
AATAAAATGTCGATGTCTCTAGTAAACTAAAGACATTCTTTAATAGCTATTTTGCTTCAA
TTTATTCGCTACAAATAAAAAAATTGAAGATTTAGTTACGATTAGAAATTAGAAATCTAT
TTATCTATCTTCATCCATGGATTCTTTATTTATACTCATTCAATTGGAAGTATTGATCCA
ATTTTAAAATTTTGTTTCGCAATTTCATAATCCAAGTTTTCAGTTTTTAATTGACTTTTA
GATAAAAACCCCGAAAATTTATATTTGTCCTTGAACGCGTCATTGAAAGGGAAAGGATTT
ATTTAATCCTTTATAATGAAATAAAGTTTTTGATCGGAATATGAATAAAACCGAAAGACC
CCTTAACTATTATGGGGGTTAATAGAACGAATCACACTTTTACCACTAAACTATACCCGC
TACAATGCAATTATTGTATATAAATGGATCTTTTGTCGAGGCGCTTCTGTATATGTGTAG
ATTCAGCTTCTTATATAATATTTTAAAGAATTTAAAGAATATATATTTTAGTTACATAGT
ACAGTGACCCGTTCAGGAATTCAATGAAACAAGCCCTTTCCTTTTAACTCAGTGGTAGAG
TACTCCCACGGTAAGGCGTAAGCCCTCGGTTCAAATCCGATAAGGGGCTTTGTATATATA
TATATTTTTTTTTTTCAGTCGTAGTATTCATAGAATAACGATATGATTAATTAATAGTAA
TAAAAAAGTAACCCGCTGTATAATATTATCAGCTAATGAGTTTAGTTATAGTTATCACGA
ATAATGATAAGTCATCTGTTGAATGACTAAAAATTCCTATTTTCAATTAGGCCGATGAAA
TCCATTGTAAAGATTAGAAATCAATAAAAGAAAAATAAGTGGACCTGACCCATTGAATCA
TGACTATATCCGCTATTCTGATATTCAAATTCAATAGAGATGAAATTGGAACAAGTTGAC
CCCCTTTTCTATTTATTTTCATTTCTTTGGACTCCGCAAGAATTTGCCGATATTTCCAAT
TCAATCGTCTTGTCTTGTTCCTAGATGTTCTATAGGAAAAAATTGTCATTTCGTTCCTCT
ACGGAGAACCTTTTATTCTAAATTCTAAATCACAGGATAAGAAAAAAATTCACTATCTTT
CTTTGATTACAGGATCAAGATTCATTTATATCTTATCTATACTATATAATATATTCTATA
GATATAGATATTTCTATTCTATATTTAGATTTATAGCTATCAGATCGTGGCTTGATGTAC
CAAAAATTTCCATTTCGTTGCATCCAATATTTTTGTTCCGACCATCGTATGAAGAAAGGA
TGCAAGATAAATACTATCATTTCCAATCTCCTATTTTAATTTGAATATTGTATTGAAGTT
GAAGTGAAGTAAAAAATTGGAAACCCTCTCTTTTCTAACAGGGAAAAATAAATCAAAAAA
TATTAGTAATTTAGTCTACATAAAAATTAGAATATAAAGAGAGTTCTTTTTCTTAATCTC
ATGAACAAGATCTAAGAATCCATTTAGTTGATGGAAGAACATGGGGGGGGGCAGGCCTGA
GGATCAACCGGTAGTGGGTGAGGGGATTGCTTTTTCCTTGACCAATTCTTTCAAAAAACG
AATCGGATTCATGGGTCATAATAAGATAATTCATGATTCAGATGCTTAATAATAAGATAA
TAAGAAGGAATAATCAAATTGAATTCATGAATTTACCCGGCAATTTATGGTCCAATAAAG
GATTTTTATCTTCGAAACCCATTGGAAGGGGTAGTGCACGAGAAAAAAAATCATGCGGAA
ATGATCGACTCCTTGGATGCCCCAAAAATACTATGAGGTGTTCGGAAATGGTCGAAGTAG
TTGAATAGGAGGATTACGATGACTATAGCCCTTGGTAAATTTACCAAAGACGAAAAAGAT
TTATTTGATATTATGGATGACTGGTTACGTAGGGACCGTTTCGTTTTTGTAGGCTGGTCC
GGCCTATTGCTCTTTCCTTGTGCCTATTTTGCTGTAGGGGGTTGGTTCACGGGTACAACC
TTTGTAACTTCATGGTATACCCATGGATTAGCCAGTTCCTATTTAGAAGGCTGCAATTTC
TTAACTGCCGCAGTTTCTACTCCTGCTAATAGTTTAGCACATTCTTTGTTATTACTATGG
GGTCCTGAAGCACAAGGAGATTTTACTCGTTGGTGTCAATTAGGCGGCCTGTGGACTTTT
GTTGCTCTCCACGGAGCTTTCGGACTAATCGGTTTCATGTTACGTCAATTCGAACTTGCT
CGATCTGTTCAATTGCGACCTTATAATGCAATCGCATTCTCTGGTCCAATTGCCGTTTTT
GTTTCTGTATTCCTGATTTATCCACTAGGTCAGTCTGGTTGGTTCTTTGCGCCTAGTTTT
GGTGTAGCAGCTATATTTCGATTTATCCTCTTTTTTCAAGGATTTCATAACTGGACATTG
AACCCATTTCATATGATGGGAGTTGCCGGTGTATTGGGCGCTGCTTTGCTATGCGCTATT
CATGGTGCTACTGTAGAAAATACTTTATTTGAAGATGGTGATGGCGCAAATACATTCCGT
GCTTTTAACCCAACTCAAGCTGAAGAAACTTATTCAATGGTCACTGCTAATCGCTTTTGG
TCACAAATCTTTGGGGTTGCTTTTTCCAATAAACGTTGGTTACATTTCTTTATGTTATTT
GTACCAGTAACTGGTTTATGGATGAGTGCTCTTGGAGTAGTCGGTCTGGCCTTGAACCTA
CGTGCCTATGACTTCGTTTCTCAGGAAATTCGCGCGGCGGAAGATCCTGAATTTGAGACT
TTCTACACCAAAAATATTCTTTTAAACGAAGGTATTCGTGCTTGGATGGCGGCTCAAGAT
CAGCCTCATGAAAACCTTATATTCCCTGAGGAGGTTCTACCCCGTGGAAACGCTCTTTAA
TGGAACTTTAGCTTTAGCTGGTCGTGACCAAGAAACCACCGGTTTCGCTTGGTGGGCCGG
GAATGCCCGGCTTATCAATTTATCCGGTAAACTACTAGGGGCTCATGTAGCACATGCCGG
ATTAATCGTATTCTGGGCCGGAGCAATGAATCTATTTGAAGTGGCTCATTTTGTACCAGA
GAAGCCTATGTATGAACAAGGATTAATTTTACTTCCTCACCTAGCTACTCTAGGTTGGGG
GGTAGGTCCTGGTGGGGAAGTTATAGATACGTTTCCATACTTTGTATCTGGAGTACTTCA
TTTAATTTCCTCCGCAGTATTGGGTTTTGGCGGTATTTATCACGCACTTTTAGGGCCTGA
GACGCTTGAAGAATCTTTTCCATTCTTCGGTTATGTATGGAAAGATAGAAATAAAATGAC
TACAATTTTAGGTATTCACTTAATCTTGTTAGGTCTAGGTGCTTTTCTTCTAGTATTCAA
GGCTCTTTATTTTGGGGGCGTATATGATACTTGGGCTCCGGGAGGAGGAGATGTAAGAAA
AATCACCAACTTGACGCTTAGCCCAAGTATAATATTTGGTTATTTACTAAAATCGCCCTT
TGGTGGGGAAGGATGGATTGTTAGTGTAGACGATTTGGAAGATATAATCGGAGGCCATGT
ATGGTTAGGTTCCATTTGTATACTTGGTGGAATTTGGCATATATTAACCAAACCCTTCGC
ATGGGCTCGACGCGCACTTGTATGGTCTGGAGAGGCTTACTTATCTTATAGTTTAGCGGC
TATATCTGTCTTTGGTTTCATTGCTTGTTGTTTTGTATGGTTCAATAATACGGCTTATCC
TAGTGAGTTTTACGGACCCACTGGACCAGAAGCTTCTCAAGCCCAAGCATTTACTTTTCT
AGTTAGAGACCAACGTCTTGGAGCTAATGTGGGATCGGCTCAAGGGCCTACTGGTTTAGG
TAAATATTTAATGCGTTCTCCGACCGGAGAAGTCATTTTTGGAGGAGAAACTATGCGTTT
TTGGGATCTGCGTGCTCCTTGGTTAGAACCTTTAAGGGGTCCAAACGGGTTGGACTTGAG
TCGGCTGAAAAAAGACATACAACCTTGGCAAGAACGTCGTTCCGCAGAATATATGACCCA
TGCTCCTTTGGGTTCTTTAAATTCCGTGGGTGGAGTAGCTACCGAGATCAATGCAGTCAA
TTATGTGTCTCCTAGAAGTTGGTTATCTACTTCTCATTTTGTTCTAGGATTCTTCTTCTT
CGTAGGGCATTTGTGGCACGCAGGAAGGGCTCGTGCAGCTGCAGCAGGATTTGAAAAAGG
AATTGATCGTGATTTTGAACCTGTTCTTTCCATGACCCCTCTTAATTGAGACAGGAGATC
AAAGACTTGAATATAGGAGTGACTTCGGTTCCCTCATACATATAGGGGTCATGTCATAAT
TTTTTTTCAACTTCATTTATATTTAATCCATTTTTCTGGCTTGGCTAGGTGGGATAGCCG
AGCCGCTTCCCTTTCTTTATGATAATGAAACCGTCCGCAATCCAATAAAGAAACAAATAG
ATTCAACAAGCAAAAAAGGAGAGAGAGGGATTCGAACCCTCGATAGTAAACTATACCGGT
TTTCAAGACCGGGGCTTTCAACCACTCAGCCATCTCTCCGAAAGGCATTTTTATTTTATT
CCTCCGAATAGAACATGGCCATATTAGTGGATACCGCCACTATAAAAGATCTCGGGTGTG
ATGGTCAATCTATCTATCCCATTATTATATATGGATAGATACATCATTCAGCATGCCCAT
TTGTAATTTGTAAAATAAAAAACCAAATTCCGTTCTCCCCCAACTCCATTTACGAATAAT
GTGGTATAAAGGGTAGTAATATAATAAATATAATAAATCATATAGAATCAATGGATTCGT
GGTAAAATCCCTGTATGATGTATTTTAGTACAATTTTTGACTGATATAGGGATCAAATGG
TATAGTTCATTTGTTGGTAGCTTGGAGGATTAAAAGCATGACTCTTGCTTTCCAATTGGC
TGTTTTTGCATTAATTGCTACTTCATCCATCTTATTGATTGGCGTACCCGTTGTATTTGC
TTCTCCTGATGGTTGGTCAAGTAACAAAAATGTTGTATTTTCAGGTACATCATTATGGCT
TGGATTAGTCTTTCTGGTGGGTATTCTTAATTCTCTCATCTCTTGAACCTATTGTCCTAG
ATCCAAAACCAAAATGACCCTCTGAATTATTCTTGGTTGTGAGACACATTCACATTCAAT
ATAAGTCCCAAAAATCAAAATAAATATAAGAAAAAAAAAATGAAAAATTAGAAGGGGGGT
CAAACTTCTTGTTCTTGAAAAAAAAAATGAATATAAAATTCAAATTAATAAAAAATTAGG
GCTCAATCTGAAGAGAGTCTCCGGCCCAGCACTGCACAAATATGCTCCAGACATATATAT
ATATATCATATATGTGTGGACATATTGTGTATTATGGACATATTGTGTATCAAGAACAAA
AGAAAAAGCGGATATAGTCGAATGGTAAAATTTCTCTTTGCCAAGGAGAAGACGCGGGTT
CGATTCCCGCTATCCGCCCAAAATGAAGTCATTTATTGAATATCATAAAATAAAATGATA
AAAGATTTGGTATAGTTAGCCATCATAGTGTAGTGAGTCTACACTTCCCCTTTTTGCCTT
CTACCCCAAAAGGAAAATAATTACTAGTTACTAGAGTAAAACATCAAATTTTTTTGAAAA
AAAGTATTGCGGAGACAGGATTTGAACCTGTGACCTCAAGGTTATGAGCCTTGCGAGCTA
CCAGACTGCTCTACCCCGCGCCGAAGAGAAGAACTGAAAACTAATAGATACGCAAGGATT
GAATGGGCCCCTCTACCATATCTGTACAAATAGAATAGCCTATTTATACAGAATGGTAAA
GGGGCCGTCTATGATCATCAATCATAGAAATGAATGAAATAAAGAGATATTTTAATCCTT
ACCAACTCGATCTTGTCGCCCCTGGCAACAAACATGCATGAACCATTTCACGAAGTATGT
GTCCGGATAGTCCAAAGTCTCGATAGTTAGCTCTTGGCCTTCCGGTTGAAAAACAACGTC
GATGAAGGCGTGTAGGTGCACTATTCCGCGGTGGGGATTGCAACTTTCCATAAATTTCCC
ATTTGTCACTCAACGATCGAACTTTGCTTATTTCTTCTTTTGAGGATCGTCGAATCAAAT
GATATTTCTGTTCCAATTTTTGCCTCTTCTTTTCCCTCTGAATCAAACTTTTTTTTGCCA
TACTCGTTAAGTTCCTATTAGTATCCATGATACAAGTCGGATCCTAGATGGAGAAATATA
AGATAAGAAGGTGGATCTCTTCTTCATCGAAAGAAATGAGATTATCGCGGATACAAAATA
TTCAATTAAAAAAATTAACCAAATTTCCCTGATGTAGAGGCAATCAAGAAAGCTGCATAA
GTAAATATATAACCTACAGAAAAGTGGGCTAATCCAACCAACCTTGCTTGTACAATGGAA
AGTGCCACCGGTTTATCTCTCCAACGAATCAAATTAGCCAAAGGTGTGCGTTCATGAGCC
CATGCTAAAGTTTCAATCAATTCCTGCCAATATCCACGCCAGGAAATTAAAAACATAAAT
CCAGTAGCCCAAACAAGATGTCCAAATAAAAACATCCATGCCCAGACTGATAAACTATTC
ATACCAAAAGGATTATATCCATTAATAAGTTGTGAAGAGTTTAACCATAAATAATCTCTT
AACCAGCCCATCAAATAAGTGGAAGATTCATTAAACTGTGAAACATTACCCTGCCATAAT
GTAATGTGCTTCCAATGCCAATAAAAAGTAACCCATCCAATGGTATTTAACATCCAAAAA
ACTGCCAAATAAAATGCGTCCCAAGCCGAAATATCACAAGTACCGCCTCGTCCTGGGCCA
TCGCACGGAAAACTATAACCGAAATCCTTTTTATCTGGCATTAACTTGGAACCACGTGCA
TCTAGCGCACCTTTTACTAAGATCAACGTAGTTGTATGTAAACCCAGAGCAATAGCATGA
TGAACCAAAAAGTCTCCAGGACCTATTGTTAAGAATAGTGAATTACTATTCTCATTAATA
GCATTTAACCAACCCGGCAACCAGATACTTCTACCCGCATTGAATGCCGGGCCATTCGTT
GAAGATAAAAGTATATCGAACCCATATGAAGTTTTACCGTGAGCAGATTGTATCCATTGA
GCAAATATAGGTTCAATTAAGATTTGCTTCTCCGGAGTACCAAAGGCAAGCATGACATCA
TTATGAACATAAAGTCCCAAGGTATGGAAACCCAAAAAGAGGCTGGCCCAACTTAAATGA
GATATGATAGCTTCTTTATGTTCTAACATTCTTGCCAATACATTATCCTCATTCTGTTCC
GGATTGTAATCCCTAATAAAAAATATAGCTCCATGAGCAAAAGCTCCTGTCATGATGAAT
CCTGCGATGTATTGGTGATGAGTATATAACGCAGCTTGGGTAGTAAAGTCTTGTGCTATA
AATGCATAAGCCGGTAAAGAGTACATATGTTGAGCTACCAAAGAAGTAATAACCCCTAAA
GAAGCTAGAGCAAGGCCTAATTGAAAATGAATCGAATTATTAATTGTGTCATAAAGGCCC
TTATGCCCACGTCCCAATCGACCTCCCGGAGGGATATGTGCATCTAAAAGATCTTTCATA
CTGTGCCCAATCCCAAAATTAGTTCTATACATATGCCCAGCAATGAGAAAAATAAATGCA
ATAGCTAAATGATGATGAGCCATATCAGTCAGCCATAAACTTTGGGTTTGTGGATGGAAT
CCCCCAAGAAGGGTTAAAATGGCAGTTCCTGCTCCTTGGGAGGTACCAAATAAATGACTA
CTTGAATCGGGATTTTGAGCATAAAGATTCCACTGACCTGTAAAAAGTGGGCCTAGCCCT
TGGGGATGTGGTAATACATCTAAGAAATTATTCCATCGAACGTACTCCCCTCTGGATGCA
GGAATAGCGACATGGACTAAATGTCCTGTCCAAGCCAAGGAACTTACGCCGAAGAGTCCT
GATAAATGATGATTAAGACGAGATTCTGCATTTTTGAACCAAGAAACACTCGGTTTCCAT
TTCGGTTGTAGGTGTAACCAACCCGCTATTAAAGATATCGCAGAAATAAATAATAGAAAA
AGCGCTCCAGTATAAAGATCTTCATTAGTTCGTAAACCGATTGTATACCACCACTGATAA
ACACCAGAATAGGCGATATTCACTGGCCCAAGAGCACCCCCTCGAGTAAAAGCTTCTACA
GCCGGTTGACCAAAATGAGGATCCCAAATTGCATGAGCAATAGGTCTTACATGTAAAGGG
TCCTGTACCCATGACTCAAAATTTCCTTGCCAAGCTACATGAAAGAGATTTCCGGAAGTC
CACAGAAAAATTATTGCTAATTGCCCGAAGTGAGAAGCAAAAATATTCTGATAAAGACGT
TCCTCAGTAATATCGTCATGACTCTCGAAGTCATGCGCGGTAGCAATACCAAACCAAATA
CGACGAGTAGTGGGGTCCTGAGCTAAGCCTTGGCTAAACCTTGGAAATCTTAATGCCATA
ATGCCTTTCAAATCCTCCTAGCCATTATCCTACTGCAATAATTCTTGCTAAGAAGAACGC
CCATGTTGTGGCAATTCCACCCAGAAGGTAATGGGTTACTCCTACAGCACGTCCTTGTAC
AATGCTTAAGGCTCTCGGCTGGGTAGCAGGAGCAACTTTTAATTTATTATGAGCCCAAAC
GATGGATTCAATAAGTTCTTGCCAATAACCACGTCCACTGAATAAAAACATTAAACTAAA
AGCCCAGACAAAATGAGCACCTAGGAAAAAAAGTCCATATGCGGATAATGAAGAACCATA
TGACTGAATTACCTGGGATGCCTGTGCCCATAAGAAATCGCGAAGCCACCCATTAATAGT
AATAGAACTCTGCGCGAAGTTTCCTCCCGTGATATGAGTTACTACTCCTTGATCGCTTAT
ACTGCCCCAAACATCTGACTGCATTTTCCAACTGAAATGAAATATGACTACTGAAATTGC
ATTGTACATCCAGAATAGTCCTAAGAAGACATGGTCCCAAGCCGATACTTGACATGTACC
CCCTCTTCCAGGCCCATCACAAGGAAAACGAAACCCAAGATTTGCTTTATCCGGTATCAA
ACGAGAGCTACGAGCAAATAGAACACCTTTCAGAAGTATCAATACCGTCACATGAATCGT
AAATGCATGAATGTGATGTACCAAAAAATCCGCGGTTCCTAATGGAATAGGTAACAAAGC
TACCTTGCCACCAACTGCTACTAAATCACCGCCCCCCCAAGTTAAACTGGTGCTTGCTGT
TGCACCAGGCGCCGTTGCACTAGGTGCTAAAGCGTGGGTGTTTTGTATCCATTGAGCAAA
TACCGGTTGTAATTGTATAGCGGTATCTGAAAACATATCTTGAGGACGCCCTAAAGCGCT
CATGGTATCATTATGAATATACAAACCAAAACTGTGAAAGCCTAGAAATATACATGCCCA
GTTAAGATGTGATATGATTGCATCACGATGCCTAAGAACACGATCTAATAGATCGTTGTA
TCGAGTAGTTGGATCATAGTCTCTTACCATAAAAATGGCTGCATGCGCAGCAGCACCCAC
TATGAGAAATCCACCAATCCACATATGATGTGTGAATAATGACAGTTGTGTACCATAGTC
AGTAGCTAGATATGGATAAGGGGGCATGGCATACATATGATGAGCTACAATAATGGTTAA
AGAGCCTAACATAGCTAGGTTAAGAGATAATTGAGCATGCCATGACGTTGTTAGGATCTC
ATATAGGCCTTTATGGCCCTGGCCCGTAAATGGACCTTTATGAGCTTCTAAAATATCTTT
TAGACCATGACCAATGCCCCAGTTGGTCCTATACATGTGACCCGCTATCAGAAAAAGAAT
TGCAATAGCTAAATGATGATGTGCAGTATCGGTTAGCCATAGACCTCCAGTTACTGGGTC
TAATCCTCCACGAAAAGTAAGAAAGTCCGAATATTTTGACCAATTCAAGGTGAAAAATGG
GGTTGCTCCCTCGGCAAAACTCGGATAAAGTTGAGCCAAAAGATCCCGATTCAAGATAAA
TTCATGAGGAAGTGGTATTTCTTTAGGATCTACTCCAGCGTTTAGAAATTGGTTAATCGG
TAAAGATACATGTACTTGATGCCCCGCCCAAGAGAGAGACCCAAGCCCCAGTAGCCCGGC
TAAATGGTGATTCAACATAGATTCTACATCTTGAAACCAAGCCAGTTTTGGAGCAGCTTT
ATGATAATGAAACCAACCAGCAAAAAGCATTAACGCTGCAAAGACCAATGCACCAATTGC
GGTACAATAGAGCTGTAATTCGCTAGTTATTCCAGATGCTCGCCAAATCTGAAAAAAACC
AGAGGTTATTTGTATTCCTCGGAAGCCCCCGCCCACATCACCATTCAATATTTCTTGGCC
CACTATCGGCCAAACCACCTGGGCACTAGGCCGAATGTGAGTCGGATCGCTTAGCCATGC
TTCATAATTGGAAAAACGAGCACCGTGGAAATACATGCCACTCAGCCAAAGGAAGATGAT
GGAGAGTTGACCGAAATGCGCACTAAATACTTTTCGAGAGATCTCCTCCAAATCACTGGT
ATGGCTATCGAAATCGTGAGCATCAGCATGTAGGTTCCAGATCCAAGTGGTAGTTTCGGG
GCCTTTAGCGATTGTTCTTGAGAAATGACCCGGTCTAGCCCATTCCTCGAATGAAGTTTT
TATGTGATCCCTATCTACCAAAATTTTTACTTCTGGTTCCGGCGAACGAATAATCATTGA
GTCCTCCTCTTTCCGGACAACACATACAAAGAGACCCGCCAACAGTCAAATAATTAGTGA
ATCTCGGAGAGATATTTCTATTATATAATTAGTTTCTTTCTCTTCTAGTTTTCTATCTCC
CATCTATCTATTTTCTTTAGTTATTCACTAGAGCAATTATGATCTGGAAGTCGATCCGGG
GCAAGTGTTCGGATCTATTATGACATAGCCATGAGGCGCTCAACGGACCTTTTGGATCTT
CTAAAAACTTTTATGGCTTTAGATTGATACAAAAACTTGTTTTTGTGCAATCTAGTATTT
TTCAGATCTCAATTAAAAGTTCGAAGTCTTTTTTATTAGTTTTAACAGTCTTAAAAAAAA
AAAATACAAGAAAAAATATATTTTGTAAGCTATCCATGTATCCTTTAGCCCTACAAAATA
CCATACGAAATAGTAGAAGGGATATAAAGAAATTCTTTCAGTGGTTCTTCCCAAAGGAAT
GATCTATTTTATTTGACTGATGATGATCGGGCCAACAAACATTAATAAACTAAAACAATC
TAAATCTATAACTAAAAGGTCTCATCGTTTTTTATTCGAAACGTCTAGTGATCTTCAACC
AATTATGAGCTTCAATATAATTACCAGGAGTCAGTGCTATAGCCTGTTTCCAATACTCAG
CGGCTTGGTCAAACCAAGCCTCCGCAATTTCAGAATCCCCCTGCCGAATGGCCTGTTCTC
CCCGGTCGGAATAGGTGGGTTAATTCCTTCCCTTAGAACCGTACTTGAGAGTTTCCTACC
TCATACGGCTCGGCAGTCAACTCTTTTTGTATCCCATTTGAATCTACCATACTGAATAAG
GTTTCTCGTAGATCTATCCCGTTTTTAGAGTTAATGAAAAGAAGTTAATAAAATGAGTTT
CAAACTTAAATCTTAAGTTTGGATTCAAAATCCGGTTGATTTTAGTTTTATCTTTTCTCC
CACCTTCAGAAGAATAAAACGTAGACTTTTCGCCTATTATTAGAATTTTCTGAAAGGTAA
CTATCTCAGTTTCATATCATATAGAAATTTATATAGAATTTTTGAAAAAGACTCTCGAAA
GGAAAGACTTACTATCTTTGGGATCTGATCCTACACCGCTGCTCAATACCTTAGTGGATC
TACTTTATTACATAAGTGGATTCCTAACGTTTGTCTCACATCATGACATAAGTAAGCAGT
TATTTTTGTATCGGCCCAAAACCTCGCTAATTGATCTTTACGGTGCTTACTCTATCAATT
CGATCCTTTACCCATAGAATAAAACAGCTAGGCATATATATTTCTTCATATTTAAACTTC
TATGAAGTTTCTTTCTTTTCTACAGCTGATAAAAATCGTTGTTTTAGACGATACATATGT
AGAAAGCCCTTTTTCTAGTATTTACTAGCGAATTTAATCTTTCTTTACTTTTTTATTTCT
ATAGTGGAGATAGTCGCACGTAATGACAGATCACGGCCATATTATTAAAAGCTTGTGGTA
AGAATGGGTTTCGTTCGAGCGCTCGAAAATAATATTCCAAAGCTTTCGTGTGTTCTCCGT
TACTTGTGTGGATAAGTCCTATGTTATAGAGTATATAACTTCGGTCATAGGGATCAATTT
CTAGTCGCATAGCTTCATAATAATTCTGTAAAGCTTCCGCATAATTTCCTTCGGATTGAG
CTGACATCCGTTACGGTCGTCATTCAATTCAAAGAATCTCCGTTACAGAACCGTACATGA
GATTTTCATCTCATACGGCTCCTCCCTTAATATGCATAATGATAAAATTAGAAAGAAGAC
GAAAATCTTCTCATTACATTATGAACTGAGTAGGGCTAGTGTTTTTACAAGAAATCTCTA
GCCAACCTTCCTGCAAGAGATCTTTTCTTAACATCAAACATATGGGTACTAGAGAAAAAT
GATAACTCCAACAATTTCTTTGTTCTCAACGCTTCCATATTTCTAGGAATTAGTCACTTC
AACAGCCTTCGATGGTTATACGGGTATCCAAAATACAAACGAGATGGATGTTTGTTGTCC
CAACCATTCTTTTAGTCCCAAGCCTGCTAAAGAAAGGGATAATTTTTAACAAAGTTTTCG
TGTTGTTGATTCCTAGGTGTAGTGCTTCTTCCCTTCTGCTGCCTATTGGTACTAGTGGAC
TAGGATTGACCTGTAATAGGGAACCTATAGGTATAACCTTTCGCTCAATACTAGAATCGA
GAATTGAAACATAGCATCTGAGGCTGCATTAATCGAGGATACACGACAGAAGGAATTGTT
CTATTTCCAAACTTTACCTTCAACAAGCGTAAATTTTTTCTTTTTTTTTTTCCCAATCAC
GAATCCTGTGTATTTCTCGTAAAACTGTGAGTAATAAAAAAATCAAATCGCACCATCTCT
GTAATAGGTAAATGCCTCTTTTTCTCCTGAAGTTGTCGGAATTATTCGTAATAAGATATT
GGCTACAATTGAAAAGGTTTTATCAATAAAATTTCCATTTATCCGGGATCTAGACATAGG
TAGGAATCCATTCTATCATTGTTCTCATTACTTCTCGCGGGAAAATGATCCCACAAGGAA
AAGAATTCTACAGTACAAAATAACATAAAAACAGATTCATTATATTAATCCTTCTATTCA
AAAAAATTCACTATTAAAATAGTTCTTTTTTACATTCCAGGAATTGATAAGAACTAAGAA
ATAAATATGGGAACCGGATTCCATTCCATCTTACTGGAATAGTCTACCAACAAAAGAAAC
TATTCTTATCTTATTCGATTGAAGTTATAGCTTAGAATAACCTCAAATTATGAAAGAAGA
AAAAGGATCGAATAATCATTGTATGATGAAAATAGAATAACCGCCTATTTTTTTGTGTTG
TAGGGGTATACACTACGCTCTTAGGGGTATACACTACGCTCTAAAAAATAAATTAGAAAA
AAATTGGATCAATTTTTATTTTTAATAGATAGATGGGATAAGGATTTTTGTTGATAACTC
TCAAACTGGCCTAGAAAGGAAATTGAGAATTCTTCTGATATGGAATCGTAGTCTAAATAG
AATCATGATCTAAAGATATACATTAACCATAGTCTAAAAAATGGAGACCCCTCAATTCAT
TATCCCCCAGGAAAGATCCTGCTTTTACTATGATGAAAATTTGGATCGCTTTCTAGTTAT
AATTTATTGGTTGTACCTACCCAAGAATAATATAATATGAATGATTCATTCTATTTTCGG
TTTTTGGGTCATAATCATTATGTAGGAGAGATGGCCGAGTGGTTGAAGGCGTAGCATTGG
AACTGCTATGTAGGCTTTTGCTTACCGAGGGTTCGAATCCCTCTCTTTCCTTACCTTCAC
CTAATTTACCGATCTTACTAACCACAATAGATCAAATAGCAATGGATACTACTATTCCAA
CAGTTAGACCTTTCTTTGATATGGATTCTATATTTCTATTACTAATGGCTCTGGTACGGA
AAATACTGTTAAAGAAAAGAGTAGACAAGGAATCAAAATATCCCTCTTCTCTTGGTCTAT
GACACCTAAACGGAAGAAAAATCCGGGCCAACCCCTGAATTTATCTTAACCTTAGGTTAA
TTTACTTCGCCGAAAGGGAGCAAAATTGGTCGAACCCTTATTCTTACTTATTCTTATTAG
TCTTTATTTTCTTTTTCTTAGGTTTAAGTCTGACGAGAATAATATTCTACAACTAGTAAT
TCATTTATTTTCAAACCGACCCATTTACTATCTATTATTTGATTGACTAATCCTTTATAT
TGGAATGGTTGAAGAGTCAAATGGTTTGGCAATTCCTCAGCAGGGGATGAATCAAGAGAA
TTTTGAATTAGAGCTCTAGATTTTTGTTCATCCCTCGCCGCAATAGTATCTCGGGGTTTG
CAGCGATAACTTGGTATATCTACTATACGACCATTGACTAAAATATGTCTATGGTTAACT
AATTGGCGAGCTCCCGGAATAGTCGGGGCCATACCCAACCGAAAAAGGATGTTATCCAGG
CGCATTTCAAGTAATTGTAGTAAAACTTGACCTGTTGACCCCTTTGCCTTTCCGGCGATA
CGAACGTATTTAAGTAATTGTCGTTCTGTAAGACCATAATGAAAACGCAATTTTTGTTTT
TCTTCTAGACGAATACGATATTGGGATTTTTTCCCGGAACGCGATTGGTTTCTAAGATCA
CTTCCAGCTCTGGGCCTTTTATTAGTTAGCCCTGGTAAAGCCCCCAGGCGACGTATTTTT
TTGAAACGAGGACCTCGGTAACGCGACATAAAGACTCCTTCTTTATATTTAATTTTAATT
AATTCTTATTGATGAAATTTCATTCTACAGAATAAACCTAAACTAAAAATGAACTAAATT
CTAAATAAAGCAAAATTTACTGATATTCTATTAAACATTAAAGAATAATGAGATGAGTTG
GATAAATATCCAGATCGTTATATTTTATATATAGAAAAAGAAAAGGATTCTTTTCGTGAG
ATAGTTGGAAATTCCTATAACATAATAAATCAATGGCTTTTGCGAAAAGAGGAAGACATT
TTTTCGCTTAGATCTCAAAGCTGCATTATAAATCATGTAAAAAATCGAATAAACTAAATA
GAGAAAAGCCGACTATCGGAATCGAACCGATGACCATCGCATTACAAATGCGATGCTCTA
ACCTCTGAGCTAAGCAGGCCCGCATAACATAAATTAGAATGCATAGGAATTCCATAAACT
CTTAGAATCTTTCCTATTAACTATTTGCATTCTTGGCTATTCATATTCGCTATTCATATT
CATAATATATATATATTTATTTTTAATTAAAGAATAAATAGAATTTCAAATAACTGTTAA
ATATTATAGAACATAATGATTAATCTAGCGATATAGAACTAGTCATAAAAAAAAAAAAAA
AGAATCGACCGTTCAAGTATTCCAAATTGAATGGCGAAATGAGTGGAAGAGAGACAGATG
TATAGGGTATGTATCCACCTATATTGAATTGCGGATACAGAAATGATAAAATCGTTTTTG
ATTGGACCGAATAAGAGCCTCCTATACAAAAAGAAGATAGACAAGAAATCAAAGACAAAG
AGGAGAAAACACTTTTTCGAGACAGGAATCGGCATCTATCTAATGAATTCAACGGTTGCG
TTATAAATGAAAGAAAAAAGGGACGGGATCATAATGAGATTTTCATCTCAAAAAGGGGGA
TATGGCGAAATAGGTAGACGCTACGGACTTAATTGGATTGAGCCTTGGTATGGAAACTTA
CTAAGTGATAACTTTCAAATTCAGAGAAACCCTGGAATTAAGAAAAATGGGCAATCCTGA
GCCAAATCACGTTTTCCGAAAACAAACAAAGGTTCAGAAAGCGAAAAGAAAAAAAAGATA
GGTGCAGAGACTCGATGGAAGCTGTTCTAACGAATGGAGTTGATTGTCTTACATTGGTAG
AGGAATCCTTCTATTGAAACTTCAGAAAAGATGAAGGATAAACCTGTAACATAATACAGA
ATTGAAGAAAGAATCAATCAAATATTCATTGAAGATTCACTCCATAATCTGATAGATCTT
TTGAAGAACTGATTAATTAATCGGACGAGAATAAAGATAGAGTCCCGTTCTACATGTCAA
TACTGGCAACAATGAAATTTATAGTAATAGGAAAATCCGTCGATTTCAAAAATCATGAGG
GTTCAAGTCCCTCTATCCCCAAAAAGACCGTTTGACTCCATAATTCTTTATTGTATCCTT
TTGATTTATCTTGTTTTGCGTTAGTGGTTCAAAATTCCTTATCTTTCCCATTCACTATTC
TTTATACAATTATACAAAAGGATCTGCGCGGAAAAGCTGTTCTCTTATCACATCACACGG
GATATATGATACATGTACAAATGAACATCTTTGAGCAAGGAATCCCCGTGTGAATGATTC
ACGATCGATATTTCATACTGAAGTTATTCTTTTGCCAAATTATCGGACCTGGATAAGGCT
TTGTAATACCCTTTCAATTGACATAGACCCACGTTGTCTAGTAAAATGAAAATGAGGATG
CGACATCAGGAATAGTTGGGATAGCTCAGTTGGTAGAGCAGAGGACTGAAAATCCTCGTG
TCACCAGTTCAAATCTGGTTCCTGACACACGATTAATTTGTATGAGTCTCTATTCTACTA
ATTGATATGAATACATATTCATTAAGACTATAGATAATAATACATATTATCCATCTCGGT
CTTTAGAGATATACCTTTTTATAGAGGCGGAAAGAGTTTATTATACAATACAAATACATA
CAATACATACAAAGTATGTAAAAAAATGAGTTCGATTTGCGCTTCTTTTTGATTTCTACT
CTGGTTGAAAAAAAATGTTAATACTTCATACATATATACATATTCAAAGGTTAAGGTTGA
AGCATTCAATAGAGTAGGTGAAGGATGCCAATAAACAAGATTCAGTTCAGATACTGTAAA
ATAAAAAAATCCGATTTCTTTTCAGTTATTTGTATTTTCCTTTATATTCCATTTTTCATT
TCATTTCCTCCTACATTACATGACTTTCTAGATTCCCCCTAAGTGATGTGTGCAGTCCAA
AGTGGATGCTGCAGAATTCGTTTGGTTCCTCCTATCGACTTGGCCCATCCAAAAAAAGTA
TTTTCAAAATTTTAGAATCCCAATGAATCACTAATTTTATTGTATTTTTTTTAGTCTATA
CATAATAAAAATACAAACCATAATACAAATGAGACTTCAATTACTCTGTTTAATCTATAA
TCTAGAATAGAACCTTGAATCTATAGAATTGTAGAAGTGAAGATTGGTTTTTTATCATTC
AATGAGCATCTTGTATTTCATAAAAATTGGGAGCAATATAATCCTTACGTAAAGGCCATC
CTATCCAACTTTCAGGCATTAAGATACGTTTCAAACGTGGATGATTATCATAGTAGATTC
CCAACATATCATAAGATTCCCGTTCTTGAAAATCCACGCTTTTCCAAACCCAGAAAACAG
ACGGAATTCTAGGATCCCTCCTCGGGGCAAATACTTTTATGCATACCTCTTCTGGTTGAT
CCACACCATACTCGATTCTAGTAAGATGATACACACTAGCTAATAGTCCGCCTGGTGCTA
CGTCATAGGCACATTGGGAGCGGAGATAATTGTAACCATATACATATAAAATGACAGCAA
TGGAATGCCAATCCCCGGGTTTTATTTGTAAAGTCTCTATTCCTTGGTAATCAAAGCCCA
AAGATCTATGAATTAGCCCATGCTTAACTAGCCAAGCAGACAAATTACCCTGCATCTTTT
TTCTCTCTCCCGCATTTTTTTGTATAAGTATTTCAGATTTACGATGAAATTTCTGAAGAT
TGAGCCGCGACTTTTTAGTCTGTGCAAAGGATCCTGTTTAATTTACTAATTCGTGGGAAG
ATACTGAACTTTTGTATTTGAAAAATGTTTCAGGAGGAATTTCTGAGGTAGATGGCGGTT
GATAAAGGAATCCTTGATCATAATTTCCAGTATGAATACTATGCCCAACCTTAAACTTGT
GATTGGTAGTAAAACACCTATTCTCTCGCTGAGACAGAATTCTATCTGGATAGATTTCTC
GAGATATTTTCTTACGAAGTTTTGTTATAGCATCTATAATTGCTTCTGGTTTGGGTGGAC
AGCCCGGCAAATACACATCCACAGGAATTAGCTTATCGACTCCACGAACAGTACTATAAG
AATCGGTACTGAACATCCCCCCTGTAATTGTACATGCTCCCATAGCAATAACATATTTTG
GTTCAGGCATTTGCTCGTATAATCTCACTAAGGAGGGGGCCATTTTCATTGTTACTGTTC
CGGCTGTTAAAATAAGGTCCGCTTGTCTAGGACTCGACCTTGGTACTAGTCCATAACGAT
CAAAGTCGAATCGTGAGCCTATTAGTGAAGCAAATTCAATGAAGCAACAACTGGTACCAT
AGAGAAGCGGCCATAAACTGGAGAGTCTTGACCAATTTGAAAGATCATTTAATGTAGTTG
AAATAACTGAATTTTGGGTTGTTCGATGAAATAAGGGAAACTCAATGGAATTCATAACTA
TCTCAAATTTTTTCCTTTTTTCTTTTTATTGTCTGAATATTCAGGAGCTAAGACCATTCT
AATGCCCCCTTTCGCCATGCATAAACTAAACCAATAATTAAAATAAGCACGAAAATTAAA
GCTTCTACAAATACAGATACACCTAATACATCGAAACTCATTGCCCATGGATAAAGAAAA
ACTGTTTCAACATCAAAAACAACAAAAACTAGAGCAAACATATAATAGCGGATTCTAAAT
TGTAACCAAGCGTCGCCAATTGGTTCTATACCCGATTCATAACTAGAAAGTTTCTCCGGT
CCTTTGCTACTCGGAGCTAAAAATCCCGAAATGAAAAATACCAAAATCGGAATAAGACTT
GATATTATCAGAAATGCCCAAAAAATATCATATTCGTAAAGCAGAAACATAGATGCACTC
CTATGAACATGGAAAATATACCGGATTAGTCAATCCGACTTGAAATTCTTAAGTCGTTCA
TAACTGTTTAGTTAAAGTAAGAATTGCTTTTGATCGAACCATCTAGTTTCCTTTCAAGAT
TAATCAATTAGAATCCTATTTTTGTTTTTTTATTTATTTATTTTTAGTTTATAGTTAAAA
CTAACTATTGCTCTTATGCAAATTCTCTTGTTTTCATCTCAATCTTACCGAGGATTCTCT
CTAAAGAAAAGGGATTCCAAATAGAATTCTCGTTTTTTTCTATTTTTTATTAGTTATAGT
TAAGTTATTAGGAATTGGTCAAAATTGACATCGATTTGCATTATCTTTTCTATTTTATTA
TCTTTGTTTATATTTATTTCAATTTTTTATGAATATGTCCATTTGCCTCTTTTTTTAGTG
GTTTAGAATAGAACAAGTAATAAAACGTCTAGGAATTTGAATATCAAGTCAAGATTGATT
TATCAAGTCAAGATTGATTTATAGTATAGAATTGGTATATTCCTTTTATTTATTATTTAT
ACCTTTTATTTATTATTTAATTAGAATCCAATCTCGAGGGAGGATTTTCTATCGAAAGAA
AAGAGAAGACTAGGTCTAAGTAAGGTATACGAAGGAAAGCCCCTTTTACGTTGTTGACAA
TGTTTACAATGAAACTTAAATTAGCAAATTGGTTTTTAAAGCTTTATCTTGTGCACAACT
ACCGCACAATACCTGCGTAAATTACTATTAGATTTGATTGGGGTTGGGTTAGTTGGAGTT
TTTAACCAGACTCGGGTCATCATACAGAATTCACTCGAATCGGATATACCAAACCAAAGA
AGGGTAGTATAATTAACTCGTTGATTTCGGACAGGAAAAGAGGAAAATTCCATATGCATT
TTCCTACGAAGAGTAATGCAGAAAAGTTGGTTTGCTTATCCCGAACTGGAAAAGATAAAT
TGGGTCCGTTGAAATGCAATTTGTTTTTGCTTTGATATTTTACTTTAAACGATTCCCATG
GATGGGCTTATGTCTTTTGATGAAGCAATGAGTCAGTTAAAAAAATAACGAGGAAATTCA
AATAAAAAAGGATCCGTTTTTTTTTGAATAATATTATAAGGCTTTAGGGCTATACGGGCT
CGAACCGTAGACCTTCTCGGTAAAACAGATCAAACTTATTATTATCAAAATGATATGAAC
TGTTTCAAAGACCCAACATGCATTTTTTGTGCATTGGGCTCTTTCATTAACTGATAGAAA
TATCAGCTAGTCCGCCATTTTTATTTTTGACAGAAAAATAAGGAGATGGCTCCATGTGCT
CTGAGTCATTATGTGTATTCAGATTCAGGAACACTACCAAAGTTTTTCAAGGGGGGGTTA
TATTGACGTAGGTCTGCCTCTGGCCTAGATTAACCTAAGTGAAATGAAGTCTCTATCGCT
CTACTTAAAAATCAAATATGAAACTTCATACACCTTAAAGTTCATAGGACGAAAAGAGAT
TTTTTTGAGGCCCTGATACTCAGCCTAGCATTGAATAGACTGGGTATTCACCTTATCAAT
ATATCAAATCAATGATGGGGGTCTGTTTGGCACCTAATTAGCACCTAAATTGACCGAATC
CTTGTCAGGCTATTTTTCTCCTCTTCCCTCAAAGTTATGGAGTAAGACATCGATTTCTCA
ATAAGATCAATTTTTTGATTGCATGATGCACTCCCCTGAAAAACATCGGCGCGCGTGTAA
ACGAGGTGCTCTACCAACTGAGCTACAGCCCTTAGTGCTTGTAATACATATTTTATTATG
TAGATAATTTATTGTCAAGATGAATATTCTCAAGATGACTATTCCATGATCCAAGATCGT
ATTGATCGGTATTGCTTCTAAGTAATATGATATTTATAATCCATCGATGGGATGAGTCCC
TTTTGGTTTTCTTTGTGAAGATAAATGACCTACTTAACTCAGCGGTTAGAGTATCGCTTT
CATACGGCGGGAGTCATTGGTTCAAATCCAATAGTAGGTAGAACTTATTAGATACCCCGG
TCAATGGTATCTAATAAGTAATTTTATTTTCGTAATATTTATTTTTTATCTTTTTTATTG
ATTTTGTTTTTCGTTACATCAAAATCTGATTGCGCTTGATTGTATTTACTCGGCAGAATC
AAGTCAAATAAAACAACCCGGGCGTATAAATCGATGATTATTTGGACGCCCAGACTGGTT
ATGAAATGGCATTGATAGCTTCTACTCGTGTCCTAGCCCGTCGGAGAGCTAGATTTGCCT
CAATTGTTTGTCTCTTTCCTTCAGCTTTTCTCAAAGCAGCTTCCGCTATTTCAAGAGTTT
GCTGAGCTTCTTCTGGATCAATGTCATCACTTTTCTCTGCATCATTTACTAAAACAGTGA
TCTCATTATTACCTATTCTAGCAAAACCACCCATCAAAGCCATCGTTAGCCATTGGTCGT
TAAGGCGTATTCTCAAAATACCTATATCTACTGCTGTGGCAATAGGAGCGTGATTTGGTA
ATACGCCGATTTGTCCACTATTAGTAGATAAAATGATTTCTTTCACTTCTGAATCCCAAA
CGATTCGATTAGGGGTCAGTACACAAAGATTTAAGGTCATTTCTTCGAATTGCTCTCCGT
TTCTAAGTTAATAGCCTTCGCCGTAGCTTCATCGATGTTACCTACCAAATAAAAGGCCTG
TTCAGGAAGACCATCTAATTCTCCGCAAAGGATTAATTTAAAGCCTCTAATTGTTTCTGC
TAAAGCAACATATTTTCCCGGAGAACCCGTAAATACTTCTGCTACGAAAAAAGGTTGTGA
TAGGAAACGCTCTATTTTTCGCGCTCTTGCTACAGTTAACCGATCTTCTTCGGATAATTC
GTCCAATCCAAGAATGGCTATAATATCTTGAAGTTCTTTGTAACGTTGTAAAGTTTGCTT
AACCTCTTGTGCAGTGTCATAATGGTCGTCACCAACGATCCGGGGTTGTAGCATAGTTGA
CGTTGAATCTAAAGGATCTACTGCTGGATAGATACCTTTGGCGGCTAATCCTCTTGAAAG
TACGGTAGTAGCATCTAAATGTGCAAATGTCGTAGCAGGAGCAGGGTCGGTCAAATCATC
TGCAGGTACATAAACAGCTTGAATAGAAGTTATGGACCCTTCTTTAGTAGAAGTAATTCT
TTCTTGTAAAGAACCCATTTCGGTACTAAGGGTAGGTTGATAACCCACAGCGGAAGGCAT
TCTACCCAACAAGGCGGATACTTCAGATCCCGCTTGAACAAAACGGAAGATATTGTCAAT
AAATAAAAGTACGTCTTGTGCATTAACATCTCGGAAATATTCCGCCATAGTTAGGGCAGT
CAAACCAACTCTCATACGAGCTCCCGGCGGTTCATTCATCTGACCGTAAACTAGAGCCAC
TTTTGATTCTGAAGTCTTTTTTTCATTAATCACTCCAGATTCTTTCATTTCCATGTAAAG
ATCATTTCCTTCACGAGTCCGTTCACCGACTCCGCCAAACACAGATACGCCTCCGTGAGC
TTTGGCAATATTGTTAATCAATTCCATAATGAGTACTGTTTTACCCACGCCAGCTCCCCC
AAACAGTCCAATTTTTCCTCCACGACGATAAGGAGCTAAAAGATCTACTACTTTAATTCC
GGTTTCAAAAATGGATAATTTTGTATCTAACTGTATAAAGGCAGGCGCCGATCTATGAAT
AGGAAATGTTGTGCTTTGATCTACAGGACCTAAGTTATCAATAGGCTCGCCAAGCACGTT
AAAAATTCGCCCGAGAGTTGCTTCACCGACCGGAACACTTAGTGGAGCTCCCGTATTAAT
TACGTCCATTCCTCTCGTTAGACCGTCTGTAGCACTCATAGCTACGGCCCTAACTCGATT
GTTTCCTAATAATTGCTGGACCTCACAAGTCACATTAATTGGTTCACCATTGATATCTCG
GCCCTGAACTACCACAGCGTTATAAATATTAGGCATTTTGCCTGGCGGAAAAGATACATC
TAGTACCGGACCGATGATTTGGCAGATACGCCCCAGGTTCTTTTGCGTGGCAACCCCAGA
ACTAGCAGGATTCATTCTGATAATATAATAATAAAGTAAAAAAATATCTAAATTTTTGCA
AAAACTATCGCATTAAAAATAAATGTCCGATGTCAAGTTGATCGGTTAATTCAATAAGAA
ATGGGAGTTAGCACACGGTTAGTACTATCCAACCGAATCCAATTTCAATGAGTGAATTTT
CAAGTTCAACCAACCCATTTTCAAAATATCAATAAGAATCTTGAGCAAATCTTTCATTTG
TCTATCATTATAGACAATCCGATCTATATTATCTATGGAATCGAACCTGAACTCTATTTA
CGATTCAGTATTTATAAATCATCCGCTCTTCTTATTTCTATTGATTTACGTCTAGCCTAT
TTTTTTTTTTACCTTTTCATAGAAAAATTCCCCATTTTTCACATATAGTATTTACATATA
CAACCTATATCACTTACAACATATCTCACTATCAAGAGGGATTTTAGTAGTATTTGGGCG
ATTTTTAGGTATTTCGATTAAAAAAAGTCAGAATTGGGTTGCGCCATATATATGAAAGAG
TATACAATAATGATGTATTTGCCGAATCAAATACCATGGTCTAATAATCAAGCAGTCTGA
TTAGTTGATAATTTTACTATTAGTTGGGAATTTTGTGAAAGGTTCCTGTAAAAAGTTTCA
TTAACGCCTAATTCATGTCGAGTAGACCTTGTTGTTGTGAGAATTCTTAATTCATGAGTT
GTAGGGAGGGATTTATGTCACCACAAACAGAGACTAAAGCAAGTGTTGGATTCAAAGCTG
GGGTTAAAGATTATAAATTGACTTATTATACTCCTGAGTATGAAACCAAGGATACTGATA
TCTTGGCAGCATTTCGAGTAACTCCTCAACCTGGAGTTCCGCCTGAAGAAGCAGGGGCCG
CAGTAGCTGCCGAATCTTCTACTGGTACATGGACAACTGTGTGGACCGATGGACTTACGA
GCCTTGATCGTTACAAAGGGCGATGCTATGGAATTGAGCCTGTTCCTGGAGAAGAGAATC
AATATATTGCTTATGTAGCTTACCCATTAGACCTTTTTGAAGAAGGTTCTGTTACTAACA
TGTTTACTTCCATTGTAGGTAACGTATTTGGTTTCAAAGCCCTGCGTGCTCTACGTCTGG
AAGATTTGCGAATTCCTACTGCGTATGTTAAAACTTTCCAAGGTCCACCTCACGGTATCC
AAGTTGAAAGAGATAAATTGAACAAGTATGGTCGTCCTCTGTTGGGATGTACTATTAAAC
CTAAATTGGGCTTATCCGCTAAAAACTACGGTAGAGCTGTTTATGAATGTCTTCGTGGTG
GCCTTGATTTTACTAAAGATGATGAGAACGTGAACTCCCAACCATTTATGCGTTGGAGAG
ACCGTTTCTTATTTTGTGCCGAAGCTATTTATAAATCACAAGCTGAAACAGGTGAAATCA
AAGGGCATTACTTGAATGCTACTGCGGGTACATGTGAAGAAATGATGAAAAGGGCTATAT
TTGCCAGAGAATTGGGAGTTCCTATCGTAATGCATGACTACCTAACAGGGGGATTCACTG
CAAATACTAGCTTGGCTCATTATTGCCGAGATAATGGCCTACTTCTTCACATCCACCGTG
CAATGCATGCAGTTATTGATAGACAGAAGAACCATGGTATACACTTCCGTGTACTAGCTA
AAGCGTTACGTATGTCTGGTGGAGATCATATCCATTCCGGTACCGTAGTAGGTAAACTTG
AAGGGGAAAGAGAGATCACTTTGGGCTTTGTTGATTTACTACGTGATGATTTTATTGAAA
AAGATAGAAGTCGCGGTATTTATTTCACCCAAGATTGGGTGTCTCTACCAGGTGTTCTGC
CGGTAGCTTCGGGCGGTATTCACGTTTGGCATATGCCTGCTCTGACCGAGATCTTTGGGG
ATGATTCTGTACTACAGTTCGGTGGCGGAACTTTAGGCCACCCTTGGGGAAATGCACCTG
GTGCCGTAGCTAACCGAGTAGCTCTAGAAGCATGTGTACAAGCTCGTAATGAGGGACGCG
ATCTTGCTACCGAGGGTAATGAAATTATCCGCGAAGCTACCAAATGGAGTCCTGAACTAG
CTGCTGCTTGTGAAGTATGGAAGGAGATCAAATTTGAATTCCAGGCAATGGATACTTTGG
ATGGGGATAAAGATAAGGATAAAAAGAGATAATGTTCGTTCTCTTAATTGAATTTCAATA
AAACTCGGCCCAATCTTTTACTAAAAAGATTGAGCCGAATTCAACATGCATATTTTTAGA
TAGATAGAAAATATCAAATAAAAACTCGAAGACTAAACAACTCAAATCTTTCTTTTTTTG
TGTTGGATCCACAATTAATCCTATGGATCCTTAGGATTGGGATATTCTTTTAGATCCTGT
AGTTTCCCTGGATCGAGACAGGTATCACAACTCTTTCTACCCATCCTGTATATTGTCCTT
TTTGTTCCATATTGTAATAGTTGTAATAGAAACTTAACTTATTATTAGACGAGATTTTAC
GAAAAAATTCTTCGTAGGAGAGAACAAATCTTTTTTTTTTCATACTCACAGTTAATAATC
CTAGTGATTGTATTTATATGTTTATTTTGATAGAAAATACGATATTCAAATATAAAATAA
ATTCTTTTTCGTCGAATGACTATTCATCTATTGTATTTTTATGCAAATGTGGAGCAAGAA
AACTCTATGAAAAGATGGTTGTTCAATTCGATGTTATTTAAGAAGGAGTTCGAACACAGA
TGCAGGCTAAGTAAATCAACGGGCAGTCTTGGTCCTATTGCAAGTGCCGTTGAAAGTAAA
GATCCGAGTATAAATGATACGGATAAAAACATTCAGAGTTGCGGTGGTCATGACAATTAC
AATAATTTTGATCTTTTTTTTGGCGCCAAGGACATTCGGAATTTCATCTCTGATGATACT
TTTTTAGTTAAAGATAGTAATGGGGACAGCTATTCTATCTATTTTGATATTGAAAATAAT
ATTTTTGAGATTGACAATGATCATCCTTTTTGTAGTGAACTAGAAAATTCTTTTTATCGA
AATTCTAGTTATCTGAATAATGGATCTAAGAGTAAGAATCCCCAACAGGATCATTACATG
GATGATACTCAGTATACTTGGAATAATCACATTAATAGTTGCATTGACAGTTATCTTCAA
TCTCAAATCTGTATTGATAGTTACATTGTAAATGGTAGTGACAATTCCAGTAATAATTAC
ATTTCTAGTTCCATTTGTAGTGAAAGTGGAAATAGAACTCAAAACCGGGATGCCAGAAGG
AGTGATCAAACTATACGAGAAAGTTCTACCGATCTGGATGTAAATCAAAAATACAGGCAT
TTGTGGGTTCAATGCGAAAATTGTTATGGATTAAATTATAAGAAATTTTTTAAATCAAAA
ATGAATCTTTGTGAACAATGTGGATATCATTTGAAAATGAGTAGTTCTGATAGAATCGAA
CTTTTGATTGATTCGGGTACTTGGGAGCCTATGGATGAAGACATGGTCTCTCTGGATCCC
ATTCAATTTCATTCGGAGGAGGAGCCTTATAAAAATCGTATCGATTCTTATCAAAGAAAG
ACAGGATTAACCGAGGCTGTTCAAACAGGTATAGGGCAATTAAACGGTATTAACATAGCA
ATTGGGGTTATGGATTTTCAGTTTATGGGGGGTAGTATGGGATCCGTAGTTGGGGAGAAA
ATTACCCGTTTGATTGAATACGCCACTAAAGAATTTCTACCTCTTATTATAGTGTGTGCT
TCCGGAGGGGCACGCATGCAAGAAGGAAGTTTGAGCTTGATGCAAATGGCTAAAATATCT
GCTGCTTTATATGATTATCAATCAAATAAAAAGTTATTCTATGTACCAATCCTTACATCT
CCTACTACCGGCGGGGTGACAGCTAGTTTTGGTATGTTGGGGGATATCATTATTGCCGAA
CCCCATGCCTACATTGCCTTTGCGGGTAAAAGAGTAATTGAACAAACATTAAATAAAACA
GTACCCGAAGGTTCACAAGCGGCTGAGTATTTATTTCAGAAGGGCTTATTCGATCTAATC
GTACCACGTAATCCTTTAAAAAGCGTTCTGAGTGAGTTATTTCAACTCCACACTTTCTTT
CCTTTGAATCAAAATTAGAACATAAAGTTGAATTATTTTGAGCAAACAAGTAATTAGTTT
ATCGGAATAATATCATTTTTTTTTCTTTCTATACCTTACGATACTCCTATTTTGACTAAG
ACTCCCTGCTGGATGGGATTCTAACAAACCCGTTAAAATAGATCTAATTCTAAAACTAAA
TAAATTCTAAAACTAAATAAATAGAATCTAATTCATTTTTAAGAAACTTTTTGCTAAATT
GTAAGACAAGAGAAAAAAATGAATAAAATAATATCTCATCCATATCCCTTTCATGTAGAG
GCATGAAAAACTACATTATATACTCATTTAGAATTAGAATAGATTAGAGAGATATTAAGT
AATAATAATCCCAATTTAGAATTATCAAATTATACTTATAATAAGATATAAGATATTAAG
ATATCTTTATATATAATAAGATATCTTTATCTTTATATTCTATAAATATAAAATCTAAAT
AATAATAACAGGTACAAATAGTAAAGCGAGGTACCCATTCTATGACAACTCTTAACTTTC
CCTCTGTTTTGGTCCCTTTAGTAGGCCTAGTATTTCCGGCAATCGCAATGGCTTCTTTAT
TTCTTCATGTTCAAAAAAACAAGATTGTTTAGAGCCAAGGGCTTTTAAACTGACGCTTGT
ATCATAACACAGATATCCTTTTAGCAAAATATGGTATAAGCGTCTTCCGACGAAAATCTC
CCAAAATGCTATTTCTAGCTATTTTCAAATAGACCCAAATTGGCGGACGGCTGAATTGTA
AAGTTGGTCTATCTATATGCATGTGGCTATCTTTAGTGAGATCATACGAAGGGTATGTTA
TTAGTTTAGATCTAACCAATTTAATGAATTACTCCTAAAGGTTCACATCAAACTATTGCT
AGTTGATGCGAGTTACTTCGGAAACAAAAGGACTAAAGTCAAATTCATTTGGGGTATTCT
CTCAATTCCAAAAAAAGCAACTGGAGCAAGTATGAGTTGTCGATCAGAACATATATGGAT
AGAACCTATAACAGGGGCTCGAAAAACAAGTAATTTCTGCTGGGCTGTTATCCTTTTTTT
AGGTTCATTAGGATTCTTGTTGGTTGGAACCTCGAGTTATCTTGGTAGAAATCTGATATC
TTTATTTCCGTCTCAGGAAATCATTTTTTTTCCACAAGGAATTGTGATGTCTTTCTACGG
GATCGCGGGTCTTTTTATTAGTTCTTATTTGTGGTGCACAATTTCGTGGAATGTAGGTAG
TGGTTATGATCGATTTGATAGAAAAGACGGAATAGTGTCTATTTTTCGTTGGGGATTTCC
TGGAAAAAATCGTCGGGTCTTCCTCCGATTTCTTATAAAAGATATTCAGTCCGTCAGAAT
AGAAGTTAAAGAGGGTATTTATGCTCGTCGTGTCCTTTATATGGATATCAAAGGCCAGGG
AGCCGTTCCATTGACTCGTACTGATGAGAATTTTACTCCACGGGAAATGGAACAAAAAGC
TGCTGAATTGGCCTATTTCTTGCGTGTACCAATTGAAGTATTTTAAGAAATGAGCCGACA
AATGCATGCTTTCTCAGCAGGAGGGCAAAAACGAAAGAATCCTCTTTTTCTATAACATAA
CTTAATTGAAATTTCTTCCGAACATCCCTTCGAGTCAAAGCAGACATATAGAAAAACAAA
ATAATAAAAAAGAGTGAATAGATTATAGATTCGATAACTTGTAATACAACTGATGCGTGA
GAGAAATATTAGATTACATAAAGTCGACGAATTCATTAACAATTCACAGATGAAAAAATG
GCAAAAAAGAAAGCATTAACTCCTCTTTTCTATCTTGCATCTATAGTATTTTTGCCTTGG
TGTATTTCGCTCTCATTTCAAAAAAGTCTGGAATCGTGGATTACAAATTGGTGGAATACT
AGGCAATCCGAAACTTTTTTGAATGATATTGAAGAAAATAGTATTCTAGAAAAATTCAAA
GAATTAAAGGAACTCCTCCTCTTAGAGGAAATGATCAAGGAATACTCGGAGACACATCTA
CAAAACCTTCGTATAGGAATTCACAAAGAAACAATCCAATTAATCAAGATACACAACGAG
GGTCGTATTCATACGATTTTGCACTTCTCGACAAATATAATCTGTTTCATTATTCTAAGT
GGTTATTCTATTTTGGGTAATAAAGAACTTGTTATTCTTAACTCTTGGGCTCAGGAATTC
CTATATAACTTAAGTGACACAATAAAAGCTTTTTCTCTTCTTTTATTAACTGATTTATGT
ATCGGATTTCATTCGCCCCATGGTTGGGAACTGCTGATTGGCTTTGTCTACAAGGAGTTT
GGATTTGTTCATAATGATCAAATTATATCTGGCCTTGTTTCCACTTTTCCAGTCATTCTA
GATACAATTTTAAAATATTGGATTTTCCGTTATTTAAATCGCGTATCTCCGTCACTTGTA
GTGATTTATCATTCAATGAATGACTGAAAAATTATCTACCTAATCTAATTATAATGTTTT
TTATTACTTTGCAGTTGTACATAAGGAAAGCATTGAAAAAAACTTTATATTTCTACCCAT
CCCGGAGATTCGTGCTATATTCCGATATATTAAATTAAATTAATCCAGTCAAATTATTAT
TATTCCAGTAAATAACAGAATCGTGGATAGGAAACTCCATTAGTGACCTACCCCAATTTA
TTGTATAAATTTTCGGGATCAATGGTTGGACCATGCAAACTAGAAATACTTTTTCTTGGA
TAAAGGAACAGATTACTCGATCTATTTCCATATCGCTCATGATATATATCATAACTCGTA
CATCCATTTCAAATGCATATCCCATTTTTGCACAGCAGGGTTATGAAAATCCACGAGAAG
CCACTGGACGTATTGTATGCGCCAATTGCCATTTAGCTAATAAACCAGTGGATATTGAGG
TTCCGCAAGCGGTACTTCCGGATACTGTATTTGAAGCAGTTGTTCGAATTCCCTATGATA
TGCAACTGAAACAAGTTCTTGCTAATGGTAAAAAGGGGGGTTTGAATGTAGGGGCTGTTC
TTATTTTACCAGAGGGTTTTGAATTAGCCCCTCCCGATCGTATTTCCCCCGAGATAAAAG
AAAAGATGGGCAATCTTTCTTTTCAGAGTTATCGCCCCAATCAAAAAAATATTCTTGTCA
TAGGCCCTGTTCCTGGTAAGAAATATAGTGAAATCACCTTTCCTATTCTTTCCCCGGACC
CCGCTACTAAGAAAGACACTCACTTCTTAAAATATCCTATATATGTAGGCGGAAACAGAG
GAAGGGGCCAAATTTATCCTGACGGGAGCAAGAGTAACAATACAGTTTATAATGCTACAG
CATCAGGTATAGTAAGCAAAATCCTACGAAAAGAAAAGGGGGGATACGAAATAACCATAG
CGGATGCATCCGATGGACGTCAAGTGGTTGATATTATCCCTCCGGGGCCAGAACTTCTTG
TTTCAGAAGGTGAATCTATCAAATTGGATCAACCGTTAACAAGTAATCCTAATGTGGGCG
GATTTGGTCAGGGAGATGCAGAAATAGTACTTCAAGATCCATTACGTGTACAAGGTCTTT
TGTTCTTCTTCGCATCTGTTATTTTGGCACAAATCTTTTTGGTTCTTAAAAAGAAACAGT
TCGAGAAGGTTCAATTGTCCGAAATGAATTTCTAGACTGGCGTATTTATCGACATCAAGT
TTGTAAAAAGAACTTTTTTAGCAATTATATATGATAAAAAATGAAATTATAAAAAGAATT
TTGTTCTTTTAGACTCTTAGACTCTTTTTCTACGAGATGCCGGGAATTCCTTGTACGACA
TTCCTAGACATAGTATATAGAAAGACTATTTGACTTGACCCTTCTTCTTTTTTTTTTCAA
TTTGGGCGATTCTATTATGTTGCTATTGTCAGATTGAAATGTCAAAAATGCATTTGATTC
TAATACATTTCACTTTGGCTAGATCCTATCCAAAAGTAAACGGGAAATAGAACGTATAAA
TATAAACGAAGGGAGCAAATATTTCTGGGAGGTTTTATTCGTCTTCCTAGTCTTCGACAC
AAGAAAAGGGGTGTGAAAAATCCTTTTCTTGTGTCGAAATAATAATGATTCTTTATACTG
TTCGTCAAACATTCCTAGTGTTAGTTTCTGTTTTTTACAGATGTATCATAACGTTTTTTG
GAGTTATTGCGTATTTTATTAATTATTATATTATAAATTCTATTATAATAATTAATAATT
ACGTATACTATAAAAAGTGGTGGACAAACAAAAGAGGAGGGGCAAATTTGTTGAGTAAAT
AGAACTTCGTCAATGAACCTATAAAAAAATATTCTAATTATTAAGAACTCAACGGGACCT
TCTACCTTAAATCAGACAAACAAAGAAGGGAATCCGTTGAGTTCTTACGCTTTCATGTCT
ACAACTCAATTCATCGGATTACTACAGGGATGAACCCAATCCGGAATATGAACCATAAAA
GAAAACGCCTACTAAACCGATCACAAGAATACCAGCTACAGTACCTATTATCCAAAGAGG
AATTCTTCCAGTAGTATCGGCCATTTACCCCACTTCCCTCCACATTTTATCAAGTGGTCA
TACTAGAGACATAAACAGTCATGGATAATTATCAGATGAGATCCTTCCGAATGGGCTAAA
AGAGAGAATACCTAGAATAATTAGTCTATTATTTTAGTTGTCTCTCGTTTTATTAATTGA
AGAAATAATTGGAAAATAAAACAGCAAGTACAAAAATGAGTAATAACCCCCAGTAGAGGC
TGGTACGATTCAATTCAACACTTTGTTCGTTTGGGTTTGATTGTGTCGTAGCTCTATAAT
TCGGATTAGGTTTATCGTTGTATGAACTGCATTGCTGATATTGACCCCAAAAAAGAAACG
GTAGGTACAGCTAGGCCGTGAACAGCCAACCATCGCACTGTAAAAATTGGATAGGTTCGA
TCTATGGTCATTGAGGCCTCCTAAAAAGATCTACTAAATTCATCGAGTTGTTCCAAAGAA
TCAAAACGGCCGGTGATTAATGGAATTCCTTGTCGGTTCTCTGTGAAATACTCGTTTGGC
CGAGGGCTTCCAAACACATCGTAAGCTAAACCAGTGCTGACGAATAACCAACCCGCAATG
AATAGGGAAGGTATAGTAATGCTATGAATGACCCAGTAACGAATACTGGTAATAATATCA
GCAAAAGAACGTTCTCCTGTGCTTCCAGACATGCTGAGCTCCACATATTCTTGTACAGTC
AAAAGGGGATCGATTCCGTAAAAGATTGGATCAGTAAATGTAAATTAACTGAAAAATCTT
TGTGAGATCGTCAATATTGTACCGAGGGCGTCTTTAGAGTATACCGAATCAGTATAGCTA
TCCTTCTTCTGACACAGCAACGCACTTTCAATCATTATTGGAAAGAGGTGCTAAATAATT
TATTTCTTCTTTTACTTGTTGTTTGTTGATGTAAAATACTGTCCCATTCAATAGAAAATT
ATTTCATTTAAAATAATCTACTTCTCGCCATTATGAGTTTAGGGCTAGAAACTGAGGATC
AGAGAAAATCTGATAAGGTAGTTTATAATAATTCATGCAATATATTAGAATATTCCCACA
ATTGTAAGTAGATGTGAGAGCTAAAAATATTTTTTATTCATAGTTGTAGAACCGCTTTTT
GTTGGAATCTTTTTTTCTTTTAAGGAATTGGTTAGTTGTCCAGTAACAAGTAAGAATAGG
AAATTTTATTCGGATAAACGAAAAAGAATGAAATAATTGGAATCACTAATGCATGCATTG
TTGTATTAGATCGAAATCTGAAGGTTCTTTCTTGACCTAACTACAAAAATGTGCATTTAT
AGATAAAAAATAGAACTTCTAAAGCAAAAGAGAATATCAATTACTATCTTAGAATATAGT
TGAACCAAAACACCTATTTTTTTTTTTCGAGTGATCGTGTGATAACTTTTTGTTATTATT
CATTCACGATATTATATGAGTGAACCTATTTCGGAATCTAATTAGTTAAAATAAAAGTAA
AAGTTTGATAAGATTACTGTTCGCTCTAAAATATAAAATAGATTCAATATAAAAAAGATA
AAAAAAAAGAGGAATAATTTTCTAATTTTTTTTTCATAATCATTCGAAAAGAGTTTCGTT
TTAAAACGAAATTACACGACTCAGTTCTTATTATTCGTTTATAAGTTGAGTTGAAAAATG
ATCCAAGAATGCATTCGCTGATTGCAAACATGCTATGGGTAGATGCTATAGATGATGAAT
CCATTTCTTTTTATACAGTTGTGACTTTATCCTTGTTAGTGCTGTCTATAATGATAGATG
AATCAAAAACTTTCAATTGGTATTTTTGTTTCTCTCCTATTTTTCAAAAAAAGGAAACTC
AGGTAAGTGCTTTTTTATAAACATATGTATGTATAAAAAGAACATATTTCATTTAGCTCC
TTGATGCCTACCATAACTAGTTATTTCGGTTTTCTCCTAGCGGCTTTAACTATAACCTCA
GCTCTATTTATTGGTCTGAGCAAGATACGACTTATTTGAAACTAATTGCACAATTCATAA
AAGGAAATCTTTCCGTGAACTTACGTATATTTCTAGTTACTTACCGTATCAATCCGTATC
AATTGCCAATTCTTGGTCATTGAGATTCATGGTAATTCAGATTAATATTTAGGTATAGAT
ATTACCTCTTTTTTCTCCTTTCAAACAAATTGAAATGATTGAAGTTTCTCTATTTGGAAT
CGTGTTAGGTCTAATTCCTATTACTTTGGCTGGATTATTTGTAACTGCATATTTACAATA
CAGACGTGGCGATCAGTTGGACCTTTGATTAATTAACATCTCTTTTTTTGATTGACCTCC
TCCTTTCTTTAATATCCAGGAGGTCAAATTAAGATTGCTGTTCCAGTTAGTGTTTCAGTC
GAATTCAATCGAAGAAGATCTGAATCACGCTCTGTAGGATTTGAACCTACGACATCGGGT
TTTGGAGACCCACGTTCTACCGAACTGAACTAAGAGCGCTTTCTTCTCATAAAAGATAAG
ACTGTAAAGAAAAAGATTGGCCCCAATACATCTTGTATGCATACAATAGTATCAAAAGAA
TGAAAGTCTCAAAAGAATGAAAGATTCTCCATGATATGTCCAATGTGAATTGATCTCAAA
AACTCCCTCGTTATTGCTCAAAGGAGCAGTAATAGGTAGGGATGACAGGATTTGAACCCG
TGACATTTTGTACCCAAAACAAACGCGCTACCAAGCTGCGCTACATCCCTTCCATTGGTC
TACAGTGTCATTGTAGAGAATTCCTGTCTTGTTTTCCACATCATTATCGCCTCTATTAAA
ATCTAGAATTTTTATGTCCATTTCGTCTTTTTGGTCTCATTTAACATATAATAATAGTAA
AATACTTCTATCTATATAGAAATATGGAATGGAACCCCTAGAATCTTTTGGGGGAATATT
TGGGAAGAAAGGGACGTTTTTTCTGTATTTAACAAAAAGTAAATATTATTTATTTACTGG
ATGATTGTACATTTCAATATGTATTATCTTATGTATTACAATAAAATGAAGGAGTTTTTT
CAATGCGAGATCTAAAAACATATCTTTCCGTGGCACCGGTACTAAGTACTCTATGGTTCG
GTTCTTTGGCAGGTTTATTGATAGAAATTAATCGTTTTTTCCCGGATGCGTTGACGTTCC
CCTTTTTTTCATTCTAGTTATTGACGCGGGAAGGAATAAAGAAGATTAGAGATACAATTA
AATAGAAGCCCCCTTCTTTTCTCTTTTTTCCCTTTTTTAGAATAAGGGAGGAAAGAGAAA
GAATCAAAGTGCATTCAACAGCCGCGAGACTCAGGTTAAGGTTGTAATTAGATTTAATTT
CTATGGAAGTCGAATAAAAACTCTGGTTCTACGGAAAGAGTATTATACAAGATACTTATA
TTATATGAAATACTGTACTGAAATATCGGTTAGAAATCCTTCTATCTTATTTCCATATTG
AATTTATTGTAGTGAAATCTTGCATAAGAGGATAGCAAGTTACAAATTCTATTTTGTTTT
TTCCTTCCTTTCTTCTTTTTCGTTTCGAATTGAAAGAGGAAGAGTTGAGTAAATGAAAAA
TCCAAAGGAGGTTCATGGCCAAGGGTAAAGATGTGCGAATACCGGTTCTTTTGGAATGTA
CCGCTTGTGTTCGAAACGGTGTTAATAAGGAATCAAAGGGCATTTCCAGATATATTACTC
AAAAGAACCGGCACAATACGCCTAATCGATTGGAGTTGCTAAAATTCTGTCCATATTGTA
ACAAACATACGATTCACGGGGAGATAAAGAAATAGATCGAACCGATCACCTGCCCCTTAT
CTTACAAGGAAAGGGAAAAATGACATTATATATATAACATATTTAACATAGTTAAAGATA
ATTATAAACAAACCAAATCCTATTTATTTATTCTAATTAGAGATACGGCCTAAATAGTAT
TTTAGGGATAAGAAATAAACTAACCAAACCATGGATAAATCCAAGCGAACTTTTCTTAAA
TCCAAGCGATCTTTTCGTAGGCGTTTGCCCCCGATCCAATCGGGGGATCGAATTGATTAT
AAAAACATGAGTTTAATTAGTCGATTTATTAGTGAACAGGGAAAAATATTATCTAGACGA
GTGAATAGATTGACCTTGAAGCAACAACGATTAATTACGATTGCTATAAAACAAGCTCGT
ATTTTATCTTTGTTACCTTTTCTTAATAATGAGAAACAGCTTGAAAGAACCGAGCCGACC
GCTCGAACTCCTAGTCTTAGAGCCCGAAAAAGATAGGTTTACACTTTCGTCACTTGAATT
CAAATCCCCATCCGAACTCAAATACGGATTGATATTTTGTTGGAAAAATCCAACAATCCG
GATTGAATTCTCGTGTCGTCGTGTCGTAAGAAAAAAAAGAATACTCTGGGAAGAATAAAT
TGTTTTTATTGGGCGTGTTGATTCATATTTATTTTGACTACTTTATCATATTTTATCATA
TATTAATTCTATTAATTCTATTCTATTCATTTTTATTTGACCTTCCCGGAGTTCATTCTC
CGGGCAACTCCGTTTAACCGGTGGATTCCTTCCAACTCACTTCTTTTATGATCTCATTGG
AAATCATATAAAGACAATTCCTATTTGATATAGCTATTTGTGCAAGTATTTTACGATTAA
GAAGCAACTGTCTCTTGTACAGATCATTTATTAATCTACTATAACTATAGCATACCCCCC
TTTCACGAATTGCTGCATTTATTCGAGTGATCCACAAACGACGAAAATTTATTTTTTGCT
TATCCCTATCCCGATGAGCCGAAACCAAAGCTCTGATTTTTTGTTGAGTAATAGTTCGAG
TAAGTCTTGAATGAGCCCCCCGAAAGCTTGATGCAAATAAACGAATTTTTGTTCTACGTC
TCCGAGCGATATATCCCCGTCTAATTCTGGTCATTGAATAAATGAAACTTTAACGAATAA
CTAATCGATTTCCTTTCTTTCAGTTATTCTTTTGCCCCTTTCCTAGTATATTAATAACAA
AACGGATTTTTCCAATGTATAAACTAAAAATTCCAATGGCTTTGGCTACTATAACCTTCC
CAACCACGATTTTTTATTTTTTCTAGGCATTTCACCTCGAAATACGAAATTGTACTTAAA
AAATAGCAATGATAAAGAAATAGTGGATTCCATCGTTTCTATGGTTACTTCTTAAACGGT
GAGGTCTTCTCTATACACCGGAGCCTTTACTTCATTTAATCAATGTTATTGCTAACTTGT
ATAGTTCACATTCTTCGGCTCTACCCATGAATTATCCAGTAATAGGTCTTTCACAACGAG
CTCTACCTATACAGTAACGGTATTTAATTATGAAAGTTGGCTGGGTAGCTGACCCTGTTA
GTCCGTTCTTGCAAGAGGCGTCTAGGTTAACTAAGATTTCCTCCGCTTAATGGATAACCA
TTTGCTACCAATGGAGAATTGCTTCTCATCTTGAATTGAGGTGAGTGGTTTTACACCAAT
AGAAACCATAAATTTCATACACAATAAAAGGGATATCATCCATTTTCTTATTTTTAGATA
GGAAATGTAGTTTGTTTTTCCGTTCTATCCTATTTGATCATTGATATTTGAACATTGTCC
TCTTTCCTTTGTTCTAGTTCATGATCTGAACGAGTCGCACATACACCCTAGTACATGTTC
CTCGACGCTGAGGGCATCCCCGAAGCGCGGGGGATTTTGTGACATTTCTAATTGGCTGTC
TTGTATTTCTGATAAGTTGTTTAATCGTTGGCATGTTGAATCATATACATAATGGACTGG
TTTAGATCAATCCTAACCGGATGATTATGAATTACAATAGTAAATAAAAATCATAGAATA
TTAAACTCGGCAGGGTGAATTTTAAATCACGACTTGACGTGAAATTGAAATATTGAAATA
AAGGCTATTCTCATTCAACCGCTACAAGATCAACAATTCCATAAGCTTGGGCTTCTGTTG
CTGACATAAAAACATCTCTTTCCATGTCTTCGGATACAACCCATAAAGGTTTGCCCGTTC
TTTGTACATAAACCCTTGTCAGGGTTTCACGTAGTTTCAGCAGTTCTCCCACTTCCAGGA
TGAATTCTCCCGTTGCTACTTCAGAAAAAGAACCAGCAGGTTGATGGATCATTACCCTGA
TGATATAAGATAATAAAAAGTTTCTCTGAGGGGAAGATAAAAGAAAGATAAAAGAATAAC
AAGAAAAAAGATAGAATCGAACAACCGTACGGGCATTATGCATTGCATACGGCTCTACAA
TAAAATTGACCCTTACCTTCAAAAAATAGGATCGATTAGACCCCGCTCGGTAAATGATCA
ACTTACCACCCTTCCTTTCGGAGGAATTCAAAAATACTATGATGGCTCCGTTGCTTTATA
TATTTATTATATTTTTTTGTCTGTGATTTGTCTGTCATTCAGCAATCCCAAAGTTGCTTT
TTTGATCAAATAAACTAAGGAAAAAAGAATCTTTTTTTTTTCGCTCTATATTAAGAGACC
TCTGGTGTGAAAAAAAGTTTGTGACGCTGAACTGGACTTCCGATAATAAAATAGGAAATA
CCTTTTTCTCATATTACTCTCTCGATACATAATCTAATGTTTTGAAAACAGAATTTCTTA
TATCGAATTCAAAGTGCCATGCTATTATTACTTAATATTCATATTTCATATGGCGAAGGC
ATAGTCTTCTTTTTTCTCTCAAATAAAAGCCTCATTGGCGCCAAGCGTGAGGGAATGCTA
GACGTTTGGTAATTTCTCCTCCTACCAGGATAAAAGATCCCATTGAAGCGGCTGATCCCA
TGCATATTGTATGTACATCTGGTTGCACAAATTGCATAGTATCATAAAGAGCGACCCCCG
GTATTACCCATCCGCCAGGAGAGTTTATAAACAAATACAGATCTTGGGTATCATCCTCGA
TACTGAGATATATCATAAGACCAATAAGTTGATTTGAGATCTCACTATCAACCTCTTGAC
CTAAAAAAAGTAATCTTTCTCGATAAAGTCGGTTGATTAGGGTCAAATTGTATCCCCTCG
AAACCGTACAGGCGCCTTTTGACGCATACGGTTCAAAAAAAATCAATGTGTAGATTCCAA
TACTTTTGCTTTTTTCATAGCAAGTTCTTTCTAACTTCTAATAAAAGGATTTTCTTTGAT
TTTTCACTAAATATGAGTTTGTCTTCCTTTCCTTATATATAATGTAATGTAATGTAAATG
TATAATATATAAAAGAATTCATTAAACTTATCCAATTTACTTTTCATTGATGGATTGTTT
CATCGCGATTCAATCCAAATCACGATGTCATTTTCTTGTTCTTAAATGGGCCTCTTTAAT
CTTTTTAGGTTTATGCTCTACTCCGGGTAAAGATCCGCCCAATTTTGATTTAGACATTTG
GACATATAGTACAAATGCTCCCATTACCACTTCTTTTTGTTATTCCTTCTTTTTTCAATT
CACGCATTCCGTAAAAGAGTTGACGGCTTCCTGCATATTACTCGATTGATTAACATAAGA
GTTTGAAATAACTTCTACTTACAAAAAAAAAGATTTCTTTAAAAATAGGAATCCTTTCTG
ATATAAAATAGATATATTACCACTTGGTTTTTTTAAACGGAGCCTGGATACTTCAATGTA
GTAGTCCAACTAAGCCAACCATAAATTATTCTAATTGATAATAGTCATTCTAATCCCCCC
CAAAAAATGGATCTAATTGCACTTCACGCTCCAAATTTTTGATTATTTTTGATGATTCAA
TAATCTTTGTGGGCGAAACAGAGGATATCTCGATTAGGGAGAAAACGGGAAAATCCCATA
TGACCCAATATATCTGACAAGTCGCACTATATGTCAACCCAAGATGCATCTTCCTCTCCA
GGACTTCGAAAAGGTACTTTTGGAACACCAATAGGCATTAAATTAAAGAAAAAAGAACTA
AGTACTATATTTTACTTTGATGTGGAAACGTAACAAAGCCTTTATTCTCTTTAGAATATT
CTACTTTATCCTAATCATATTTTCTTCAGAATTCGAAAAATGGATAAGGAAAGTCAGAAA
AAAAATAAGGGAAAAATATTAGGAATAATGTCCTCTAATAATGAACAAGTATGGGCACAT
TCGCTCATATAAAATCGCATTAACCTCCCCATTGCGTATTGGTACTTATCGAGTATAGAA
TAAATCTGCTTCTCTTTGTTCCTATGAACAAAATTGTTCCATTATTACCAACAGAATAGA
ACAAATATGAACCCTTACGTTCAAATAAGCCACTAAATAGGGGGGTCCATAACATAGTCA
TAGTATAGTCTTTTCCAATGCAATAAAGTTACGTAGTGTCTTTTTTCTTTCATAAAGGGG
TATTTCCATGGGTTTGCCTTGGTATCGTGTTCATACCGTTGTATTGAATGATCCCGGACG
GTTGCTTGCTGTTCATATAATGCATACAGCTTTGGTTTCTGGTTGGGCCGGTTCGATGGC
CCTGTATGAATTAGCAGTTTTTGATCCTTCTGACCCTGTTCTTGATCCAATGTGGAGACA
GGGTATGTTCGTTATACCCTTCATGACTCGTTTAGGAATAACCAATTCATGGGGCGGTTG
GAGTATCACGGGAGGGACTATAACGAATCCAGGTATTTGGAGTTACGAAGGTGTGGCTGG
AGCGCATATTGTGTTTTCGGGGTTGTGCTTTTTGGCAGCTATTTGGCATTGGGTGTATTG
GGATTTAGAAATTTTTAGTGATGAACGTACAGGAAAACCTTCTTTGGATTTACCCAAGAT
CTTTGGAATACATTTATTTCTTGCAGGTGTGGCTTGCTTTGGTTTTGGTGCATTTCATGT
AACAGGCTTATATGGTCCTGGCATATGGGTGTCCGATCCTTATGGGCTAACAGGAAAAGT
ACAATCTGTAAATCCATCGTGGGGTGTGGAGGGTTTTGATCCTTTTGTTCCGGGAGGAAT
AGCCTCTCATCATATTGCGGCAGGGACTTTGGGCATATTAGCGGGCCTATTTCATCTTAG
CGTCCGCCCGCCTCAACGTCTATATAAAGGATTGCGTATGGGCAATATCGAAACTGTCCT
TTCCAGTAGTATCGCTGCTGTCTTTTTTGCAGCTTTTGTTGTTGCCGGAACTATGTGGTA
TGGTTCAGCGACTACCCCCATCGAATTATTTGGACCTACTCGTTATCAATGGGATCAGGG
GTACTTTCAACAAGAAATATATAGAAGAGTTAGCGCTGGGTTAGCCGAAAATCAAAGTTT
ATCAGAAGCTTGGTCTAAAATTCCTGAAAAATTAGCCTTTTATGATTACATCGGAAATAA
TCCGGCAAAAGGGGGATTATTTAGGGCGGGCTCGATGGATAACGGGGATGGAATAGCGGT
TGGATGGTTAGGACATCCTGTCTTTAGAGATAAAGAAGGGCGTGAACTTTTTGTACGTCG
TATGCCTACCTTTTTTGAAACATTTCCGGTCGTTTTGGTAGACGGAGACGGGATTGTTAG
AGCCGATGTTCCTTTTCGAAGGGCAGAATCAAAGTATAGTGTCGAACAAGTAGGTGTAAC
TGTTGAGTTCTACGGTGGTGAACTCAATGGAGTCACTTATAGCGATCCTGTTACTGTCAA
AAAATATGCTAGACGCGCTCAATTGGGGGAAATTTTTGAATTAGATCGTGCTACTTTGAA
ATCTGATGGTGTTTTTCGTAGCAGTCCGAGGGGTTGGTTTACTTTTGGACATGCTTCATT
TGCTTTACTCTTCTTCTTCGGACACATTTGGCATGGTGCTCGAACTTTGTTTAGAGATGT
TTTTGCTGGTATTGACCCAGATTTGGATGCTCAAGTAGAATTTGGAGCATTCCAAAAACT
TGGAGATCCAACTACAAGAAGACAAGTAGTCTGATCCAACATTTTTTTGGTTTCTTTCGA
ATCTATTTTCTTTTTATGATTTGATATAGGGATAGGGTACCCGAGAAATCTTGATTTGAA
TCTTCATTTTTTTTTACTCTTGCTCTTTCTTTATCCGGGATACGATTCCCCCAAAAAATA
AACAGGTATGGAAGCTATAATTTAAACCACGATCGAATCTATGGAAGCATTGGTTTATAC
ATTCCTCTTAGTCTCGACTCTAGGGATAATTTTTTTCGCTATCTTTTTTAGAGAACCGCC
AACAATTCAAACTAAAAAATAACAAAAAATGAAATGATTTTTCATTATCGCAATTGAAGT
AATGAGCCTCCCAATATTGGGAGGCTCATTACTTCAATTAGTCCCCATGTTCCTCGAATG
GATCTCTTAGTTGTTGAGAAGGTTGCCCAAAAGCGGTATATAAGGCGTACCCAGTAAAAC
TTACAAGTAAACCAGATATAAAGATGGCGACTAGGGTTGCTGTTTCCATTATTATATAAT
TTCAAGACCACAATGGATCTATAGTAAGATCGTTTATTTACAATGGGATGGTATACAAAG
TCAACAGATTTCAATGAATATAATAGGATTTATGGCTACACAAACTGTTGAGAGCGGTTC
TAAAGCTCGTCCAAGACAAACTACTGTAGGGATGTTATTAAAACCCTTGAATTCGGAATA
TGGTAAAGTAGCTCCTGGGTGGGGAACGACCCCTTTGATGGGGGTCGCAATGGCTTTATT
TGCGGTATTTCTATCTATTATTTTGGAGATTTATAATTCTTCCGTTTTATTGGATGGAAT
TTCAATGAATTAGATCTATAAGAACCCCCAAGTCTTAGCTTTTCAATAAAAAAGGAATCT
GTTAGAGCTCGGATTTCTAGCTCATTCTATTTTGGTAGTTCGACCGTGGAATTTCTTTGT
TTCTGTATTTCTGGAATATGAGTGTGTGACTTGTTATAATTGATCCTATTGATAGTACAG
AGAATAGGTCTGTCATCTTTATAGAGATGGTTCTACTTCGTCGGATATTTTTTCTAGTAT
CTGGAACACGGAATATATTAAATAGATTAAGAAATATTTGAACTATGATTCATACTTAAT
ATGCAAACTTCGTGGCCGGACTCCAAAAAGATTCCAAGAATTTAGAAAAGAAATATAAAA
TGTTTCTTCTTTTAAATGTATGCTTATTTTGATTCAAAGACAACTCTTTCTTCGGATTTT
TGGTTATTTTCTATTCGTGGAATAAGGGATGATCCGCGGATTCGTACTCAGGGAATCTTT
GGGCTTAACTTAGTATTTTTATTGAATCATCGTGGTTATAGTATGAATCTGGGGTTTTAA
TCGATTCATAGGGTCTTAACAAGAGAATTCCTATCAATAATAAATAAAACAAATAAAAAA
TTATATACAAAAACAAATAAAAGAAAAAGAAAGAAATAGGGAAGAGAGGATTCAAGAGGC
CCGTAAGGATCAAGATAAAGACAACTGAGCCAACTTGATATTTTGGTATTATCACCACAA
AGAAGAACTTTCGGATTTTTTGTTATTCATATCTTCAGAGCAGATTGAATTGGAAAGCAA
TAAGTTTCTTTCTATTACATATCCGTTCCGACCAGTATTTGGGTGTTTTTGCTTGAGCTG
TACGAGATGAAAGTCTCATATACAGTTCTCGGAGGGGGAATCACACCTATCTCAATAAAG
TCTATGATTGGTTTGAAGAACGTCTCGAGATTCAGGCGATTGCGGATGATATAACTAGTA
AATATGTTCCTCCTCATGTAAACATATTTTATTGTTTAGGGGGAATTACGCTTACTTGTT
TTTTAGTACAAGTGGCTACAGGCTTTGCTATGACCTTTTACTATCGTCCGACTGTTACTG
ATGCTTTTGCTTCTGTTCAATACATAATGACTGAAGCGAATTTTGGTTGGTTAATCCGAT
CAGTTCATCGATGGTCGGCAAGTATGATGGTCCTAATGATGATCCTACATGTATTTCGTG
TATATCTCACCGGTGGATTTAAAAAACCTCGTGAATTAACTTGGGTTACAGGTGTGGTTC
TGGGTGTATTGACTGCATCTTTTGGTGTAACTGGTTATTCCTTACCTCGGGACCAAATTG
GTTATTGGGCAGTTAAAATTGTAACAGGTGTACCTGACGCTATTCCTGTAATAGGATCGC
CTTTGGTAGAATTATTGCGCGGAAGTGCTAGTGTGGGACAATCCACTTTGACTCGTTTTT
ATAGTTTACACACTTTTGTATTGCCGCTTCTTACTGCCGTATTTATGTTAATGCACTTCC
CAATGATACGTAAACAAGGTATTTCTGGTCCTTTATAGAGAAGATATAGCATAGAGATTT
TTAATTCATCATTTATCACTTGGGGTAGGAACGATAGTATTTTATTGCTACAAGTATGGA
TTATTGAAAATAATAAGACATGTATTTGGATATTTCCCTTGAACTCTGCAATATTTTTTA
TTTGGCATCAATAGTTGAAGGGAATTTTCCGAAGAGAAAATGGATTATGGGAGTGTGTGA
CTTGAACTATTGATTGGTCTGTGCAGATATGTGCCTTTATTTATCTGCCACATTTGAATT
CACAACCAAATGTGTCTTTGTTCCAACCATCACGTAAGACCATACAGAGGATAGGCTGGT
TCGCTTGAAGAGAATCTTTTCTATGATCAGATATGAATCATGTCATACATGAGCAGGCTC
CGTAAGATCTAGTTCACTTAATTTCAGATTGAATTTAATAGTATAAAAATGCATTCATTT
CCTCTGCATTGACGCAATCTACGATACTATCGGAGTGAAAAAAGGGTCTAAAGAAGAACA
GAGACTAGGCTATATTAGTAACAAGTAAATCCTTTGTGTATGTTGTCTCTAAAAATTTTT
GGGATATACATCAATCATAAGGTCTGAGACGACCCAGAAAGCAATTGATCATCTCACGAT
CTATTTTATAAGCCTACTTGGGTATTGAGTATTTATTTGCAAGAACTTAATTTTTTGTAC
TCGATAGTTTCAACTCCAGAAAAAAGAATCCCGTAAAATTTTTTATTTTACTTATATGCG
GGGTCTAGATGACATATATTTTATATGGATTCATTTGGTTCTTTTTATTCTTGCTAGAGC
CGGATGATGAAAAATTATCATGTCCGGTTCCTCGGGGGGATGGATCTATAAGAATTCACC
TATCCCAATAACAAAAAAACCTGACTTGAATGATCCTGTATTAAGGGCTAAATTGGCTAA
AGGTATGGGTCATAATTATTACGGGGAGCCCGCATGGCCCAACGATCTTTTATATATTTT
TCCGGTAGTAATTCTAGGTACTATTGCATGTAACGTAGGCTTAGCGGTTCTAGAACCATC
AATGATTGGTGAACCGGCGGATCCATTTGCAACTCCTTTGGAAATATTACCTGAATGGTA
TTTCTTTCCAGTATTTCAAATACTTCGTACAGTACCAAACAAATTATTGGGTGTTCTTTT
AATGGCTTCAGTACCCGCGGGATTATTAACAGTACCCTTTTTAGAGAATGTTAATAAATT
CCAAAATCCATTTCGTCGTCCAGTAGCGACAACCGTATTTTTGATTGGTACCGTAGTGGC
CCTTTGGTTGGGTATTGGTGCAACATTACCTATTGATAAATCCCTAACTTTAGGGCTTTT
TTAAATTGATTCAATTGGGAAATAAAATATAATGACGCATGTATCTAGGGAGCAGTCGCT
TCAAAGTGAATTCTCCCTAGATACATCTATTCAATTAAATTATGTCAATTAAATTATGAA
TCTATGCAGATTCCTAAGATCTAAATTGTCCTAAAGATTCAAAACTTATGTTTTGGCCTT
TTTCTAAAAAAAAAGATGAAAAAATCCAATGGATTTAAAACGGATTTTTAGGTAAATCAA
TTACGAAATTTTTTTCTAGAATTCCTAAAATTTGTTTGACATCTTCTATGTGAAAATGCT
CCATTTTCATAAGATCTTCTTGGCTGTTATTCAAAAGGTCCAACAGTGTATATATATTGG
ATCTTTTGAGGCAATTATAGATCCTGGGAGGCAATTCTGATTGGTCAATAAAAATCGATT
TCAACGCCATTTTATTTTTATTTTTTGTTAGTTTAGCCAATTTATCATAAAAGGTAAAAG
GGGGTAAAGGAATCATGTGTTGATTGTCCTCTAAATTTAAATTTTCTTCTTTGGTATGTA
AAAAGGGAATCAATAAATCAATCAAATTCCGGGAGGCTTCGTGAAGTGCTTCTTTAGGAG
TTAAACTTCCGTTTGTCCATATTTCGAGAAATAGTATCTCCTTGTTACCATTTTCATAAG
AATGAATACTATGATTCGCATTTCGAACAGGCATGAATACAGGATCTATAGGATAACTTC
CATCTTGAAAGGTATTTGGCGCTTTTATAAGATATCCGCGATTCTTCTCTATTTGTAATC
CAATAACCAACTCAATGGGTTCTGTCAAGGTAGCTATATGTTGTGTATTATCGACGATTT
CTACATAAGGCGGTAAGATGATATCTTGAGCAGTTACATATCCAGGGCCCCTGACACAAA
TAGACGCCTCACAAGTTCCATAGAGATTACTTCTCAATACGATTTCTTTCAAATTCATTA
AAATTTCATGTACCGATTCTTGAATACCCATTATGGTAGAATATTCGTGTGATATTTTCT
CAAATTTTGCGCGTGTGATACATGTTCCTTCGATTTCTCCAAGCAAAGCTCTTCGCATCG
CAATGCCTATTGTGTCTGCTTGACCTTTCATAAGCGGAGACAGAATAAAGCGCCCATAAA
AAAGACGCTTACTGTCTGCTGCTGATTCAACACACTTCCACTGGAGTGTCCGAGTAGATA
CTGTTATTTTCTCTCGAACCATAATAATATTATTTTATTTGATCAGATCATTGAATCATT
TATTTCTCTTGTTTCTCTTGCTATTGAAATATCTTCCATTTTTTTTTTTCTATACACGTC
TTTTTTTCGGGGGTCTACAGCCATTATGTGGCATAGGAGTTACATCCCGTACGAAAGTTA
ATAGTATACCACTTCTGCGAATAGCTCGTAATGCTGCGTCTCTTCCGAGACCGGGACCTT
TAATCATGACTTCTGCTCGTTGCATACCTTGATCTACTACTGCACGAATAGCATTTGCCG
CTGCGGTTTGAGCAGCAAATGGCGTCCCTCTTCTTGTACCTCGGAAGCCACAAGTACCGG
CGGAGGACCAAGAAACCACTCGCCCCCGTACATCTGTAACAGTCACAATGGTATTATTGA
AACTTGCTTGAATATGAATAACCCCCTTTGGTATTTTACGTGTACTCTTACGTGAACCAA
TACGTCCACGTGAACCCTTTTTCGGTATAGCTTTTGCCATATTTTATCATCTCATAAATT
TGAGTCAGAGATATATGGATATATCCATTTCATGTCAAAACAGATTCCCTATTTGTATAT
CAGGTCTTTAATGAGTCTTATTATCCTTGTCTTTGTTTATGTCTTGGGTTCGAACAAATT
ACTATAATTCGTCCCCTACGACGTATTAGTCGACACTTTTCACAAATTTTACGAACGGAA
GCTCTTATTTTCATATTTGCCACTCCTTACTTTAATTTTGAATCTACTTCTTGGAAGAAA
AAAAGTTTCTTGAAATTTTCAATTTTTAATGGTATTCCTACGAAATAAATAGGGAAACAC
CTAATCTTTCGAATCTTTGTTGCGGAGTCGATAAATTATACGACCTCTGGTTGAATCATA
CCGACTTACTTCAATTTTGACTCTATCGCCTGGCAGTATCCGTATAAAACTACGTCGGAT
CTTTCCTGAAACATAACCTAGAATTATATCTTCATTATCTAAACGAACCCGGAACATACC
GTTGGGAAGCGATTCAGTAATTAAACCTTCATGAATCCATTTTTGTTCTTTCATTCCAGG
CAAAACCCCCTTGAAGTATTAACTAGTGGAGGAAGAACCCTATTAGACAACCCAGCACTT
CTCTTTTCTTTTTCACAAATAAGAAGTTTCATATTCAATTCGGATATTAGAAAGATTACC
ATATATAACACAAAATTTCTCCGCCTATTCTTTCTAGTCGAGCCTCTCGGTCTGTCATTA
TACCCCGAGATGTAGAAAGAATTACAACACCCATCCCACCTAAAATTCTAGGAATTCTTT
GATAGTTAGAATAGATTCGTAGACCCGGCCGACTGATCCGTTTTAAATTTAAAAGATTTC
TATAAGCGCTTTTCCTATTCCTTCTATGTCGTAGGGTTAAAACCAAAAAATATTTGTTGT
TTTCTCGATGTTTTCTCACGTTTTCTATAAAACCCTCTCGTAAAAGTATTTTGACAATAC
TTTCGCTGATATTAGTAGATGCTACTCGAACCACGCTTTTTCTATACATATCGGCATTTC
GTATAGAGGTTATTATGTCAGCAATAGTATCACTACCCATGATTAATTAAAATTATTGGT
GCCTCCAAATTTGGATATAATCAACATGTTTTTCTTTTTTTTTTTTTTACTTATTTTTTT
ATGAATATTAATTTTGAAAGGTATATACGTGAGACAAAATCTACTAAATGAATCTTAATC
TATTTCTTTTAAATACCCTACTATAACCATATCGTGGTCTCATTTTATAATACCTCAGGA
GCTAATGAAACTATTTTAGTAAAATTGAACTGTCTCAATTCTCGGGCAATCGCACCAAAA
ACTCGAGTTCCTTTTGGATTTCCTTCTTGATCAATCACAACTGCAGCATTGTCATCATAT
CGTATTATCATACCGTTGTCACGTTTAAGTTCTTTACAAGTACGTACAATTACAGCTCTG
ACCACTTCTGATCTTTGTAGAGGCATGTTTGGAACTGCGTCTTTGATCACAGCAACAATA
ACGTCACCAATATGAGCATATCGACGATTGCTAGCTCCTATGATTCGAATACACATCAAT
TCTCGAGCCCCGCTGTTATCTGCTACATTCAAATGGGTCTGAGGTTGAATCATATCATTT
TTTTTTTTATCTGTTTTTACAATACAAGGGTCAAAGAAAAAAAGAAATATTGTTTGTCCA
AAAAAAGAAACCTGCATCTGCTATTTTTAGTTAAGGCCTATTTCTTTTTTAGCCCGAAAT
GATAAATTGAGCTCGTATAGGCATTTTGGACGCTGCTATTGAAATAGCCCTTCGGGCTAT
ATTTTCTGTTACTCCACCCATTTCATAAAGAATTCGACCAGGCTTAACAACAGCTACCCA
ATATTCGGGAGAGCCTTTACCTGAACCCATACGTGTTTCTGCGGGTCTTACTGTAACCGG
TTTATCTGGAAATATACGAACCCATATTTTTCCACCGCGACGTGCATTTCGTGTCATTGC
TCGTCGACCTGCTTCTATTTGCCTAGATGTGATCCAAGCGGGTTCAAGTGCCTGAAGAGC
GTATTTACCAAAACAAATAGTATTACCTCGATAAGATATTCCCTTCATTCTTCCTCTATG
TTGTTTACGGAATCTGGTTCTTTTGGGGTTATAGTTGATGGTTTGTTTTGAATTCCATCT
CTACTACAGAACTGGACGTGAGAGTTTCTTCTCATCCAGCTCCTCGCGAATAAAAATAAA
TTCAAATTAAAGATTTAGAATTCAATTCAGATATAATATAATTTGAATTAAGATATACAT
GTATTTAATAAGTAATCTGCTGACTCATGGATTTCATTTAATCTAGATCAAATCCATTAT
GAATTTGTATATCTTGTTTGTATAGTATAGATAATAGATAACTAAATATATTAAATTTTC
TTATTTCTTATATTTTCTTATATTTATTTATTTTTAGAATGTTAAAAGGAATCTTTCTTT
TGTTTTACTCTTTATCGTATTGGATTGACCCTAATTTAGCTTTAGCAATCCAAGAAAATA
AAGTTTTCGCGGGCGAATATTTACTCTTTCAATTTCTATTTCATTTTTATCATTAGTTCA
TAACTTTTCCGAATAGATTAATTGGTTTCTGGTCGGTTCCGCCATCCCGATCAATGAATC
GTTCGAATTCATTTTCACTAGAATCTTTTGAATTCACAGGTTCCATCGTTCCCATCCCTT
CTTACTTAATGGTTAGGTCTGAATTCTACAATGGAGCTATTAGTTCTTGAGTCAATATTC
TTAGTCTTTATTGGCTCGAAGCTCTTTATTTTTTGTTCGATGAGCAGATCCTTTTAATGA
TGAATCCTTATTGATGCTTTATTACACATATTTTTTATGAGATGACTCATAGACCTTACA
TATTGGAATTTTATATCATCAATATTCTTTTTCTTTCTTTCTTTCATCCTTCCATTTATC
CATACCCTTTCTTTTTTATTTCTATTGAATTGACAACTTAGAATTAGAAGCAGATTTTTT
AATGAAAAAGTCGTTCAGTTGCTACAACAATATGAACAATATATCATATCTTGACTGGTT
CTTTGGATCCAGATAATACGAAGGGATGAGTTGGTTATTACTTCTATAGTTATTTGTTTA
TACTATGGGGCTGGTTACTAACCCTCAAAAAACCAACGAGTCACACACTAAGCATAGCAA
TTTTATCAAAAGATTAATTTAATTTTTATTAAACCCTATAGAATTATAATTGTTTGTTCA
TTTTTTTATTGTGAAGCGAAAATAAAATGAAGAGAAAATAAAAATAAGAAATGAATTTCT
CTTTTTGTTCCATCGCCGGATAGAATGCAAAGGGAAATAAGGGTTTATTTTATTATTCCC
CGTCTATAAATATCCAAATTTTGATGCCTAATACCCCATAGATTGTTCGAACTGTATAGG
AACAATAATCAATTTTAGCTCGAATGGTTTGTAGTGGAACCCTACCTTCTCTGATCCATT
CAACACGCGCAATTTCTTTTCCGTCGATACGTCCCGCAATTTGCACTTGAATTCCTTTTG
TATCCGCTTGTTCAGTTAATTCTATAGCCTTTTTCATTGCTTTGCGAAAAGAAACTCTAT
TTTTTAATTGGCCGGCTATAAATTCTGCAAGAATATTAGGGTTTCCGTAAGGCTTTTCGA
TTCGTGTGATAGCAATGTTAAGTTTTCTATTTACAGAATTAAATTCTTTTTGTAAATTCA
TCTGTAATTCTTCGATTCCTCGGGGTCGACTTTCAATTAATATTTTTGGAAATCCCATAT
AGATTATGATTTGGATCAGGTCGATTCTTTTTTGAATCTCTATACGCGCAATTCCCTCAA
CGCCAGAGGATGTTTTCATATTTTTTTGTACATAATTCTTGATATAATTTCTTATTTTTT
GATCTTCTTGCAGACCCTCAGAATAATTTTTTGGTTGTGCGAACCAAAGGGAATGATGAC
CTTGGGTTGTACCAAGTCTGAAACCAATTGGATTTATTTTTTGTCCCATGTTCCCCCATT
ACTATTACTATACATATCATAATACGACATAGTTGTATCTTTTTTTTTCCATTTTGTTTT
TTGTGACCACGTAATAGAGTCGGTATCTATATATCCACCTAAGGATATATCTTTCATTAC
AATAGTTATATGGCAGGTAGGTTTGTGTATGGCAAAACTACGCCCTCGAGCTCGAGGTTT
TAATCTCTTCGCGATAGTACCTTCATTTACTTCGGCTTTACTAATGACTAAATTTGCTTC
ATTCGAACCCATATTGAAACTAGCATTTGCTGCTGCAGAATAAACTAATTTGAAAATGGG
ATAACATGCTCGATAAGGCATGAGTTCTAATATCATAAGTGTTTCTTCGTAGGAACGCCC
ACGAATTTGATCAATTACTCTTCGCGCTTTGTGAGCAGACATAGATATATGTTGACCTAA
AGCGTATACTTCTGTTTTCATAAAGTTCGCCTCCTACTAATCAATTCCTACTAATCAATG
ATAAATATCTATATATATTATTTTATTATAATAATAATAATCTATAAACAAATTTAACGA
CGAGACCTATTATCGCTTTTTGCATGTCCTCGGAAATTTAAAGTAGGTGCGAATTCTCCC
AATTTGTGTCCTACCATACGATCCGTTATATAAATAGGTAAATGTTCCTTTCCATTATGG
ATTGCAATAGTATGGCCAACCATTATGGGTATAATGGTAGATGCCCGGGACCAGGTTATT
ATTATTTCTTTTTCTTCTTTTGTGTTAAGCTTATTTATTTTTTTTAATAAATTATTCGCT
ACAAAAGGATTTTTTTTTAGTGAACGTGTCACAGCTTCCTCCTATTTTTTTTTGTAAAGA
CGAAGAAAGAAATTCTATTTTCTCTCCTATTTACTATTTTCTCTCCTATTTACTACGGCG
ACGAAGAATCAAATTATCACTATATTTATTCCTTTTTCTAGTTCTTTTTCCAAGTGCAGG
ATAACCCCAAGGGGTTGTGGGTTTTTTTCTACCAATTGGGGCCCTGCCTTCACCACCCCC
ATGTGGATGGTCTACAGGGTTCATAACTACTCCTCTTACTACAGGGCGCTTACCGAGCCA
ACGCTTAGATCCGGCTCTACCCAAACTTTTCTGGTTCACCCCAACATTCCCCACTTGTCC
GACTGTTGCTGAGCAGTTTTTGGATATCAAACGGACCTCCCCAGAAGGTAATTTTAATGT
GGCCGATTTCCCTTCTTTTGCAATCAGTTTCGCTACAGCACCCGCTGCTCTAGCTAATTG
TCCACCCTTTCCAAGTGTGATTTCTATGTTATGTATGGCCGTGCCTAAGGGCATATCGGT
TGAAGTAGATTCTTCTTTTTTATCAATCAAAACCCCTTCCCAAACTGTACAAGCTTCTTC
CAAAGCATACGGCTTTCTGGATGTAGATGGTGATATCTATACGGATGGATCTTATATATA
TGGTATAATGAAGTACCACATGGGTGGATATATAGGAATCAAAATCTGCCGAATCACTCA
TGTTATGATCTTCTACATCCTAGGTCTTCCCGTTCCATCATCTGGCTTATGTTCTTCATG
TAGCATTCAGACCGAATGACTCTATGAAATTACGTTGATACTTCCACATATTATGGGTAA
CGTAGGAGACATCTCTATTTTCCCCCCGGGAATCTTTAGAATTACCACTGCTTAGCTTTC
AATTCGACTCTGACCATCAAATGAAATGTGAATAATCCGTCCTCTTCTCTTTGAAAGAAG
GGGCGCTTCCGGTTCTGTCGGTGCTTGAAACAATTTTGTCTTCTCCATATTACTATATCT
CTAGAGTCAATAATTTTATATGAGGAACTACTGAACTCAATCACTTGCTGCCGTTACTCT
TCAGTTTTCTGTTGAGGTCTATCCTGTAGAGGTACTCAAATTGGATCAGTGATCGATTTC
TAGGTTTCGTCGTAAACCTAATTGGTTACTTCCAATTACGTAAATCAATAGTTCAAACCG
CACTCAAAGGTAGGGCATTTCCCATTTTTATAGGAACTTCTGTACCAGAAACAATGGTAT
CTCCAATTATAGCCCCCCTGGGATGTAAAATATATCTCTTCTCACCATCCCTATAGTGTA
TGAGACAAATGTATGCATTTCGATTTGGGTCGTATTCTATGGTTACGATTCTACCATATA
TGTCTTTTTCATTCCGTCGAAAATCTATTTTACGGTATAGACGCTTATGACCTCCCCCTC
TATGCCCTGCGGTAATGATTCCTCTGGCATTACGACCTTTACCACAATGATGCTGTCCAT
AGATCAAATTATTTCGTGGATTGGATTTCACTTGACTGTCTACGGTTCCATTGCGTGTGC
TCGGGGTAGAAGTTTTGTATAAATTTATCGCCATGCTATTAAGTATTTTGATTTAAGTTC
TTTTCTTTCTAAGAGGTGGAATAGAATAACCCGGTTGAAGCGTAATGATCATACGTCTGT
AATGCATTGTCTGTCCCATAATGGGTCCCATTCTTCTAGCCTTTCCCCGAAGTCGCTGGC
TATTCATCGCGATTACCTTGACACCAAAGAAGAGTTCGACCCAATGCTTTATTTCTGTCC
TAGTTGATCCTGATTCGACATTAGAAGTATATTGATTTTTCCCCAATAACCGAATACTTT
TGTCTGTAAATACTGCATACCTGATTCCATCCATAAATAGATTTGATTCCCTATGAGTTC
TAGTCTCAATAAGACTACTAATTCTTACTGTTCATATAGTATGATATGAATATACCACAT
CAATTCGTTATGTATGGATGATGAGATTTCATTGATACAGAGCTAATTCCAATAGACTTA
TTGGAGGGTCCCATTGGCGTGCATCCAGTAGGAATTGAACCTACGAATTCGCCAATTATG
AGTTGGGTGCTTTAACCATTCAGCCATGGATGCTTAGCGGGTCATAGTGAATGACCAGAT
TCCAATTCAAATGGAATCTTTCAACTAAAGCAATGAGATGCTTAAATGGAATTCTTTTAG
TTCTAATAAATCAGGAGGAATTTAATGACAGGACATGAATTCAAGTCCTGGATTTTAGAA
TTGAGAGAGATATTGAGAGAGATCAAGAATTCTCACTATTTCTTAGATTCCTGGACCCAA
TTCAATTCAGTGGGATCTTTCATTCACATTTTTTTCCACCAAGAACGTTTTATAAAACTT
TTTGACTCCCGAATTTGGAGTATCCTACTTTCACACAATTCACAGGGTTCAACAAGCAAT
CGATATTTCACGATCAAGGGTGTAATACTCTTTGGAGTAGCGGTCCTTATATATCGTATT
AACAATCGAAATATGGTCGAAAGAAAAAATCTCTATTTGATAGGGCTTCTTCCTATACCT
ATGAATTCCATTGGACCCAGAAATGATACATTGGAAGAATCCGTTGGGTCTTCTAATATC
AATAGGTTGATTGTTTCGCTTCTGTATCTTCCAAAAGGAAAAAAGATCTATGAGAGTTCT
TTCCTGAATCCGAAAGAGAGTACTTGGGTTCTCCCAATAACTAAAAAGTGTAGCATGCCT
GAATCTAACTGGGGTTCGCGGTGGTGGAGGGACTGGATCGGAAAAAAGAGCAATTCTAGT
TGTAAGATATCTAATGAAACCGTCGCTGGAATTGAGATATTATTCAAAGAGAAAGATCTC
AAATATCTGGAGTTTTTCTTTGTATATTATAGGGATGATTCCACAAGATCTAGTTTCGTT
CAAGTAAGGGATTCTAGCCAATTGAAAGGATCTTCTGATCAATCCAGAGATCATTTTGAT
TCCATTAGTAATGAGGATTCGGAATATCACACATGGATCAATCAAAGAGAGATTCAACAA
CTAAAAGAAAGATCGATTCTTTGGGATCCTTCCTTTCTTCAAACGGAAGGAACAGAGATA
GAATCAAACCGATTCCCGAAATGCCTTTCTGGATATTCCTCAATGTCCCGGCTATTCACG
GAACGCGAGAAGCAGATGATTAATCATCTGCTTCCGGAAGAAATCGAAGAATTTCTTGGG
AATCCTACAAGATCCGTTCGTTCTTTTTTCTCTGACAGATGGTCAGAACTTCATCTGGGT
TCGAATCCTACTGAGAGGTCCACTAGAGATCAGAAATTGTTGAAGAAACAACAAGATCTT
TCTTTTCTCAGGCGATCGGAAAATAAAGAAATGGTTAATCTATTCAAGATAATTACGTAT
TTACAAAATACCGTCTCAATTCATCCTATTTCATCAGATTCGGGATGTGATATGGTTCCG
AAAGATGAACCGGATATGGACAGTTCCGACAAGATTTCATTCTTGAACAAAAATCCATTT
TTTGATTTATTTCATCTATTCCATGACCGGAACAGGGGAGGATACGCGTTACACCACGAT
TTTGAATCAGAAGAGAGATTTCAAGAAATGGCAGATTTATTCACTCTATCAATAACCGAG
CCGGATCTGGTGTATCATAAGAGATTTGCCTTTTCTATTGATTCCTATGGATTGGATCCA
AAACAATTCTTGAATGGGGTATTCAACTCCAGGTATGAATGGAAAACGACATCTTTATTG
GTTCTACTTCCTATTTTTTATGAAGAGAATGAATCTTTTTATCGAAGGATCAGAAAAAAA
AAGGTCCGGATCTCCTGCGGGAATGATTTGGAAGAGCCAAAACCAAAAATAGTGGTATTT
GCTAGCAACAACATAATGGAGGCAATCAATCAATATAGATTGATCCGAAATCTGATTCAA
ATCCAACATAGCATCCATAGGTACATAATAAATGTATTGAATCGATTCTTTTTAATGAAT
AGATCCGATCGCAACTTTGAATATGGAATTCAAAGGGATCAAATAGGAAAGGATACTCTG
AATCATAGAACTCTAATGAAATATACGATCAACCAACATTTATCGAATTTGAAAAAGAGT
CAGAAGAGATGGTTCGATCCTCTTATTTTTTTTTCTCGAACCGAGAGATTAATGAATCGG
GATCCTGATGCATATAGATACAAATGGTCCACTGGGAGCAATAATTTCCAGGAACATTTG
GAACATTTCGTTTCTGAGCAGAAGAGCCGTTTTCAAGTAGTGTTCGATCGATTACGTATT
AATCCATATTCGATTGATTGGTCTGAGGTTATCGACAAAAAAGATTTGTCTAAGCCACTT
CGTTTCTTTTTGTCCAAGTTGCTTCTTTTTTTGTCTAACTCACTTCCTTTTTTGTTTGTC
AGTTTCGGGAATATCCCCATTCATAGGTCCGAGATCCACATCTATGAATTGAAAGGTCCG
AATGATCCACAGTTTTTAGAATCAATAGGTCTTCAAATCGTTCATTTGAAAAAATTGAAA
CCCTTCTTATTGGATGATCATGAGACTTGCCAAAAATCAAAATTATTGATCAATGGAGGA
ACAATATCACCGTTTTTGTTCAATAAGATACCAAAGTGGATGATTGACTCATTCCATACT
AGAACTAATTGCAGGAAATCCTTTTATAACACGGATTCCTATTTATCAATGATATTCCAC
GATCAATACAATTGGCTGAATCCCGTGAAATCATTTCATAGAAGTTCATTGAGATCTTCT
TTTTATAAAGCAAATCAACTTCGATTCTTGAATAATCCACATCACTTCTGCTTCGATTGT
AACAAAAGATTCCCCTTTTATGTGGAAAAGGCCCGTATCAATAATTATGATTTTACGTAT
GGACAATTCCTCAATATCTTGTTCATTCGCAACAAAATATTTTCTTTGTGCGTCGGTAAA
AAAAAACATGCTTTTTGGGGGAGAGATACTATTTCAGCAATCGAGTCACAGGTATCTAAC
ATATTAATACCTAAGGCTTTTCCACAAAGTGGTGACGAAACGTATAACTTGTACAAATCT
TTCCATTTTCCAAGTCGATCCAATCCACTCGTTCGTAGAGCTATTTACTCGATCGCCGAC
ATTTCTGGAACACCTCTAACAGAGGGACAAATAGTCAATTTTGAAAGAACTTATTGTCAA
CCTCTTTCAGATATGAATCTATCTGATTCAGAAGGGAAGAACTTGTATCAGTATCTCAAT
TTCAATTCAAACATGGGTTTGATTCACACTCCATGTTCTGAAAAATATTTACCATCCGAA
AAGAGGAAAAAACGGAGTCTTTGTCTAAAGAAATGCGTTGAGAAAGGGCAGATGTATAGA
ACTTTTCAACGAGAACGAGATAGTGCTTATTCAACTCTCTCAAAATGGAATCTATTCCAA
ACATATATGCCATGGTTCCTTACTTCGACAGGGTACAGATATCTAAAGTTTTTATTTTTA
GATACTTTTTCAGACCTATTGCCGATACTAAGTAGCAGTCAAAAATTTGTATCCATTTTT
CATGATATTATGCATGGATCAGATATATCATGGCGAATTCTTCAGAAAAAATTATGTCTT
CCACAATGGAATCTGATAAGTGAGATTTCGAGTAAGTGTTTTCATAATCTTCTTCTGTCC
GAAGAAATGAGTCATCGAAATAATGAGTCACCATTGATATCGACACATCTGACAAATGTT
CGGGAGTTCCTCTATGCAATCCTTTTCCTTCTTCTTGTTGCTGCATATCTCGTTTGTACA
CATCTTCTCTTTGTTTTCGGGGCCTCTAGTGAGTTACAGACAGAGTTCGAGAAGGTCAAA
TCTTTGATGATTCCATCATCTATGATTGAGTTGCGAAAACTTCTGGATAGGTATCCTACA
TCTGAACCGAATTCTTTCTGGTTAAAGAATCTCTTTCTAGTTGCTCTGAAACAATTAGGA
GATTCCCTAGGTGGCAACATGCTATTGGGTGGTGGTCCCGGGGTCAAATCAATACGCTCT
AAGAAGAAATATTTGAAGATCAATCTCATCGATATCATCGATCTCATAAGTATCATACCA
AATCCCATCAATCGAATCACTTTTTCGAGAAATACGAGACATCTAAGTCATACAAGTAAA
GAGATCTATTCGTTGATAAGAAAAAGAAAAAACGTGAACGGGGACTGGATTGATGATAAA
ATAGAATCCTGGGTTGCAAACAGTGATTCAATTGATGATGAAAAAAGAGAATTCTTGGTT
CAGTTCTCCACCTTAACGACAGAAAAAAGGATTGATCAAATTTTATTGAGTCTGACTCAT
AGTGATCATTTATCAAAGAATGACTCTGGTTATCAAATGATTGAACAACCGGGAGCAATT
TACTTACGATACTTAGTTGACATTCATAAAAAGTATCTAATGAATTATGAGTTCAATACA
TCCTCTTTAGCAGAAAGACGGATATTCCTTGCTCATTATCAGACAATCACTTATTCACAA
ACTGCGTGTGGGGCTAATAGTTTTCATTTCCCATCTCATGGAAAACCCTTTTCGCTCCGC
TTAGCCTTATCCCTCTCTAGGGGTATTTTAGTGATAGGTTCTATAGGAACTGGACGCTCT
TATTTGGTCAAATACCTAGCGAAAAACTCCTATCTTCCTTTCATTACGGTATTTCTGAAC
AAGTTCCTGGATAACAAGTCTCAAGGTTTTGATGATATCGATATTGATGATATTGACGAT
ATTGATGCTAGTGACGATATTGATGATATTGACGATATTGATGCTAGTGACGATATCCTT
GATATGGAGCTGGAACTGCTAACTAGCATGAGTGCGCTAACTATGGATATGATGCCTGAA
GATGAAGACCAACTTTATATCACCCTTCAATTCGAATTAGCAAAAGCAATGTCTCCTTGC
ATAATATGGATTCCAAACATTCATGATCTGGATGTGAATCAGTCAAATTACTTCTCCCTA
GGTCTATTAGTGAACCTTCTCTCCAGGGATTATGAAACTCGAAATATTCTTGTTATTGCC
TCGACTCATATTCCCCAAAAAGTGGATCCCGCTCTAATAGCTCCGAATAAATTAAATACG
TGCATTAAGATACGAAGGCTTCTTATTCCACAACAACGAAAGCACTTTTTCACTCTTTCA
TATACTAGGGGATTTCACTTGGAAAATAAAATGTTCCATACTAATGGATTCGGGTCCATA
ACCATGGGTTCCAATGCACGAGATCTTGTAGCACTTACCAATGAGGCCCTATCGATTAGT
ATTACACAGAAGAAATCAATTATAGATACTAATACAATTAGATCCGCTCTTCATAGACAA
ATTTGGGATTTGCGATCCCAGGTAAGATCGGTCCAGGATCATGGGATCCTTTTCTATCAG
ATAGGAAGGGCTGTAGCACAAAATGTACTTTTAAGTAATTGCCCCATAGATCCTATATCT
ATCTATATGAAAAAGAAATCATGTAACGAAGTGGATTATTATTTGTACAATTGGTACTTC
GAACTTGGAACGAGCATGAAGAAATTAACGATACTTCTTTATCTTTTGAGTTGTTCTGCC
GGATCGGTCACTCAAGATCTTTGGTCTCTACCCGGACCCGATGAAAAAAATGGGATCACT
CCTTATGGACTCGTTGAGAATGATTCTGGTCTAGTTCGTGGCCTATTAGAAGTGGAAGGC
GCTCTGGTGGGATCCTCGCGGACATGCAGTCAGTTTGATAAGGATCGAGTGACATTGCTT
CTTCGACCCGAACCAAGGGATCCCTTAGATATGATGCAAAATGGATCTTGTTCTATCCTT
GATCAGAGATTTCTCTATGAAAAAGACGAATCGGAGTTTGAAGAGGGGGAAGGAGAAGGA
GCCCTCGACCGGCAACAGATAGAGGAGGATTTATTCAATCACATAGTTTGGGCTCCTAGA
ATATGGCGCCCTTGGGGCTTTCTATTTGATTGTATCGAAAGGCCTAATGAATTGGGATTT
CCCTATTGGTCCAGGTCATTTCGGGGCAAGCGGATCATTTATGATGAAGAGGATGAGCTT
CAAGAGAATGATTCGGAGTTCTTGCAGAGTGGAACCGTGCAGTACCAGACACGAGATAGA
TCTTCCAAAGAACAAGGCCTTTTTCGAATAAGCCAATTCATTTGGGACCCTGCAGATCCA
CTCTTTTTCCTATTCAAAGCTCAGCCCCTTGTCTCTGTGTTTTCACATCGCGAATTATTT
GCAGATGAAGAGGTGTCAAAAGGGCTTCTTACTCCCCAAACAAATCCTCCTACATCTCTA
TATAAACGCTGGTTTATCAAGAAGACGCAAGAAAAGCACTTCGAATTGTTGATTAATCGC
CAGAGATGGCTTAGAACCAATCGTTCATTATCTAATGGATCTTTCCGTTCTAATACTCTA
TCCGAGAGTTATCAGTATTTATCAAATCTGTTCCTATCTAACGGAACACTATTGGATCAA
ATGACAAAGGCATTGTTGAGAAAAAGATGGCTTTTCCCGGATGAAATGCAAATTGGATTC
ATGGAACAGGAGAAGGATTTCCCATTCCTTAGCCGGAAAGATATGTGGCCATGAAAGGCG
AAGGGAGGGCTGGAATGCCAACAGGCGTCTATTATTGAATTCACCCGACCCGACAGTACC
CGTTTGGGGAACGTCCAGTGCCAAAGTCACTGAATGGGTAAGTCGCCAATCCCTAAAACG
GACTATGTAATGTACTTTATCTGCTGGGTTACGGGCGGTCATTTTACTATAGGTTTATAA
TCTACCTTTGTGTGATTCCTGTTGAAGCATATGCTCGGGGGGTGCGTGCAGGGCGGACGA
TTTTCAATTTTAAAGCAGACTCCCCATTCATTAGATAGAGAAGATGACCAAGATTTCGTG
ATCCGCTGCCGAACTTATTCCAAGAGAGCTCGGATCGAATCGGTATTGCTATCCGAGCTC
TCTTCTTGAATTGCTCATTCAATGAGCATTCTCCATATTATGCCTTGAAGAGGACTCGAA
CCTCCACGCTCTTGAGCACAAGATTTTGAGTCTCGCGTGTCTACCATTTCACCACCAAGG
CATCTTGAAAGTGAATCGTATTCCATGAATATGATATCTATCTAGTGTGATGTATGGAAT
ACATGACAAAAGTGGAGTGTTGGGGTATTTCTATTGATCGGTCATGTCATATAGGCCCTA
ATTGGACATCCAATTGCTTCAATTTGAATTATCCGGAGAATGCCTTATATAGATATCCAA
TATATCAAAAAGATGGACAATCAAACCTATTTCTCGATTCAATAGAAGCCCAAAGAGGTG
AATAGGGTCCCAAATAACGAGAGATATGTAAAAAGCAGGTCCGATTACGCCTTAACTGGA
ATGTAACGACGTAGGGATCCATATGTAAACATAGTATCTATTTAGATACGCTCAAATGAC
CCCTTCTCACAATGAGAATGTATATAACTTCCGGTCTGGTCCGGTATGAAATGAACTTAT
AATCATAGAATCGACTCGATCATCAGATTATAGATTATAAGTTCATAACCCAAGCCCATT
ACCATTTTGGGCGGAACAGATCTACTAATTCTTTGATTCCAGTTAATAAGAGGGATCTTG
AACTAAGAAATAGACCCTAGAAACTAAAAAAGGGTATCCTGAGCAATTGCAATAATCGGA
TTCATTGATATTCCTGGTATAGTAGATGCTATCACACATACAATCATACTCAATTCGATG
GAATTGTTTGATCTTAAAGGGGATCTTCTATAATTTCGCACGTGAGGGGTTATTTCTTGG
TTTCGTCCAGTCATTAATAACTTTATTATTTTTAGATAATAGTAGATAGAAACAACGCTT
GTAAGGAGTCCTATTAAAACCAAGAAATATAGGCCTGCCTGCCATCCACACCAGAATAAA
TAGAGTTTTCCGAAAAAACCCGCTAGTGGAGGAAGACCTCCTAGGGATAAGAGACATAGG
GCTAAAGAGAGAGCCAAAAAAGGATCTTTCGTGTATAATCCTGCATAATCCCGAATGTTC
TCAGTTCCGGTACGTAGACCAAATAAGACAATGCAAGCAAAAGTTCCTAGATTCATGGAG
ATATAGAACAGCATATAAGTTATCATGCTTGCATATCCATCATTTGAGTCTCCAACAATT
ATTCCAATAATTACATATCCGATTTGACCTATGGACGAATATGCAAGCATACGTTTCATG
CTTGTTTGAGTAATAGCAATGAGATTCCCCAATATCATGCTAAGAATAGCTAGGATTTCC
AGAAGAAGATGCCATTCATTTGATGAGAAATAAAAAGGAATATCGAAAATTCGAGTGGCT
GAAGCTGAAGCAGCTACTTTCGAAGTAACAGAAAGAAAAGCAACGACTGGAGTGGGAGAG
TTAGAGTCGAAAAGAGGATTCCTCACTTCTTTCTCTCATTCAAAACCGTGCATGAGACTT
TCATCTCACACGGCTCCTAAGTGATAAAAGAAAGAAGAACTCCTCTTCTTTCTTTTTTGA
TTACCTTCCTCGCGTATGTATAAGACCGAATCCATTCTATTTCTAAAAAAGATTACTAAT
CCTTAACTTTTCGAGGAATCCTTCATCAGTGGTTGTGAATGACTGATTTTTTCAATCTTT
TCGATCTTGGTTCCGTAGGAGCAAGTCAGAAAGTAGAACCATCTGATTTGATTCGTTCTC
AATAGCCATGAGATGATCATCTTAGGGTGATCCTTTTGTCGACGGATGCTCCTATTACAC
TCGTAGTCTCTGAAGGATGAGAACCAACTATGTAGCATCTACACCGAGAATTCAAGTATT
GTATACGTCATTAGTCTGATCCTTTGTAGGAACTACCCGTAATAACGAACTTGCAAAACG
GATCTGTTTATCATAAAGAGATTCGTCGTTCCTGACCCTGCTTCACCTTAATTGTTATTT
GAACAAGTAAAAGTTCTGTCTTGGTCCGAGTGGGGATAGCATTTCTCTCCTGCATGTCCA
TGGAGTTTTGAAAAATCCAAACATCTCAGAGATAGATAGAGAGGTAGGAATTTATCGAAC
GAACCACACTCCTTCATATACGTCAGGAGTCCATTGATGAGAAGGGGCTGGGGAAAGCTT
GAACCCGATTCCTACAGTGATGAATATGAGCGCAATTGAAATTCCTGGGGAGTTATACAT
TTGTGTATTGATAAGACCATTCACTATTTCTTGAAGCTCGATCTCTCCCCCGGATGAACC
ATATAGCCAAGAGAAACCATGAACCAGAATAGAAGAGCTTGCCCCACCCATGAGTAAATA
TTTCATAGTAGCCTCATTAGACCGTACATCTTTCTTGGTATATCCAGATAATAGGTAGGA
GCATAAACTGAAACATTCTGGAGCTACAAAGATAGTTATTAAATCGTTAGCACCGCATAA
AAACATTCCTCCTATAGTAGCTGTTAATACGAATAAGAGAAACTCGGTTATAGCCATTTC
TGTACATTCAATGTACTCTACGGATAGAGGAATACATAGAGTTGAACATAGTAAAATAAG
AAATTGAAAGATTTCGTTGAAATTGTTCGTTTGGAAATTTCCCGAAAAGCTAATCATAGG
TTCCTCTCTCCATCGGAACAATAGGGCCGTTATGCTCATTACTAAACTTGTTGAAGAGAT
GAAATATAACCAAGGTATATCTTTTTGATCAGAGGTTGAATCGATCATCAGAAGAAGAAT
TAGGCCAAAAATTAGGATAAATTCTGGGAAAATCAAACTTCCATCGAAGAGAAGCAAATG
AAAGGCTTTCATAAAAATTCTCGTAGAATCGAGAATGAAGTTTTCATTCTGTACATGCCA
GATCATGAATTAGTAACTGCATCCAATTTCTAAAAAAATCCCAATTGTTTCCATTTTTCG
AATGGAATATTTATGGAATCTCCATGAATAGGATCAAACCTTATTCCATGGTATTTACAT
GAGGTTCTTCTTTCTTATTCTTAAGAAAGTCCCCGAGAGGGCTTAGCTGATCCATGATTT
ATGTTTCATCTTTCGTTTCCTTTTCGTTTGTTTCGAGAAATATATCGATCAATTCCGATT
CTTTCTTTTTCTCTTGATTCTTTTCTGATCGAGATGTATAGATATAGATCCTGTTCATGG
ATTAACGAAAATGTGCAAAAGCTCTATTTGCCTCTGCCATTCTATGAGTCTCTTCCCTTT
TGCGTATGGCATCGCCACTCCCTTTGGCAGCATCCACTAATTCGGAACTTAATTTGAAAG
CCATATTTCGACCCGGACGTTTTCGGGATGCCGCTAATAACCAACGAATGGCAAGTGCTT
TTCCTTGTGTGGATCCTATTTCAATGGGAACTTGATGAGTCGATCCACCTACACGTCTTG
CTTTTACTGCTATACCCGGAGTTACTCCATGTATTGCTTGACGTAAAACAGATAGTGGAT
TTGTTTCTGTCTTTTGTTGAATCTTTTTCACGGCTCGATAGATAATTTGATAAGCCAATG
ATTTTTTTCCGTGTTTCAGAATACGGTTAACCAACATGTTAACTAATCGATTACGATAAA
TTGGATCGGATTTTGCAGTTTTTTCTTCTGCAGTACCTCGACGTGACATGAGCGTGAAAG
GGGTTCAAGAATCAGTTTTATTTTTATTAAGGGCTAAAATCACTTATTTTGGCTTTTTTA
CCCCATATTGTAGGGTGGATCTCGAAAGATATGAAAGATCTCCCTCCAAGCCGTACATAC
GACTTTCATCGAATACGGCTTTCCGCAGAATTCTATATGTATCTATGAGACCGAGTATGG
AATTCTGTTTACTCACTTTAAATTGAGTATCCGTTTCCCTCCTTTTCCTGCTAGGATTGG
AAATCCTGTATTTTACATATCCATACGATTGAGTCCTTGGGTTTCCGAAATAGTGTAAAA
AGAAGTGCTTCAAATCATTGCTATTTGACTCGGACCTGTTCTAAAAAGTCGAGGTATTTC
GAATTGTTTGTTGACACGGACAAAGTCAGGGAAAACCTCTGAAATTTTTTCAATATTGAA
CCTTGGACATATAATAGTTCCGAATCGAATCTCTTTAGAAAGAAGATCTTTTGTCTCATG
GTAGCCTGCTCCAGTCCCCTTACGAAACTTTCGTTATTGGGTTAGCCATACACTTCACAT
GTTTCTAGCGATTCACATGGCATCATCAAATGATACAAGTCTTGGATAAGAATCTACAAC
GCACTAGAACGCCCTTGTTGACGATCCTTTACTCCGACAGCATCTAGGGTTCCTCGAACA
ATGTGATATCTCACACCGGGTAAATCCTTAACCCTCCCCCCTCTTACTAAGACTACAGAA
TGTTCTTGTGAATTATGGCCAATACCAGGTATATAAGCAGTGATTTCAAATCCAGAGGTT
AATCGTACTCTGGCAACTTTACGTAAGGCAGAGTTTGGTTTTTTTGGGGTGATAGTGGAA
AAGTTGACAGATAAGTCACCCTTACTGCCACTCTACAGAACCGTACATGAGATTTTCACC
TCATACGGCTCCTCGTTCAATTCTTTCGAAGTTATTGGATCCTTTTCCGCGTTCGAGAAT
CCCCTCCCCTCTTCCACTCCGTCCCGAAGAGTAACTAGGACCGATTTCGTCACGTTTTCA
TGTTCCAATTGAACACTTTCCGTTTTTGATTATTCTCAAAGGAGAAGATTATTCTCTTTA
CCAAACATATGCGGATCCAATCACGATCTTATAATAAGAACAAGAGATCTTTCTCGATCA
ATCCCCTTGCCCCTCATTCTTCGAGAATCAGAAAGATCCTTTTCAAGTTTGAATTTGTTC
ATTTGGAATCTGAGTTCTTCTACTTCATTTTTATTTACTTATTTTATTTAATTAATATGA
ATATTTTTCCCTCTCTTTTTTTATATTATTCCTTAAGTCCCATAGGGTTGATCCTTTAGA
ATTGGACTCATTTTCTCATTAAGCGAAGGGTACGAAATAAATCAGATTGATTAAAAGCAC
TATGTGAAATATTCGGTTTTTTCCTCTTCCTCTATCCCATAGGTACAGTGTTTGAATCAA
TCGAGAACCTTTTCTTCTGTCTGAATCGATATTATTCCATTCCAATTCCTTCCCGATACC
TCTCAAGGAAAATATCGAATTGGATCCTAAATTGACGGGTTAGTGTGAGCTTATCCATGC
AGTTATGCACTCTTCGAATAGGAATCCATTTTCTGAAAGATCCTGGCTTTCGTGCTTTGG
TGGGTCTCCGAGATCCTTTCGATGACCTATGTTGTGTTGAAGGGATATCTATATAATCCG
ATCGATTGCGTAAAGCCCGCGGTAGCAGCGGAACCGGGGAAAGTATACAGAAAAGACAGT
TCTTTTCTATTATATTAGTATTAATTCATATTAATTCATATTAGATTAGTCTTAGTTAGT
GATCCCGGCTTAGTGAGTCCTTTCTTCCATGATGAACTGTTGGCACCAGTCCTACATTTT
GTCTCTGTGGACCCAGGAGAAAGGGGGCTCGGCGGGAAGAGGATTGTACCGTGAGAGAAG
CAAGGGGGTCAACCTCTTTCAAATATACAACATGGATTCTGGCAATGCAATGTAGTTGGA
CTCTCATGTCGATCCGAATGAATCATCCTTTCCACGGAGGCAAAGATTTGCCTGTTAGGT
AAGAGGATAGCAAGTTACAAATTCTGTCTAGGTAGGACATGTATCTCTATTACTATGAAT
TTCATAAATGAAGTAGTTAATGGTGGGGTTACCATTATCCTTTTTGTAGTGACGAATCCT
GTATGCGTTCCTAAGAAAAGGAATTTGTCCATTTTTCGGGGTCTCAAAGGAGCGTGGAAA
CACATAAGAACTCTTGAATGGAAATGGAAAAGAGATGGAACTCCAGTTCCTTCGGAAATG
GTCAGATTTTTGGCGCAAAAAAAGGGGTTGATACGTATCATCTTGACTTGGTTCTGCTTC
CTCTATTTTTTTCATAATACCGGGTCGGGTTCTTCTCCTACCCGTATCGAATAGAACACG
CTGAGCCAAATCTTCTTCATGTAAAACCTGCTTGATTTAGATCGGGAAAATCGTGTGGTT
TTATGAAACCATGTGCTATGTCTCGAATCCGTAGTCAATCCTAATTTCCGATAGGGACAG
TTGACAACTGAATCCTATTTTTCCATTATTTTCATATCCGTAATAGTGCGAAAAGAAGGC
CCGGCCCCAAGTTGTTCAAGAATAGTGTCGTTGAGTTTCTCGACCCTTTGCCTTAGGATT
AGTCAGTTCTATTTCTCGATGGGGGCAGGGATATAACTCAGCGGTAGAGTGTCACCTTGA
CGTGGTGGAAGTCATCAGTTCGAGCCTGATTATCCCTAAACCCAATGTGAGTTTTTCATT
TTGATTTGCTACCCCGCCGTGATTGAATGAGAATGGATAAGAGGCTCGTGGGATTGACGT
GAGGGGGCAGGGCTGGCTATATTTCTGGGAGCGAACTCCGGGCGAATATGAAGCGCATGG
ATACAAGTTAGGCCTTGGAATGAAAGACAATTCCGAATCCGCTTTGTCTACGAACAAGGA
AGCTATAAGTAATGCAACTATGAATCTCATGGAGAGTTCGATCCTGGCTCAGGATGAACG
CTGGCGGCATGCTTAACACATGCAAGTCGGACGGGAAGTGGTGTTTCCAGTGGCGGACGG
GTGAGTAACGCGTAAGAACCTGCCCTTGGGAGGGGAACAACAGCTGGAAACGGCTGCTAA
TACCCCGTAGGCTGAGGAGCAAAAGGAGGAATCCGCCCGAGGAGGGGCTCGCGTCTGATT
AGCTAGTTGGTGAGGTAATAGCTTACCAAGGCGATGATCAGTAGCTGGTCCGAGAGGATG
ATCAGCCACACTGGGACTGAGACACGGCCCAGACTCCTACGGGAGGCAGCAGTGGGGAAT
TTTCCGCAATGGGCGAAAGCCTGACGGAGCAATGCCGCGTGGAGGTAAAAGGCCCACGGG
TCATAAACTTCTTTTCCCGGAGAAGAAGCAATGACGGTATCTGGGGAATAAGCATCGGCT
AACTCTGTGCCAGCAGCCGCGGTAATACAGAGGATGCAAGCGTTATCCGGAATGATTGGG
CGTAAAGCGTCTGTAGGTGGCTTTTTAAGTCCGCCGTCAAATCCCAGGGCTCAACTCTGG
ACAGGCGGTGGAAACTACCAAGCTGGAGTACGGTAGGGGCAGAGGGAATTTCCGGTGGAG
CGGTGAAATGCGTAGAGATCGGAAAGAACACCAACGGCGAAAGCACTCTGCTGGGCCGAC
ACTGACACTGAGAGACGAAAGCTAGGGGAGCGAATGGGATTAGATACCCCAGTAGTCCTA
GCCGTAAACGATGGATACTAGGCGCTGTGCGTATCGACCCGTGCAGTGCTGTAGCTAACG
CGTTAAGTATCCCGCCTGGGGAGTACGTTCGCAAGAATGAAACTCAAAGGAATTGACGGG
GGCCCGCACAAGCGGTGGAGCATGTGGTTTAATTCGATGCAAAGCGAAGAACCTTACCAG
GGCTTGACATGCCGCGAATCCTCTTGAAAGAGAGGGGTGCCTTCGGGAACGCGGACACAG
GTGGTGCATGGCTGTCGTCAGCTCGTGCCGTAAGGTGTTGGGTTAAGTCCCGCAACGAGC
GCAACCCTCGTGTTTAGTTGCCATCATTGAGTTTGGAACCCTGAACAGACTGCCGGTGAT
AAGCCGGAGGAAGGTGAGGATGACGTCAAGTCATCATGCCCCTTATGCCCTGGGCGACAC
ACGTGCTACAATGGCCGGGACAAAGGGTCGCGATCCCGCGAGGGTGAGCTAACTCCAAAA
ACCCGTCCTCAGTTCGGATTGCAGGCTGCAACTCGCCTGCATGAAGCCGGAATCGCTAGT
AATCGCCGGTCAGCCATACGGCGGTGAATCCGTTCCCGGGCCTTGTACACACCGCCCGTC
ACACTATGGGAGCTGGCCATGCCCGAAGTCGTTACCTTAACCGCAAGGAGGGGGATGCCG
AAGGCAGGGCTAGTGACTGGAGTGAAGTCGTAACAAGGTAGCCGTACTGGAAGGTGCGGC
TGGATCACCTCCTTTTCAGGGAGAGCTAATGCTTGTTGGGTATTTTGGTTTGACACTGCT
TCACACCCAAAAAAAAAATAAGGGAGCTACGTCTGAGTTAAACTTGGAGATGGAAGTCTT
CTTTCGTTTCTCGACAGTGAAGTAAGACCAAGCTCATGAGCTTATTATCTCAGGTCGGAA
CAAGTTGATAGGATCCCCCTTTTTACGTCCCCATGCCCCTTGTGTGGCGACATGGGGTCG
AAAAAAGGAAAGAGAGGGATGGGGTTTCTCTCGCTTTTGGCATAGTGGGCCCCCAGTGGG
GGGCCCGCACGACGGGCTATTAGCTCAGTGGGTAGAGCGCGCCCCTGATAATTGCGTCGT
TGTGCCTGGGCTGTGAGGGCTCTCAGCCACATGGATAGTTCAATGTGCTCATCGGCGCCT
GACCCTGAGATGTGGATCATCCAAGGCACATTAGCATGGCGTACTCCTCCTGTTCGAACC
GGGGTTTGAAACCAAACTTCTCCTCAGGAGGATAGATGGGGCGATTCAGGTGAGATCCAA
TGTAGATCCAACTTTCGATTCACTCGTGGGATCCGGGCGGTCCGGGGGGGACCACCATGG
CTCCTCTCTTCTCGAGAATCCATACATCCCTTATCAGTGTATGGACAGCTATCTCTCGAG
CACAGGTTTAGGTTCGGCCTCAATGGGAAAATAAAATGGAGCACCTAACAACGCATCTTC
ACAGACCAAGAACTACGAGATCACCCCTTTCATTCTGGGGTGACGGAGGGATCATACCAT
TCGAGCCTTTTTTTTTCATGCTTTTCCCCGAGGTCTGGAGAAAGCTGAAATCAAATGGGA
TGTGTTTATTTATCTATCTCTTGACTCGAAATGGGAGCAGGTTTGAAAAAGGATCTTAGA
GTGTCTAGGGTTGGGCCAGGAGGGTCTCTTAACGCCTTCTTTTTTCTTCTCATCGGAGTT
ATTTCACAAAGACTTGCCATGGTAAGGAAGAAGGGGGGAACAGGCACACTTGGAGAGCGC
AGTACAACGGAGAGTTGTATGCTGCGTTCGGGAAGGATGAATCGCTCCCGAAAAGGAATC
TATTGATTCTCTCCCAATTGGTTGGACCATAGGTGCGATGATTTACTTCACGGGCGAGGT
CTCTGGTTCAAGTCCAGGATGGCCCAGCTGCGCCAGGGAAAAGAATAGAAGAAGCGTCTG
ACTCCTTCATGCATGCTCCACTTGGCTCGGGGGGATATAGCTCAGTTGGTAGAGCTCCGC
TCTTGCAATTGGGTCGTTGCGATTACGGGTTGGATGTCTAATTGTCCAGGCGGTAATGAT
AGTATCTTGTACCTGAACCGGTGGCTCACTTTTTCTAAGTAATGGGGAAGAGGACCGAAA
CATGCCACTGAAAGACTCTACTGAGACAAAGATGGGCTGTCAAGAACGTCAAGAACGTAG
AGGAGGTAGGATGGGCAGTTGGTCAGATCTAGTATGGATCGTACATGGACGGTAGTTGGA
GTCGGCGGCTCTCCTAGGGTTCCCTTATTGGGGATCCCTGGGGAAGAGGATCAAGTTGGC
CCTTGCGAACAGCTTGATGCACTATCTCCCTTCAACCCTTTGAGCGAAATGCGGCAAAAG
GAAAGAAAATCCATGGACCGACCCCATCATCTCCACCCCGTAGGAACTACGAGATTACCC
CAAGGGCGCCTTCGGCATCCAGGGGTCACGGACCGACCATAGAACCCTGTTCAATAAGTG
GAACGCATTAGCTGTCCGCTCTCAGGTTGGGCAGTAAGGGTCGGAGAAGGGCAATCACTC
ATTCTTAAAACCAGCGCCAAAGAGTCGGCGGAAAAGGGGGGAAAGCTCTCCGTTCCTGGT
TTCCTGTAGCTGGATCCTCCGGAACCACAAGAATCCTTAGTTAGAATTAGAATGGGATTC
CAATTCAGCACCTTTTGAGTGAGATTTTGAGAAGAGTTGCTCTTTGGAGAGCACAGTACG
ATGAAAGTTGTAAGCTGTGTTCGGGGGGGAGTTATTGTCTATCGTTGGCCTCTATGGTAG
AATCAGTCGGGGGACCTGAGAGGCGGTGGTTTACCCTGCGGCGGATGTCAGCGGTTCGAG
TCCGCTTATCTCCAACTCGTGAACTTAGCCGATACAAAGCTATATGATAGCACCCAATTT
TTCCGATTCGGCGGTTCAATCTATTATTTATCATTCATGGACGTTGATAAGATCCATCCA
TTTAGCAGCACCTTAGGATGGCATAGCCTTAAAATTAAGGGCGAGGTTCAAACGAGGAAA
GGCTTACGGTGGATACCTAGGCACCCAGAGACGAGGAAGGGCGTAGTAAGCGACGAAATG
CTTCGGGGAGTTGAAAATAAGCATAGATCCGGAGATTCCCGAATAGGTTAACCTTTCAAA
CTGCTGCTGAATCCATGGGCAGGCAAGAGACAACCTGGCGAACTGAAACATCTTAGTAGC
CAGAGGAAAAGAAAGCAAAAGCGATTCCCGTAGTAGCGGCGAGCGAAATGGGAGCAGCCT
AAACCGTGAAAACGGGGTTGTGGGAGAGCAATACAAGCGTCGTGCTGCTAGGCGAAGCAG
TAGAATGCTGCACCCTAGATGGCGAAAGTCCAGTAGCCGAAAGCATCACTAGCTTACGCT
CTGACCCGAGTAGCATGGGGCACGTGGAATCCCGTGTGAATCAGCAAGGACCACCTTGCA
AGGCTAAATACTCCTGGGTGACCGATAGCGAAGTAGTACCGTGAGGGAAGGGTGAAAAGA
ACCCCCATCGGGGAGTGAAATAGAACATGAAACCGTAAGCTCCCAAGCAGTGGGAGGAGC
CCAGGGCTCTGACCGCGTGCCTGTTGAAGAATGAGCCGGCGACTCATAGGCAGTGGCTTG
GTTAAGGGAACCCACCGGAGCCGTAGCGAAAGCGAGTCTTCATAGGGCAATTGTCACTGC
TTATGGACCCGAACCTGGGTGATCTATCCATGACCAGGATGAAGCTTGGGTGAAACTAAG
TGGAGGTCCGAACCGACTGATGTTGAAGAATCAGCGGATGAGTTGTGGTTAGGGGTGAAA
TGCCACTCGAACCCAGAGCTAGCTGGTTCTCCCCGAAATGCGTTGAGGCGCAGCAGTTGA
CTGGACATCTAGGGGTAAAGCACTGTTTCGGTGCGGGCCGCGAGAGCGGTACCAAATCGA
GGCAAACTCTGAATACTAGATATGACCTCAAAATAACAGGGGTCAAGGTCGGCCAGTGAG
ACGATGGGGGATAAGCTTCATCGTCGAGAGGGAAACAGCCCGGATCACCAGCTAAGGCCC
CTAAATGACCGCTCAGTGATAAAGGAGGTAGGGGTGCAGAGACAGCCAGGAGGTTTGCCT
AGAAGCAGCCACCCTTGAAAGAGTGCGTAATAGCTCACTGATCGAGCGCTCTTGCGCCGA
AGATGAACGGGGCTAAGCGATCTGCCGAAGCTGTGGGATGTAAAAATACATCGGTAGGGG
AGCGTTCCGCCTTAGAGTGAAGCACCCGCGCGAGCGGTAGTGGACGAAGCGGAAGCGAGA
ATGTCGGCTTGAGTAACGCAAACATTGGTGAGAATCCAATGCCCCGAAAACCTAAGGGTT
CCTCCGCAAGGTTCGTCCACGGAGGGTGAGTCAGGGCCTAAGATCAGGCCGAAAGGCGTA
GTCGATGGACAACAGGTGAATATTCCTGTACTACCCCTTGTTGGTCCCGAGGGACGGAGG
AGGCTAGGTTAGCCGAAAGATGGTTATCGGTTCAAGGACGTAAGGTGACCCTGTTTTTTC
AGGGTAAGAAGGGGTAGAGAAAATGCCTCGAGCCAATGTTCGAGTACCAGGCGCTACGGC
GCTGAAGTAACCAATGCCATACTCCCAGGAAAAGCTCGAACGGCCTTCAACAAAAGGGTA
CCTGTACCCGAAACCGACACAGGTGGGTAGGTAGAGAATACCTAGGGGCGCGAGACAACT
CTCTCTAAGGAACTCGGCAAAATAGCCCCGTAACTTCGGGAGAAGGGGTGCCTCCTCACA
AAGGGGGTCGCAGTGACCAGGCCCGGGCGACTGTTTACCAAAAACACAGGTCTCCGCAAA
GTCGTAAGACCATGTATGGGGGCTGACGCCTGCCCAGTGCCGGAAGGTCAAGGAAGTTGG
TGACCTGATGACAGGGGAGCCGGCGACCGAAGCCCCGGTGAACGGCGGCCGTAACTATAA
CGGTCCTAAGGTAGCGAAATTCCTTGTCGGGTAAGTTCCGACCCGCACGAAAGGCGTAAC
GATCTGGGCACTGTCTCGGAGAGAGGCTCGGTGAAATAGACATGTCTGTGAAGATGCGGA
CTACCTGCACCTGGACAGAAAGACCCTATGAAGCTTCACTGTTCCCTGGGATTGGCTTTG
GGCTTTTCCTGCGCAGCTTAGGTGGAAGGCGAAGAAGGCCTCCTTCCGGGGGGGTCCGAG
CCATCAGTGAGATACCACTCTGGAAGAGCTAGAATTCTAACCTTGTGTCAGGACGTACGG
GCCAAGGGACAGTCTCAGGTAGACAGTTTCTATGGGGCGTAGGCCTCCCAAAAGGTAACG
GAGGCGTGCAAAGGTTTCCTCGGGCCGGACGGAGATTGGCCCTCGAGTGCAAAGGCAGAA
GGGAGCTTGACTGCAAGACCCACCCGTCGAGCAGGGACGAAAGTCGGCCTTAGTGATCCG
ACGGTGCCGAGTGGAAGGGCCGTCGCTCAACGGATAAAAGTTACTCTAGGGATAACAGGC
TGATCTTCCCCAAGAGCTCACATCGACGGGAAGGTTTGGCACCTCGATGTCGGCTCTTCG
CCACCTGGGGCTGTAGTATGTTCCAAGGGTTGGGCTGTTCGCCCATTAAAGCGGTACGTG
AGCTGGGTTCAGAACGTCGTGAGACAGTTCGGTCCATATCCGGTGTGGGCGTTAGAGCAT
TGAGAGGACCTTTCCCTAGTACGAGAGGACCGGGAAGGACGCACCTCTGGTGTACCAGTT
ATCGTGCCCACGGTAAACGCTGGGTAGCCAAGTGCGGAGCGGATAACTGCTGAAAGCATC
TAAGTAGTAAGCCCACCCCAAGATGAGTGCTCTCCTATTCCGACTTCCCCAGAGCCTCCG
GTAGCACAGCCGAGACAGCGACGGGTTCTCTGCCCCTGCGGGGATGGAGCGACAGAAGTT
TTGAGAATTCAAGAGAAGGTCACGGCGAGACGAGCCGTTTATAATTACGATAGGTGTCAA
GTGGAAGTGCAGTGATGTATGCAGCTGAGGCATCCTAACAGACCGGTAGACTTGAACCTT
GTTCCTACATGACCCGATCAATTCGATCGGGCACTCGCCATCTATTTTCATTGTTCAACT
CTTTAACAACATGAAAAAACCATTGTTCAACTCTTTGACAACATGAAAAACCAAAAGCTC
TGCCCTCCCTCTCTATCTATCCAAGGGATGGAAGGGCAGAGTCCTTTGGTGTCCCCCCCA
GTCAAGAATTGGGGCCTCGCAATCACTATTTTCTCTCATGCCTTTCTTCGTTCATGGTTC
GATATTCTGGTGTCCTAGGCGTAGAGGAACCACACCAATCCATCCCGAACTTGGTGGTTA
AACTCTACTGCGGTGACGATACTGTAGGGGAGGTCCTGCGGAAAAATAGCTCGACGCCAG
GATGATAAAAAACTTCACACCTCCCGTTCTTCATACTTTTTCAATATGAAAAAAAAAATG
CAAAAAAAAGGGTCGTCTTATTCAAAACCCCAATTATGACATCCCTTCTCTCCCACTTCA
CACCTCGGAACGTGCCGTTCTTATAGAGATAAAGGCGCTTTGACATCTTCTTAACCCGAA
ATGGCTGGGGAGAGCAAAGGTTCCTTTTTTGAGGGTACTCCCGGGAACAGATCCAGTGGA
GACGGAGTGGGGCCTGTAGCTCAGAGGATTAGAGCACGTGGCTACGAACCACGGTGTCGG
GGGTTCGAATCCCTCCTCGCCCACAACCGGCCCAAAAGGCCCAATAAGGGAAGGGCCTTT
CCCTCTGGGGGTAGGAAAATCATGATCGGGATAGCGTACCAAAAGATATGGAACTTGGGT
GTGGGGCTTTTGTCAAAATGGAATGGCCTTTTTATTTATTATTTCTCGTAAATGCTTGAA
GCATTACACATAGTACGCACGCCCCCCATCAGCGTATTTTTTTTTTACGCGCCCATAACT
CTTCCTCAGCCAGGATGAGGCAGAATAGCAGAGCAAGTACAAGTATTAGTAGCATAACAA
AAATGCGTTCCTCGTCATTAATATGTTTGCTCGCGGCAATTGTGTCCTCTCGGGAGAATC
GATGACTGCATCTTTGATGCACTGCTAGTACTAGTACATCTGAGAATTCTTAATTGGATA
GTTGTAAATAGCCCCAGGGCTATGGAACAAAGGAGTATCCCGGACCTACACCGGGGTGTT
GACGGTGATTTTCAAATCTCCCCAAGTAGGATTCGAACCTACGACCAATCGGTTAACAGC
CGACCGCTCTACCACTGAGCTACTGAGGAACAACGGGAGATTCTATCTCATAGAGTTCCA
TTCCCGTTCTCAACCCATGACCAATATGAGCTCGAAGCTTCCTTCGTAACTCCCGGAACT
TCTTCGTAGTGGCTCCCTTCCATGCCTCATTTCATAGGGAACCTCGAAGTGGCTCTATTT
CATTATATTCCATCCATATCCCAATTCCACTCATTTAATATCCTTTTGGTGTCATTAACA
TAACAGATGTCATTTCTAGTCTATCTCTTTCTATTTCTTTTCTATATATGGAAAGTTTCA
AAATCATCATATAATAATCCAGAAATTGCAATAGAAAAGAAAAAGGGAGGTTTGTGATGA
TTTTGAAATCTTTTCTACTAGGTAATCTAGTATCCTTATGCATGAAGATAATCAATTCGG
TCGTTGTGGTCGGACTCTATTATGGATTTCTGACCACATTCTCCATAGGACCCTCCTATC
TCTTCCTTCTCCGAGCTCACGTTATGGAAGAAGGAACCGAGAAGAAGGTATCAGCAACAA
CTGGTTTTATTACGGGACAGCTCATAATGTTCATATCGATCTATTATGCGCCTCTGCATC
TAGCACTGGGTAGACCTCATACAATAACTGTCCTAGCTCTGCCGTATCTTTTGTTTCATT
TCTTCTGCAATAATCACAAACACTTCTTTGATTATGGATCTACTACCAGAAATTCAATGC
GTAATCTCAGCATTCAATGTGTATTCCTGAATAATCTCATTTTTCAATTATTCAATCATT
TCATTTTACCAAGTTCAATGTTAGCGAGATTAGTCAACATTTTTATGTTTCGATGCAACA
GCAAGATGCTATTTGTAACAAGTAGTTTTGTTGGTTGGATAATAGGTCACATTTTATTCA
TGAAATGGATTGGAAATATATTAGTTTGGATCCGTCAAAATCGATCCATAATATTAAAGA
TTAAAAAAATGAAAGATTAAAAATACTAAAAAAATGGATACATACGAAAAATAAAAGAAG
AGATAAGAGGAAATACGCCCACCCCCTACCCATTTAATAACCTCTGCTACAAAGAAACTC
ATAAGACCGACTCCATTTGGAATTCCATCAATTATAATTCTATCAAAAAAATGAGTGAAT
TTGGCCAATTTTCTCATCCCCCCAATGAAGAATGTTCCATAAAAGGAATCTATGTAACCA
CGATTATATGACCAATCATATATAGCATTTTTTATTTTGTCATAAAAATTTCTCTTAGGG
CCGATTTTAACAAATGAATTAATTAAATACAAATTTTGAAAAGATGAATAAACAGGTTTA
TATAAAAAAAATGCTATAAATATTCCGAAAGAGGCTATACTAACTGAAAAAACTGCATCT
TTACAAAATTCATACCAATCTATTGAATTGTTTGAATTTTTATGTAAAAGATTTATAGAC
GGGGTTAACCATTTTGTTAAAATATCCACATCTTGATTGAAAGGAATTCCTAAGAATCCA
ACGAACAAAGTAAATAGAATTAATATAAGTATTGGGAATAACATAGTGTTATCTGATTCA
TAAGGATACAAAGAAGTCTTGGTATTGCCTAAATTAGGAATCGAAAGAAAAGGTTGGATC
AGATTTCTTACATTGTCATCAATTTGATCGACTTTATTTGAAAAAAAGGAAGGACGGCCA
CTCTTGTTCATTTTTAATAAAGTTAACAAACGAAAGTTTTTGTTACTTAGTTTTGAACCC
TCTTTACCCCATAGAGATATTGAATACAGGGGTGTATTCCTTTTTCCACTGTAATTTTGA
AAATGAACGTTTAAATGTCCGTCAAAAGTAAGTAAATAGATTCGACACATATAGAATGCG
GTTAATCCCGCGGTAGCCCAAGCTATTATTGCAAAAATAGGTGAATACAACCAACTATCA
TTAAGAATTTCATCTTTCGACCAAAAACAAGCAAGAGGTGGAATACCACAAAGAGAAAGT
GTACCTAATAAAAAAGAATTTTTAGTAATTGGTACATGTTTTGTTAAACCCCCCATAAGA
ACCATATTCTGACTTTTTTTTGGAGAATATCCAACAAGAGTTTCCATTGAATGAATAACG
GATCCTGACCCTAAGAACAATAACGCTTTTGAATAAGCATGAGTAATCAAATGAAATAAG
GCACTGCGATAAGACCCCATACCTAGAGCTAACATCATATAACCCAATTGAGACATTGTG
GAATAGGCTAAACCCCTCTTAATGTCTTTTTGAGCAAGAGCTAAAGTAGCTCCTAAAAAA
ACCGTTATTATCCCTATCAAAGAGATAAAATTCATTATGTGGGGTATGACTATGAAAAGA
GGCATAAGTCGAGCTACAAGAAATATTCCCGCTGCTACCATCGTAGCAGCATGTATAAGA
GCCGAAATAGGAGTGGGCCCTTCCATTGCATCAGGTAACCATACATGAAGGGGAAATTGT
GCAGATTTCGCAATAGCACCGGCAAATAATAGAACAGCGCACAAAGTAACAAATAAAAAA
TTGACCTCATTATTAGAAATCAAGTTATTAAATATTTGGAATAAATCACGAAATTCGAAA
CTCCCCGTTATCCAATAAAACCCTAAAATGCCTAATAATAAACCAAAATCGCCAACACGA
TTAGTTACAAACGCTTTTTGACAAGCCTTTGCTGCAACAGGTCGTGTGAACCAAAATCCT
ATTAATAGATACGAACACATTCCAACTAATTCCCAAAAAATATAAATTTGTATCAAATTT
GAACTAGTAACTAATCCCAACATGGAAGTACTGAAAAAACTCATATAAGCAAAAAATCTC
AAATACCCGTGATCATGAGACATATAATTATCACTATAAATAAGAACTAAAATTCCAACA
GTAGTGATTAATATTGACATAATAGAAGTAAGTGGATCAATCAAGTATCCAAATTCTAAA
GAAAAATCATTATTGATAATCCAAGACCATACATATTGATAGACAGAACTGCTATTTATT
TGCTGAATAGACAGATTTATGGAAAAAATCATGACTATACTTAACAATAAAACGCTCTGA
AAAGCCCACATACGACGAAGACTTTTTGTTGCCGTCGGAAAAATAAGAAGTCCCAACCCT
ATTAACATAGGAACTGGAAGTGGAAGAAAAGGTATTATCCACGCATATTGATATGTCTGT
TCCATAAAAAAAGTTTTTTTTCTTAATTAATTGTTTCCGATTCACCGGATCTTAGCTCTT
TCGAAAAAGTAAATAAAAAATCAAGATATGCACTAACTTATTTAATAATTTATATTTATA
TTAGTATTTATTCTGAGTCTTTTCAAAATTGTTCAAATATGCAAAACAAGAAGTTACAAT
TGGTCAAATGATATAACCACGTGACATATAAAAACGAATACTTATAATAGGAAAGTAGGA
AAATAAAAAAGAATCCTTATTATTATGATAATTTCTCGTATTCATAGAGCAAGGATCAAA
TTTTAGGCTAAAAAGCGTACTTGATGCTAATATGAATTAGAGGATTAACTAAGGTCGTTG
GTCTAATGAAATAAAACCTCTTGATTTTAGTTAGTTTATTTTAACTCATTAACTAATTCA
TTATGGGATTGATTGTTTTCCATTTCAATCAAAACAATTTATTAGGAATATTTGGAAAGT
TTATAAGATTATAGCTCTAAAATGGACTTTTTATCGAGCAGGATAAAAAATGACTGAGAT
CCTTTTTTATCAAACTACATACCCTTTAACATATTTTTTACTAGTCTCATGCAAGTTTTA
AAGTTTGGGTGTATTTTTTTTTCAATTTTTCCTAAAAAAAGACTCAATTCATTAGGCAAA
AGTTTACAAGGTATTTTATTACATGTAAATAAAATATAGAATGACTACAATAAAGGTATT
TTAGGTTCTTTATTTCTTTTGATTTCTATCCCATAGCAGATGAGATATAAACAACGAGAA
CTAAGAGTTCCAAACCAAAAATTTGTGGTTTTACAAAGAGTGTATGGAAAAATTTTGTTA
TTTCGAGTCATTTTTGATAAAATTTTCACGGATCTTTGACGTATCTAGATTTATATTAAG
ATAATCTTTTAGAAAAAAATAGATAATGAATAAGAAATAAATAAGATAAGAAATAATAAT
TCGTTTTGAACAATAGATGTCTTTCACATCCAACTATAACAATGACTAACTTCTTCTTTT
TTAAATGGCAGTTCCAAAAAAACGTACTTCGATATCAAAAAAGCGTATTCGTAAAAATAT
TTGGAAAAGGAAAGGATATTGGGCGGCATTAAAAGCTTTGTCATTAGGGAAATCTCTTTC
TACCGGGAATTCAAAAAGTTTTTTTGTACGACAAACAAATAAGTCCTAAAATATTATATT
GGAATAATTTGGAATGGATTTGACTAAAAAAATTGGATCAGTACTTTGTTAATTTAATAT
TCAATATTAAAGTTAAGATATTAAAGTTAATATATTTTAAAGTTAAGATATTAAAGTTAA
TATATTTTAAAGTTAATATATATAAAATAAACAATTGGCAGTTCCTATTCTAATCAATAT
GAAATAGACTCTTAATCTTATAAAAAGAAGAAGTATTCTTCTATAAAAATAAAACAGAAT
AATATAAAATAAATAAATATATTAAATAAATATATATATAATAAAATAAAATTTGTTTTT
AGTATATTTTCATTCAGATTTTGGCGGTGGGGAGTCTTCTTTTCCCCATCGACCTTTACA
AGAATAAATAATGAAAAAAAAAATTATATTTATCAGGAAGGGCAGATAGGATATTTTTAG
TTCAAATTAATTAATTGTTCAAACTAATCCATTCTGTGTTAAAGATTTTTGGATCACTTT
CTGACTTCTGACTTCTGAATTTATATATATTACTATACTATATTAAATTCAATTTATTTA
TTTTACAAATATATATCCAATTTTCAGCCCAATCAATAATACATAAAAGAACTAAATTGT
TGAGATATTATGTACAAGTGGCAATTTGGATTAATCCAAAATAGACATATTTTAGATTCA
TTGATAAAATTGAGTTTGTGTTTCAAATGGAATTTTTTCAAATGGAATTTATTAAATCAG
ATAAACTCGAAATAATGACAATAAAAGAAAAAAGTTTTTTAGTCTATCGAAGAATTTTAT
AGTTGCAAGAGTTGTATTTTAGAATCGGCTAAACTACGTCAAAGTCCTAAAACCAGACAT
CTTAAAGAAACTACTGAACCTTTAAATTGACTTTTTTGAACTCTTTTTTTTCTTTACTAA
AAAAAACTTATTTGAGTGAATTAACTTGTTCAATCTCGACGATTGAATATAAATAGGTTA
TTATGAGTTCGAGCAAGCCGCTATGGTGAAATCGGTAGACACGCTGCTCTTAGGAAGCAG
TGCTAGAGCATCTCGGTTCGAGTCCGAGTAGCGGCATGTCATCTTCTAAAAGATATCAAA
TAGATCCTATAATAAAATTAAATTAAATTCCCAATTTATATTTCTTAATTAATACGGGGG
GATCCCCCGTTTTTTCATTTTTATGATATTTTCAACTTTAGAGCATATATTAACTCATAT
TTCCTTTTCTATTGTTTCAATTGTAATTACAATTCATTTGATAAGCTTATTAGGCAATAA
AATTAGAAAACCATATTATTCGTCAGAAAAGGGAATGATAGCTACTTTTTTATGTCTAAC
AGGATTGTTAATAACTCGTTGGATTGATTCGGGCCATTTTCCACTAAGTGATTTATACGA
ATCATTAATTTTTCTTTCATGGAGTTTCTCCCTTATTCATATAGTTCCTTATTTCAAAAT
AAGAAAAAATTATTTAACAACAATAACTGCCTCAAGTACTATTTTTACCCAAGGCTTTGC
TACATCGGGTCTTTTAAATGAAATACATAAACCCACAATATTAGTACCTGCTCTACAATC
GGAATGGTTAATAATGCACGTAAGTATGATGATATTGAGCTATGCGGCTCTTCTTTGTGG
ATCATTATTATCAGTAGCACTTCTAGTCATTACATTTAGAAAACTTTTTTATAGTTCTAA
AAGTCAGAATTTATTAAAATTAAATGGGTCATTTTCTTTTGGTGAAATCGAATACACGAA
TGAAAGAAACAATATTTTTCAAAAAAAATCTTTTTTTTCTGTTAACAATTATTACAAGGC
CCAATTGATTCAACAATTAGATTATTGGAGTTATCGTGTGATTAGCCTAGGATTCATCTT
TTTAACCATAGGTATTCTTTCAGGAGCAGTATGGGCTAATGAAGCGTGGGGATCATATTG
GAGTTGGGATCCAAAGGAAACTTGGGCGTTTATTACTTGGATCGTATTCGCCATTTATTT
GCATACTCGAACAAATAAAAATTTGCAGGGGACAAATTCTGCAATTGTGGCGACTATAGG
TTTTCTTATAATTTGGATATGCTATTTTGGGGTCAACCTATTAGGAATAGGGCTACATAG
TTATGGTGCATTTACGTTAACCTCTAGTTAAACTAAAGAAAAGTTACAAACAGTACAGTA
TATATAAAACACTTTGCGTCAACCGGCGAGAACCGTGTGAATCAAGTAGTGTAGTGATTC
ACGCGGTTCTCGCAAAGACCAAGCGGATTGGGTGAAAATTCAAATTCATATTTTGTTTTT
ACTTTATTTTAAATTTAAGAAAATAAAAATACTTTGATTTTTTCTTTAAAAAACTATCTA
TAAAAATAATTAGATAGAATACTTTCAACCTTGTCAATTGATAGTGAAAGAACAAAATCG
GGATACATACCAATACCTATTACAGGTAGAAAAATGGAGATGGAAACAAATAACTCGCGC
GGTCCAGAATCAAAAACATAAGAGTTTGGAGTATTAAATAACTTGTATCCATAGAACATC
TGGCGTAACATAGATAATAAATAAATAGGAGTTAATATCATTCCAATTGCCATTACAAAA
GTGATGGCAATTTTGGGCATTAAAAGATATTTTTGACTGGTAATTATTCCTAAAAAGACT
ATAACTTCTGCAACAAAACCACTCAGACCTGGTAATGCAAGGGAAGCCATGGAAAAGCTA
CTGAACATCGTAAATATTTTTGGCATGGGGATAGCTACTCCGCCCATTTCGTCGAGATAA
ACAAGACGTATTCTATCATAACTCGTTCCTGCCAAGAAAAAAAGTGCAGCACCAATAAAT
CCATGAGAGATTATTTGTAAAATAGCTCCATTGAGTCCCGTATTGGTTATAGAAGCAATT
CCTATAAGTATAAAACCCATATGAGATACGGAGGAATAGGCTATTCTTTTTTTTAAATTA
CGTTGGCCGGGAGATGTTGAAGCTGCATAGATTATTTGTATTGTACCTACTATCATCAAC
CAAGGAGAAAATATAGAATGAGCGTGTGGTAATAATTCCATATTAATCCGAATCAATCCA
TACGCTCCCATTTTTAATAAAATTCCGGCTAGAAGCATACAAGTACTGTAATGTGCCTCT
CCGTGGGTATCTGGTAACCATGTATGTAGGGGTAGAATCGGTAATTTGACAGCAAAAGCG
ATAAAAAATCCAATATAGAATATTATTTCCAAAGCCACAGGATACGACTGATTAACTGAT
GTTTCAAAATTTAATGTTGGTTCATTAGAACCATATAAACCGATACCGAGAACTCCCATT
AAGAGAAAAATGGAACCCCCCGCCGTGTACAAAATAAATTTTGTGGCTGAATATAGACGT
TTCTTTCCTCCCCACATGGATAGAAGTAGATAAACCGGAATTAATTCTAATTCCCACATG
ATAAAAAAAAGTAAAAGGTCCCGAGAAGAAAATGATCCTATTTGACCACTGTACATTGCT
AACATCAAGAAATGGAATAATCGAGAATCCCGAGTAACAGGCCAGGCCGCTAAGGTAGCT
AAAGTAGTGATAAATCCTGTTAATAAAACGGGTCCTATAGACAGTCCATCTATTCCTAAT
TTCCAACGGAAATCAAAAAAATCGATCCATTTATAGTCGTCTACTAGTTGGATTAATGGA
TCGTCCAATTGGAAATGATAACAGAATGCATAGGTTGTTAGAAGAAGTTCTAACATGCAT
ATACATATAGTATACCACCTAATTACCCTATTTCCTTTATGGGGAAGAAAGAAAATTAAG
GAACCCGCAAATATTGGTAAAACTACAATTATTGTTAACCAAGGAAATTTGTTCGTGGTA
AAGACAAGATACGCTTGGACCAGAAAAACATGTGCCCAAAAATAAGATATTTTTGGGCAC
ATGTTTTGGCGGTAAAAAAAAATGGGCTCAAGGAGAGGTTTCTGCAACGTATTAATAAGC
TATACCCATACTGCGGGTTGTTTCATGCCATAAATAAACTCGAACACTCAAGAAATCCGT
TGGGCAGGCGGATTCGCATCTTTTACAGCCAACACAATCCTCTGTTCTTGGAGCGGAAGC
TATTTGTTTGGCTTTACATCCGTCCCAAGGTATCATTTCTAATACATCCGTAGGACAGGC
TCGGACACATTGAGTACACCCGATACATGTATCATAAATCTTTACTGAATGCGACATTGG
ATCGATATTTTTGAACGTGATAAAGTTTCAATCTAGTAAATTGATAAATGAATTATATAT
TTAAATACTAATACTAGATGAATCGATGAGTTACCCGGTTTTTTCTGGATTGACAGTGCC
AAACTACTTTGATTTCTTATCTTTGTGATAACATGATCATACCTTACGTGGCACACATGC
TAATTTGAATTGATTTATGACAATTCAAATTTTATTTTAATAGGATAATATTACTTATTC
AACAAATTAGCTTGATTTATACGCGTTGATTTTCTGTTACGATAAATTGATGAAACAATA
GCGAGTCCAATAGCGGCTTCAGCAGCTGCAATAGCTATAACAAAAATGGAAAAAATGGCT
CCTTTTAATTGACGACTATCAAAAAAATCAGAAAATGTTACAAAATTTAGATTAACCGCA
TTTAATATAAGTTCAAGACACATAAGAGCCCTAACCATATTTCTACTTGTAATCAATCCA
TATAGACCGACAGAAAATAAAAAGGCACTCAAAACAAGTACATGTTCGAGCATCATTAAC
CAACTCCTTATCAATCTAGATTCATTTCAATATGAACAACAATTTAACCAATTGGATTGA
CTAGAATAATGAAATAAAGGAATATATTGGGAATAGATCAAACTAATAACGACTTTCTAT
TTTATATCCAAAGTCAAATAGAAAAAGGAAGTGCATGTGATAGCTCATAACAAGGTTTTT
CCAGTTATAAAGAGTGATTATTGACGAGCTACAGCAATTGCGCCGATTAACGCAACTAAA
AGAATTAGTGAAATAAATTCAAACGGAATAAAAAAATCTGTTGATAAATGAATCCCAATT
TGTTGACTATTACTTATCAGATCTTGCTCTATAATCTGGCTTGCTTTTGTAGTCCAAATA
ATCCCGTACCATGACGTATCTGGAATAGTAGTAATTAGTGAAAAAAAAATACTTGTGCAG
ACCACGGAAGTTACTCCATCTCCCACAGTCCAAAGGTAGAAATCTTTGGAATATTCTGAA
CCATTTATGAACATCACAGCAAAAATGATTAAAACATTTATGGCTCCTACGTAAATAAGG
AGTTGCGCGGCAGCTACAAAATGCGAGTTTGATAGAATATAGAATAAAGATATACAAACA
AAAACAAATCCCAACGAAAAGGCGGAATAAATGGGATTGGGAAGTAATACTACTCCCAGA
CCCCCTAATATAAGACCCAATCCCAGAAAGACTAAAAGAAAATCATGTATTAGTCCAGGT
AAATCCATTATATATAAAATAAGAGATAAATAAATCAAAATCTTTCATAACTTTATTGAC
ACCCGGTCAGGAAAAAAGAGGGAAATCTACTTTTTTATAATAGTTCTTAATTATTATTAA
ATTAAAAATTCCATTTTAATGGATATGGATTGATGTAGATATAGTTATTGGCCTAATCTC
TCGAAAGAGTAATAGTAATTTAAATATATATATTTGAAAATCCTCAATATAGTCATAGCA
TTTAATATAAATTAAAACATGATTCTCGTCTCCTAATCAATCAATATAATCAATATAATT
ATGAATATATTAATAAAATTCTACTTATTCACCAAATAAAAAGCCTCATTCTTTTAGATC
AAAATGCGTTATTAAGTTTTTATTTCGGGCAAATTCAAAATTGTTCTAATTGTGTAATCG
TCAATTACTGACATTGGTAACCGACCCAAAGCAATTTGATTATAATTCAATTCGTGACGA
TCATAAGTAGAAAGTTCATATTCTTCAGTCATTGATAAACAATTTGTTGGACAATATTCA
ACGCAATTACCACAAAATATACATACTCCAAAATCAATACTGTAATTAAGCAATCGTTTC
TTTCTAATATCCGTTTCCAATTTCCAATCAACAACGGGCAGATCTATAGGACATACGCGA
ACACATACTTCACAAGCAATGCATTTATCAAATTCAAAGTGGATTCGGCCGCGGAAACGC
TCGGATGTAATCAATTTTTCATAGGGGTATTGAATAGTTACAGGTAAACGATTCGCGTGT
GATAAGGTAATCATAAAACCTTGACCAATATACCTTGCGGCTCGTACTGTTTGTTGGCCA
TAATTCATGAACTCAGTTACCATAGGGAGCATATCGTGAATATCTATAAAAAATAGGATA
CTTGTTTCTTTCTCTTGTTTGGGACAAGTCATGAATATAGAAGTATTTTTACAATGAAAG
AAGTTGGGAAGAAGTTGTTAATAATAGATTACCTAGAGAAATAGGTAAAAGAAATTTCCA
TCCAAGATTTAATAATTGGTCCATTCTCAGCCTCGGTAAAGTCCATCTTGTTGCGATAGG
AATGAACAAGAACAAATAAGTTTTAGCTAATGTAATAAAGATACCAATTATTGTTCCAAA
GACTCTACCCCTTTTAGTAATTTCAAAAAGCTCGGGAACAAATATGTATGGAATAGAAAG
ATTCCAACCCCCCAAGTAAAGAACTGTTACGAATAATGAAGAAACTAGTAGATTTAAATA
TGAAGCAACGTAAAATAAACCAAATTTGATACCAGAATATTCGGTTTGATAACCTGCTAC
TAATTCTTCTTCTGCTTCTGGTAAATCAAAAGGTAATCGTTCACACTCTGCTAGCGAAGA
AATTAGAAAAACTAGAAATCCTATAGGTTGACGCCACAAATTCCATCCCCAAAAACCATA
TTTTGACTGCGCTTCAACTATATCAACGGTACTTGAACTGTTAGATAATCATAGTGGATG
ATAACATCACTGTTCCCACCCCTATTGCAGAACCGTACATGAGATTTTCACCTCATACGG
CTCCTCAAAGGTCACAAATAAATCTAAGGACCCGTCCTTTATTATTTTTATTGATATGTT
TGTAGGAGCGATAAAATGAAATCTATTGTAAGGTCCCCATTAGACACTGGAATTCTGTCT
GCTATATTTATTTATTTATTATTTTTATTACTATAATATAATTATTATTTTGATTACTTT
ACTATAATATAATATAATAAAATAAAGTGCTTCTGAATTCATCTTATCTTTTAATAATTT
AAATTCTTCTTTGTTGAGTAATAACTTAATCCTTGAATAAAATCTTTCTTGTAACAATAT
CTATAGATATTTCAACCTAACGTTTTCAATTACGAAAGACAATTAGACCTTGCATTAGTT
CATGAAGCATGACAAGAATTCTATCTCTATATAGAGAAAGAATAAATGATATTTTTTTTT
TCTAGCGCATTAAGTCTTTCTATTTTTTTCGTTCCTATTCTCCTTTCTCAAAAAAAGGGG
ACCTTAAACAAAGTTAAAGGATTACTTCGTTCTTGATAGTTATTTACTTAATCGGTGAAT
AGAAGTATACTCTGGATCGGAATCGTGGGAAGTACTCCTTGATCATTTCTACCAATTTAA
AGTCCCAATTATAATTCTTTTTATACACAGAAAAATACACTTACATAATCTCTATTACGA
ATCCTTTGTGTACCTTAGTGTTCCTAGCTATCCACTTATTTTTATCAATCTACTTTTGGG
TAATACATATGCTAATAGATAGTAAAAACCTCATAAAGCAGATCTTTTGAACCCGCTTCA
AGTCATCATGATTAATCAATCAATCTTGGGGTAAACAGTCTCTAATACTTAATGTTTACT
TTTATTAACTCTTGTACATAGGAAATGAGATTCAATCTTTTACTGCAAATTTCTAAGCCG
TTTCTTTCACTCATATAACTATCTGGTTTCCTTCATCAACCCCCGAATAATGAATAAAAA
ACGCAAATATATATTCAACTCATTACATTTCCTTCCTAGAAAGAAAAAGTGGGTTGAAAT
TTATGTCTTAACGAATCACACGTAGAGATATTGATAACACACATAGAGTTAATGGTATTT
CATAACTAATTGATTGAGCAGCAGCTCGTAGACCACCTAAAAAAGAATATTTATTATTGG
AGCCATATCCTGACATAAGAAGGCCGACAGGAGCTATACTTGAAATAGCAATCCATAAAA
AAACACCGATACTTAGATCGGCTAAAACAAGATGATCCCCAAAAGGAATTACTAAATAAC
TTAATAAAACGGATATTACTGCTATAGATGGTCCAATACTGAATAAACGAGTATCTCCTC
TAGATGGAAGAAGATTCTCTTTGAAAAGTAATTTGGTACCATCTGCTAGAGCTTGAAGAA
TTCCCAAAGGTCCTGCGTATTCAGGACCAATACGTTGTTGTATACCTGCAGATATTTCTC
TTTCTAACCAAACAATTACTAGTACACCTATTGTGATTCCTAATACAGGAGTAAAAATAG
GGATAAGCATCCATATGATCCCATAGACCTCTTTTAAGGATTCCAATCTAGAAAAAGAAT
TGATAGCTTGTACTTCTGTTGTATCCATTATCATTTTAACGATCAACTTCTCCCATAATG
ATATCTATACTACCTAGTATCGTCATAATATCAGCCAATTTCATCCTTTTAACTAACTGA
GGAAGAATTTGCAAATTAATAAATCCTGGCGGTCTAATTTTATATCGCCAAGGAAAAACA
CCCTTATCTCCTATCAGAAAAATTCCCAATTCTCCCTTTGGTGCTTCAACTCTCACATAA
AGTTCTTGCTTCGACAATTCAAAAGTCGGAGAAGGTTTTTTACTAATGAATCGATAATCA
AACTCATTCCATACAGTATCTTTTGCTCTATCAAAGCGGCGTATTTCTAAATTTTCATAG
GGCCCTCCCGGAATTCCTTCTAGCGCCTGTTGAATAATTTTTATGGATTCCGTCATTTCA
CTGATTCGTACTAAATAACGAGCTAATGAATCCCCCTCTTTTTGCCATTGGACTTCCCAA
TCAAATTCGTCGTAACACTCATAATGATCAACTTTACGAAGATCCCATTGTATTCCGGAA
GCTCGTAGCATAGGTCCCGACAAACCCCAATTTATTGCTTCCTCTCCACCAATAATACCT
ACTCCTTCAACTCGTTCTAAAAAAATGGGATTTCGTGTAATAAGCTTTTGATATTCGGCA
ATTCCTGTTAAAAAATAATCGCAAAAATCCAAACATTTATCTATCCAGCCATGAGGTAAA
TCAGCAGCGACTCCTCCAATACGAAAAAAATTGTGCATCATTCGCATACCGGTGGCAGCT
TCGAATAGGTCATATATCAATTCTCTTTCTCGAAAAATATAGAAGAAAGGAGTCTGTGCT
CCAATATCTGCCATAAAAGGGCCAAGCCATAACAAATGTGAAGCTATACGACTTAACTCC
AACATAATGACTCTGATATAACTGGCCCTTTTAGGGACTTGAATATTCCCTAATTGTTCT
GGCGCATTTACAGTTATTGCTTCTGTGAACATAGTAGCTAAATAATCCCAACGTGTTACA
TAAGGCAAATATTGTATAATTGTTCGATTTTCCGCAATTTTTTCCATACCTCTGTGTAAA
TAACCCAATATTGGTTCACAGTCAATAACATCTTCACCATCTAGAGTAACAATGAGTCGA
AGAACACCATGCATTGATGGGTGGTGAGGTCCCATATTGACTATCATGAGGTCTTTTCTT
GTAGCTGGTACAGTCATAGGTTTTTCCTGATTCATTCTTCCATGAATTGCTGAAAGCGAA
AAGAAGTTCATCAAACTTTAAGCGAATAATTCAAACTAACTATTCAAATTAACGAGTTTT
TCTCTCTCGAATATCCAACTGTCCTATTAATTCTTTATAACGTGCTCTGTTTTTTTTTGA
CAAATAAGCCAGCAGCCGTTGACGTTTTCCCAGAATTTTACGCAGACCTCTCTGAGATAA
ATAGTCTTTTTTGTGTAATTCCAAATGTGAAGTAAGTCTCCGTATCTTGTTGGTGAAACT
TACTACTTGAAATTCAACGGATCCACTATTTTCTTTGTTTTCTTCTTGTTCTTGCAAAAT
AATTGAAATAAATGCATTTTTTACCATAAAAGAATTTCACACTCCCCTTTTTACAGATAT
TTATTTTATTGATCAGTAATAATAGTAATAATAATGTAAGAAATTTTCATTTTAATGTAG
TATACACAATAATCAAAAATTTTTTATAGATTCTTTTTTTTTTTTCAATGCGCATTAATG
AATCCTTTTTTTTTTTTGAGTTCATTTGTATAGTCATACAAAAAGAGGATACCAAATCGT
TTAGTACGAAGATTCTGTTGATTAATTTATAGCTTTAATTTTGACGCCATTTACTTATCC
TAATAGATAGAAAACTCAAAAATTTAAATCAGGGGTACATATATATCCTTAACATACTCA
AGCGGCTCCCATTATTGGTATCAAACCAATAGCGATTCATACAAGCTAAATCTTCTAATC
GATAATTAGGCCAAAAAAAGAACTTTAATTGAATTAATTCATTTTTTTTTCGGTCAAATT
TTTGACTTTCATCCAAAAATTGACTCCAATTTTTTATCTTGTTCTCCTTGGAAAATGTTT
TATTTCTATGCACATCATTCTGATTCTTTAAATTCAAATTGAAAGAAATTAGAATTCGCA
ATTCTCTACGACGTCTAGATGATAAAATTTTTTCCGGAACAAGCAAATCATAATTATTTT
TGTCTTTATTTAGAGTTTTTATTTTATGTCTTGTAATGGATTCATCAAAATTATTCTTAG
CAACATTTTTGGGGTTTCGGTATCTTTGATTACTTTGGTGCTTACTTTTATGAACCAATG
AAATACCTATGATTTGATACATAAAAAACTGCCCGTCATTTTTGACAGATAGACGGGTAG
GTTCCATAATTAATATTCCCTTTTTCGTTAATTGTGTAAGATTTAAACGCCTTCTCATTA
TATCCAGATTCATTTCTTTCCTTTGAATATAGGATATAGTAATTTTTCTTACATTTATGA
GGCTAATCAGGAGACCATATATCTGGATATTATTCATCATTTTTTGATTCAATTGATTCA
AACGTCCAGTCCATCTTAATTGCAAAGGAAAATCCCCTTTAAGGAATACTTTTAGTTTTT
CGATCGATTCTAAAAAATATTCCTCAATATTGTTTTGATTCTTTAATTCAAAATATTGTT
TTGAATTTGATGGGCTAGAATTTAAAAAATATTCATCTGCCTCTTGCTTTTCTTTGATAT
TTGGATTTTCGCTAAAATTTGGATTTATATTCAAATTAAAAAGAAGTAAGTTGCTTGGGA
TAAACCAAGGTTTCTCTTTATATTTATGATAAAGTATTAAAAACTCTGGAAATAAAAAAA
CTTTCGGATTCGATATGAAGTGATTTAAGATTAAGAATTTTTCATTCATTCCCATCCAAT
CAAAAGACATCCCCGTCCAATCAAAAAAGACCTTTTTATAATTGATTTCGGAATTGGATT
TAATCGGAAGATAAAAAAGACCATTATTATGAGAATTCTCCCTTATATTAGGTTCAACCT
GAATATTTGTATTAAATTGCCAACCCAAATATTTTCTATCTTTATTTTTTTCCATATATA
TAATATCACTTTTTTCTAGATAATTCTTGATAGGAATATTCTTGAGTATGTTAAAATTCT
TGATAGGAATATTCTTGAGTATGTTAAAAAAAGTTTCTTTATTTTTGGTGGAATTTTTTT
GCTTCTTTATTGTTTCTAATGATGCTCTATAAATATCAGACTTATTTTTAGTTTCAGAAT
TAATATATTTATATGAGAAAAAATCATATCTATAGGTTTTTTGAAAATTCTCCTCTTTAT
TTGGTAATAAATATACTTTCCAATTTTGTTTTTTTTTGTAATCGTATAATGGGTCTTTTT
CATAGGAATGCCATTTCTCTAAATCATCATTTTGAGACATATGGCATTGATTTATTTGAT
TTCGCCATTTTTGCGGGACTAATGTAGACCATGTAATCTGAGATAAATCATATTGATAAT
GACTTCTTAACCAGTTTTTCCATGGATTCTTTTCATAATTTGAAAGTTTGTTATGTCTTA
CTTTGGAATCAAATATTCCTTGTCTTCCAAAAAAATCCTTTATTTCATTCTTAATAAAAA
AAGATGGTCCATTATATTGAAGAATAGATCTTAACTTATTGAAGTGAATAACTTGGGTTT
GTGATAATTTAAAAAATACATATTTTTGTGACAAATAAGATAAATCAAAAAAAATATGTG
GCTTCCACTTACTATTTCTAAGATTATCAAAACCCTTTTTTATAGTCATGGGCGAAATGA
AGTCAATTTTATTTTGTTTTTTTTTATTAATTCTATCTTTCTTTATTTCATTATTGTCAA
TGTATTTTTCAAGAATTTTTTTTGTTGATTCCATAAAAAGTTGTAGAGAAATTCTGCGCA
TATTAATGATACATAAAAAGATATCTACGTATATTTTTTCAATGCAAAATTGAAATATTA
ATTCAATATTTTTTCTTTTTAATATTTTCCAAATTTGTGGGGGTGATTCTCGATTATTCT
TTTTATTTTTTTTCATTATTTCTATTTGATTTCTGATTGTGTTTCTTCTATCAATTCTAT
GTTTAATCTCTTCTTTTGCCTGTGAATAATCTATAGATTTATTTTGACTAAATGATTCAT
GAATTATCTGAGTGCTGATTATCGAATCCTTTTCTGTTTGAGTTTCACTTGATTCATATA
TTTCTCTCGGTATAAATAATGGAATTTTATTTCCTTTTAAAAGTATTTGTTTTAAAAATA
AAAATGCTTTTTCTTGTTTGTTTGTTATTTTTTTTAAAACTCTTTGAACTCTAAAATGAA
AATTGCTTATTTCTACTTTGTAGTCTATATCTTTAAAAATGGGTTCAAAAAAGGAAGGTG
TTTTTCGAGGAGGACCAAAAGGATATTCTGTTTCCATTCCCAAAACTGTTAAAAAACAAG
AATCAAAATCATCTTGTTGCTTTCGATCTCTATCAGAGAGTCGTAGCTTAGATCCGTGCC
ACGGTTTCAAATGAAAAGGATATAATACTTTGATCTGAAAACCGTCTATTAACCAATTTT
TAGGAAATTCCGTTTTGGAGAATTGAAGACCATTATAGCTGCACTTTAAATAAATTTCTT
TATTCCAATCTTGGAAATCCTCATACCATTCCGGAGATTGCCGTAATAAAATACGGACAA
TATTCTTAGCTATTATCAATAAGGGTAATTTAATATATCTTCTAAAAATTGATTGTGCTA
GTAACAGAATACTTCTTGTTTTTTGTGCATATGGAATATTTTCCCAGAATTCCATTACGT
CTTCCTGGTTGTTTTTTTTTATTTGGAATTGTTGATCTAAAATGTCAAATTCTGACTTTT
TACCCAACCAATCTCTAATATTAAAAAAAAGCTTCATTAGGTCGGATATAGGAAAAGGAA
AATCTTCCATTTTTTCCAAAAAAAGAGGCGAATGGGGATTTCCTTGAGACGGTCCCCAAA
TAACCATTTTACGCCTTTGAATGCGCATAGATCCTTTGATTACGGCTCGACGAAAATCTG
GTTCTTCCAAATAACTTATAAAACCCGAATCTCTATTAAATTTTGTATAAAGATTATAAT
TCTTGAAATTAGATTTCTTAAAACTTCGTTTGGAACGAGTTAAAAAAGCTATACGTTTAA
ATTTTCTTGTTCGAAGCTGGTGATCCAGCCCTTGCATTACGCCTTGTTCTTTTCGTCGTT
TTTTAAACATTTGTTCCAACTCGTTGATTAATTTGTATGACCATCGAGGTGGTTTTTTAC
CTATTTCATTTATTTTTATTCCAATAGATTTTTTTTTTTCCTTAGGATTAGTTAGAATTG
CGTTCAATGAAAACTTTAACCTATTATTTGAATCAATTTTTACTTCGTTTTTTTCTGATA
TTTCTGTTTTCTGTTCAGATTCTGGAAAAGTAGGATAAGGAAGAAGGATATCGTGAATTT
TATTTATTTCAGAGGGTTCTGTGCAATTTTCTATCGAAGTTTCTTTTCCAATTGAAGATG
TAAAAATTTTCTTCATTCTTCCACGATACATCCCATTTAAAAAGGGATCATACATTTTAA
TTAGGCAATTTTTTTTGTTTTTTTTCTCAAGATTACAGAAATTCACTAGGAAATTCTTTT
TGTTTTTAGTTTCAGCATTACATAATCTAGTCTTTGTTTCAAGTATATTTAGAGAAAGAA
ATAATGTCTCTAAAGCCTCGATTCTATTTCTAAATTCATTATTTAAGTTCTGATTTTTCT
CTTTATTGGTATAAAGCCACTCGCTATATAGTTCATCGGCGGACAGTTTTTCTAATGTGG
ATAAGGATATTCTTTTTGTTAGCATTTCCCCAAAAGTTGACAAACTCGGAGGATATGTAA
AAGATATTCTTTGTTTTCCATCACTTTGGCATGTATAAAAAAAATATTGTGAGGCTTCTT
TTCTTACGGAGCCTTTAAAATTTTTATTTCTCTTTCTGATGTATCGTAATGGACGATTCC
ATCGGTTATAATCGAAAAAAAAAGTCAAAAGAGGTTTTTCAAACAAAAAAAAGTATTTTT
CTGCATCTTTTTTATTTTTTTCAAGTAGTTGAAACTTGAAATTTTCCTGGTTCCCGTACA
TAGAATCAATCGGGCTATTATTATCAAATTCTTCTTCTTCTTCTTCCATTTTGTCGAGTT
TGTTCAGTTTATTACTAAAAATGGGTGAAGGTATTCTACCTAAGTAGTAGACACAGGTAA
CTAATAAGAAAATACTAAAGATACCAGCCATAGACATATAATTTTTCAATTCTGACACAA
GATATTTATTGGATTGAATGTACTTACGAATGGATCGATTTTGACGGATCCAAACTAATA
TATTTCCAATCCATTTCATGAATAAAATGTGACCTATTATCCAACCAACAAAACTACTTG
TTACAAATAGCATCTTGCTGTTGCATCGAAACATAAAAATGTTGACTAATCTCGCTAACA
TTGAACTTGGTAAAATGAAATGATTGAATAATTGAAAAATGAGATTATTCAGGAATACAC
ATTGAATGCTGAGATTACGCATTGAATTTCTGGTAGTAGATCCATAATCAAAGAAGTGTT
TGTGATTATTGCAGAAGAAATGAAACAAAAGATACGGCAGAGCTAGGACAGTTATTGTAT
GAGGTCTACCCAGTGCTAGATGCAGAGGCGCATAATAGATCGATATGAACATTATGAGCT
GTCCCGTAATAAAACCAGTTGTTGCTGATACCTTCTTCTCGGTTCCTTCTTCCATAACGT
GAGCTCGGAGAAGGAAGAGATAGGAGGGTCCTATGGAGAATGTGGTCAGAAATCCATAAT
AGAGTCCGACCACAACGACCGAATTGATTATCTTCATGCATAAGGATACTAGATTACCTA
GTAGAAAAGATTTCAAAATCATCACAAACCTCCCTTTTTCTTTTCTATTGCAATTTCTGG
ATTATTATATGATGATTTTGAAACTTTCCATATATAGAAAAGAAATAGAAAGAGATAGAC
TAGAAATGACATCTGTTATGTTAATGACACCAAAAGGATATTAAATGAGTGGAATTGGGA
TATGGATGGAATATAATGAAATAGAGCCACTTCGAGGTTCCCTATGAAATGAGGCATGGA
AGGGAGCCACTACGAAGAAGTTCCGGGAGTTACGAAGGAAGCTTCGAGCTCATATTGGTC
ATGGGTTGAGAACGGGAATGGAACTCTATGAGATAGAATCTCCCGTTGTTCCTCAGTAGC
TCAGTGGTAGAGCGGTCGGCTGTTAACCGATTGGTCGTAGGTTCGAATCCTACTTGGGGA
GATTTGAAAATCACCGTCAACACCCCGGTGTAGGTCCGGGATACTCCTTTGTTCCATAGC
CCTGGGGCTATTTACAACTATCCAATTAAGAATTCTCAGATGTACTAGTACTAGCAGTGC
ATCAAAGATGCAGTCATCGATTCTCCCGAGAGGACACAATTGCCGCGAGCAAACATATTA
ATGACGAGGAACGCATTTTTGTTATGCTACTAATACTTGTACTTGCTCTGCTATTCTGCC
TCATCCTGGCTGAGGAAGAGTTATGGGCGCGTAAAAAAAAAATACGCTGATGGGGGGCGT
GCGTACTATGTGTAATGCTTCAAGCATTTACGAGAAATAATAAATAAAAAGGCCATTCCA
TTTTGACAAAAGCCCCACACCCAAGTTCCATATCTTTTGGTACGCTATCCCGATCATGAT
TTTCCTACCCCCAGAGGGAAAGGCCCTTCCCTTATTGGGCCTTTTGGGCCGGTTGTGGGC
GAGGAGGGATTCGAACCCCCGACACCGTGGTTCGTAGCCACGTGCTCTAATCCTCTGAGC
TACAGGCCCCACTCCGTCTCCACTGGATCTGTTCCCGGGAGTACCCTCAAAAAAGGAACC
TTTGCTCTCCCCAGCCATTTCGGGTTAAGAAGATGTCAAAGCGCCTTTATCTCTATAAGA
ACGGCACGTTCCGAGGTGTGAAGTGGGAGAGAAGGGATGTCATAATTGGGGTTTTGAATA
AGACGACCCTTTTTTTTGCATTTTTTTTTTCATATTGAAAAAGTATGAAGAACGGGAGGT
GTGAAGTTTTTTATCATCCTGGCGTCGAGCTATTTTTCCGCAGGACCTCCCCTACAGTAT
CGTCACCGCAGTAGAGTTTAACCACCAAGTTCGGGATGGATTGGTGTGGTTCCTCTACGC
CTAGGACACCAGAATATCGAACCATGAACGAAGAAAGGCATGAGAGAAAATAGTGATTGC
GAGGCCCCAATTCTTGACTGGGGGGGACACCAAAGGACTCTGCCCTTCCATCCCTTGGAT
AGATAGAGAGGGAGGGCAGAGCTTTTGGTTTTTCATGTTGTCAAAGAGTTGAACAATGGT
TTTTTCATGTTGTTAAAGAGTTGAACAATGAAAATAGATGGCGAGTGCCCGATCGAATTG
ATCGGGTCATGTAGGAACAAGGTTCAAGTCTACCGGTCTGTTAGGATGCCTCAGCTGCAT
ACATCACTGCACTTCCACTTGACACCTATCGTAATTATAAACGGCTCGTCTCGCCGTGAC
CTTCTCTTGAATTCTCAAAACTTCTGTCGCTCCATCCCCGCAGGGGCAGAGAACCCGTCG
CTGTCTCGGCTGTGCTACCGGAGGCTCTGGGGAAGTCGGAATAGGAGAGCACTCATCTTG
GGGTGGGCTTACTACTTAGATGCTTTCAGCAGTTATCCGCTCCGCACTTGGCTACCCAGC
GTTTACCGTGGGCACGATAACTGGTACACCAGAGGTGCGTCCTTCCCGGTCCTCTCGTAC
TAGGGAAAGGTCCTCTCAATGCTCTAACGCCCACACCGGATATGGACCGAACTGTCTCAC
GACGTTCTGAACCCAGCTCACGTACCGCTTTAATGGGCGAACAGCCCAACCCTTGGAACA
TACTACAGCCCCAGGTGGCGAAGAGCCGACATCGAGGTGCCAAACCTTCCCGTCGATGTG
AGCTCTTGGGGAAGATCAGCCTGTTATCCCTAGAGTAACTTTTATCCGTTGAGCGACGGC
CCTTCCACTCGGCACCGTCGGATCACTAAGGCCGACTTTCGTCCCTGCTCGACGGGTGGG
TCTTGCAGTCAAGCTCCCTTCTGCCTTTGCACTCGAGGGCCAATCTCCGTCCGGCCCGAG
GAAACCTTTGCACGCCTCCGTTACCTTTTGGGAGGCCTACGCCCCATAGAAACTGTCTAC
CTGAGACTGTCCCTTGGCCCGTACGTCCTGACACAAGGTTAGAATTCTAGCTCTTCCAGA
GTGGTATCTCACTGATGGCTCGGACCCCCCCGGAAGGAGGCCTTCTTCGCCTTCCACCTA
AGCTGCGCAGGAAAAGCCCAAAGCCAATCCCAGGGAACAGTGAAGCTTCATAGGGTCTTT
CTGTCCAGGTGCAGGTAGTCCGCATCTTCACAGACATGTCTATTTCACCGAGCCTCTCTC
CGAGACAGTGCCCAGATCGTTACGCCTTTCGTGCGGGTCGGAACTTACCCGACAAGGAAT
TTCGCTACCTTAGGACCGTTATAGTTACGGCCGCCGTTCACCGGGGCTTCGGTCGCCGGC
TCCCCTGTCATCAGGTCACCAACTTCCTTGACCTTCCGGCACTGGGCAGGCGTCAGCCCC
CATACATGGTCTTACGACTTTGCGGAGACCTGTGTTTTTGGTAAACAGTCGCCCGGGCCT
GGTCACTGCGACCCCCTTTGTGAGGAGGCACCCCTTCTCCCGAAGTTACGGGGCTATTTT
GCCGAGTTCCTTAGAGAGAGTTGTCTCGCGCCCCTAGGTATTCTCTACCTACCCACCTGT
GTCGGTTTCGGGTACAGGTACCCTTTTGTTGAAGGCCGTTCGAGCTTTTCCTGGGAGTAT
GGCATTGGTTACTTCAGCGCCGTAGCGCCTGGTACTCGAACATTGGCTCGAGGCATTTTC
TCTACCCCTTCTTACCCTGAAAAAACAGGGTCACCTTACGTCCTTGAACCGATAACCATC
TTTCGGCTAACCTAGCCTCCTCCGTCCCTCGGGACCAACAAGGGGTAGTACAGGAATATT
CACCTGTTGTCCATCGACTACGCCTTTCGGCCTGATCTTAGGCCCTGACTCACCCTCCGT
GGACGAACCTTGCGGAGGAACCCTTAGGTTTTCGGGGCATTGGATTCTCACCAATGTTTG
CGTTACTCAAGCCGACATTCTCGCTTCCGCTTCGTCCACTACCGCTCGCGCGGGTGCTTC
ACTCTAAGGCGGAACGCTCCCCTACCGATGTATTTTTACATCCCACAGCTTCGGCAGATC
GCTTAGCCCCGTTCATCTTCGGCGCAAGAGCGCTCGATCAGTGAGCTATTACGCACTCTT
TCAAGGGTGGCTGCTTCTAGGCAAACCTCCTGGCTGTCTCTGCACCCCTACCTCCTTTAT
CACTGAGCGGTCATTTAGGGGCCTTAGCTGGTGATCCGGGCTGTTTCCCTCTCGACGATG
AAGCTTATCCCCCATCGTCTCACTGGCCGACCTTGACCCCTGTTATTTTGAGGTCATATC
TAGTATTCAGAGTTTGCCTCGATTTGGTACCGCTCTCGCGGCCCGCACCGAAACAGTGCT
TTACCCCTAGATGTCCAGTCAACTGCTGCGCCTCAACGCATTTCGGGGAGAACCAGCTAG
CTCTGGGTTCGAGTGGCATTTCACCCCTAACCACAACTCATCCGCTGATTCTTCAACATC
AGTCGGTTCGGACCTCCACTTAGTTTCACCCAAGCTTCATCCTGGTCATGGATAGATCAC
CCAGGTTCGGGTCCATAAGCAGTGACAATTGCCCTATGAAGACTCGCTTTCGCTACGGCT
CCGGTGGGTTCCCTTAACCAAGCCACTGCCTATGAGTCGCCGGCTCATTCTTCAACAGGC
ACGCGGTCAGAGCCCTGGGCTCCTCCCACTGCTTGGGAGCTTACGGTTTCATGTTCTATT
TCACTCCCCGATGGGGGTTCTTTTCACCCTTCCCTCACGGTACTACTTCGCTATCGGTCA
CCCAGGAGTATTTAGCCTTGCAAGGTGGTCCTTGCTGATTCACACGGGATTCCACGTGCC
CCATGCTACTCGGGTCAGAGCGTAAGCTAGTGATGCTTTCGGCTACTGGACTTTCGCCAT
CTAGGGTGCAGCATTCTACTGCTTCGCCTAGCAGCACGACGCTTGTATTGCTCTCCCACA
ACCCCGTTTTCACGGTTTAGGCTGCTCCCATTTCGCTCGCCGCTACTACGGGAATCGCTT
TTGCTTTCTTTTCCTCTGGCTACTAAGATGTTTCAGTTCGCCAGGTTGTCTCTTGCCTGC
CCATGGATTCAGCAGCAGTTTGAAAGGTTAACCTATTCGGGAATCTCCGGATCTATGCTT
ATTTTCAACTCCCCGAAGCATTTCGTCGCTTACTACGCCCTTCCTCGTCTCTGGGTGCCT
AGGTATCCACCGTAAGCCTTTCCTCGTTTGAACCTCGCCCTTAATTTTAAGGCTATGCCA
TCCTAAGGTGCTGCTAAATGGATGGATCTTATCAACGTCCATGAATGATAAATAATAGAT
TGAACCGCCGAATCGGAAAAATTGGGTGCTATCATATAGCTTTGTATCGGCTAAGTTCAC
GAGTTGGAGATAAGCGGACTCGAACCGCTGACATCCGCCGCAGGGTAAACCACCGCCTCT
CAGGTCCCCCGACTGATTCTACCATAGAGGCCAACGATAGACAATAACTCCCCCCCGAAC
ACAGCTTACAACTTTCATCGTACTGTGCTCTCCAAAGAGCAACTCTTCTCAAAATCTCAC
TCAAAAGGTGCTGAATTGGAATCCCATTCTAATTCTAACTAAGGATTCTTGTGGTTCCGG
AGGATCCAGCTACAGGAAACCAGGAACGGAGAGCTTTCCCCCCTTTTCCGCCGACTCTTT
GGCGCTGGTTTTAAGAATGAGTGATTGCCCTTCTCCGACCCTTACTGCCCAACCTGAGAG
CGGACAGCTAATGCGTTCCACTTATTGAACAGGGTTCTATGGTCGGTCCGTGACCCCTGG
ATGCCGAAGGCGCCCTTGGGGTAATCTCGTAGTTCCTACGGGGTGGAGATGATGGGGTCG
GTCCATGGATTTTCTTTCCTTTTGCCGCATTTCGCTCAAAGGGTTGAAGGGAGATAGTGC
ATCAAGCTGTTCGCAAGGGCCAACTTGATCCTCTTCCCCAGGGATCCCCAATAAGGGAAC
CCTAGGAGAGCCGCCGACTCCAACTACCGTCCATGTACGATCCATACTAGATCTGACCAA
CTGCCCATCCTACCTCCTCTACGTTCTTGACGTTCTTGACAGCCCATCTTTGTCTCAGTA
GAGTCTTTCAGTGGCATGTTTCGGTCCTCTTCCCCATTACTTAGAAAAAGTGAGCCACCG
GTTCAGGTACAAGATACTATCATTACCGCCTGGACAATTAGACATCCAACCCGTAATCGC
AACGACCCAATTGCAAGAGCGGAGCTCTACCAACTGAGCTATATCCCCCCGAGCCAAGTG
GAGCATGCATGAAGGAGTCAGACGCTTCTTCTATTCTTTTCCCTGGCGCAGCTGGGCCAT
CCTGGACTTGAACCAGAGACCTCGCCCGTGAAGTAAATCATCGCACCTATGGTCCAACCA
ATTGGGAGAGAATCAATAGATTCCTTTTCGGGAGCGATTCATCCTTCCCGAACGCAGCAT
ACAACTCTCCGTTGTACTGCGCTCTCCAAGTGTGCCTGTTCCCCCCTTCTTCCTTACCAT
GGCAAGTCTTTGTGAAATAACTCCGATGAGAAGAAAAAAGAAGGCGTTAAGAGACCCTCC
TGGCCCAACCCTAGACACTCTAAGATCCTTTTTCAAACCTGCTCCCATTTCGAGTCAAGA
GATAGATAAATAAACACATCCCATTTGATTTCAGCTTTCTCCAGACCTCGGGGAAAAGCA
TGAAAAAAAAAGGCTCGAATGGTATGATCCCTCCGTCACCCCAGAATGAAAGGGGTGATC
TCGTAGTTCTTGGTCTGTGAAGATGCGTTGTTAGGTGCTCCATTTTATTTTCCCATTGAG
GCCGAACCTAAACCTGTGCTCGAGAGATAGCTGTCCATACACTGATAAGGGATGTATGGA
TTCTCGAGAAGAGAGGAGCCATGGTGGTCCCCCCCGGACCGCCCGGATCCCACGAGTGAA
TCGAAAGTTGGATCTACATTGGATCTCACCTGAATCGCCCCATCTATCCTCCTGAGGAGA
AGTTTGGTTTCAAACCCCGGTTCGAACAGGAGGAGTACGCCATGCTAATGTGCCTTGGAT
GATCCACATCTCAGGGTCAGGCGCCGATGAGCACATTGAACTATCCATGTGGCTGAGAGC
CCTCACAGCCCAGGCACAACGACGCAATTATCAGGGGCGCGCTCTACCCACTGAGCTAAT
AGCCCGTCGTGCGGGCCCCCCACTGGGGGCCCACTATGCCAAAAGCGAGAGAAACCCCAT
CCCTCTCTTTCCTTTTTTCGACCCCATGTCGCCACACAAGGGGCATGGGGACGTAAAAAG
GGGGATCCTATCAACTTGTTCCGACCTGAGATAATAAGCTCATGAGCTTGGTCTTACTTC
ACTGTCGAGAAACGAAAGAAGACTTCCATCTCCAAGTTTAACTCAGACGTAGCTCCCTTA
TTTTTTTTTTGGGTGTGAAGCAGTGTCAAACCAAAATACCCAACAAGCATTAGCTCTCCC
TGAAAAGGAGGTGATCCAGCCGCACCTTCCAGTACGGCTACCTTGTTACGACTTCACTCC
AGTCACTAGCCCTGCCTTCGGCATCCCCCTCCTTGCGGTTAAGGTAACGACTTCGGGCAT
GGCCAGCTCCCATAGTGTGACGGGCGGTGTGTACAAGGCCCGGGAACGGATTCACCGCCG
TATGGCTGACCGGCGATTACTAGCGATTCCGGCTTCATGCAGGCGAGTTGCAGCCTGCAA
TCCGAACTGAGGACGGGTTTTTGGAGTTAGCTCACCCTCGCGGGATCGCGACCCTTTGTC
CCGGCCATTGTAGCACGTGTGTCGCCCAGGGCATAAGGGGCATGATGACTTGACGTCATC
CTCACCTTCCTCCGGCTTATCACCGGCAGTCTGTTCAGGGTTCCAAACTCAATGATGGCA
ACTAAACACGAGGGTTGCGCTCGTTGCGGGACTTAACCCAACACCTTACGGCACGAGCTG
ACGACAGCCATGCACCACCTGTGTCCGCGTTCCCGAAGGCACCCCTCTCTTTCAAGAGGA
TTCGCGGCATGTCAAGCCCTGGTAAGGTTCTTCGCTTTGCATCGAATTAAACCACATGCT
CCACCGCTTGTGCGGGCCCCCGTCAATTCCTTTGAGTTTCATTCTTGCGAACGTACTCCC
CAGGCGGGATACTTAACGCGTTAGCTACAGCACTGCACGGGTCGATACGCACAGCGCCTA
GTATCCATCGTTTACGGCTAGGACTACTGGGGTATCTAATCCCATTCGCTCCCCTAGCTT
TCGTCTCTCAGTGTCAGTGTCGGCCCAGCAGAGTGCTTTCGCCGTTGGTGTTCTTTCCGA
TCTCTACGCATTTCACCGCTCCACCGGAAATTCCCTCTGCCCCTACCGTACTCCAGCTTG
GTAGTTTCCACCGCCTGTCCAGAGTTGAGCCCTGGGATTTGACGGCGGACTTAAAAAGCC
ACCTACAGACGCTTTACGCCCAATCATTCCGGATAACGCTTGCATCCTCTGTATTACCGC
GGCTGCTGGCACAGAGTTAGCCGATGCTTATTCCCCAGATACCGTCATTGCTTCTTCTCC
GGGAAAAGAAGTTTATGACCCGTGGGCCTTTTACCTCCACGCGGCATTGCTCCGTCAGGC
TTTCGCCCATTGCGGAAAATTCCCCACTGCTGCCTCCCGTAGGAGTCTGGGCCGTGTCTC
AGTCCCAGTGTGGCTGATCATCCTCTCGGACCAGCTACTGATCATCGCCTTGGTAAGCTA
TTACCTCACCAACTAGCTAATCAGACGCGAGCCCCTCCTCGGGCGGATTCCTCCTTTTGC
TCCTCAGCCTACGGGGTATTAGCAGCCGTTTCCAGCTGTTGTTCCCCTCCCAAGGGCAGG
TTCTTACGCGTTACTCACCCGTCCGCCACTGGAAACACCACTTCCCGTCCGACTTGCATG
TGTTAAGCATGCCGCCAGCGTTCATCCTGAGCCAGGATCGAACTCTCCATGAGATTCATA
GTTGCATTACTTATAGCTTCCTTGTTCGTAGACAAAGCGGATTCGGAATTGTCTTTCATT
CCAAGGCCTAACTTGTATCCATGCGCTTCATATTCGCCCGGAGTTCGCTCCCAGAAATAT
AGCCAGCCCTGCCCCCTCACGTCAATCCCACGAGCCTCTTATCCATTCTCATTCAATCAC
GGCGGGGTAGCAAATCAAAATGAAAAACTCACATTGGGTTTAGGGATAATCAGGCTCGAA
CTGATGACTTCCACCACGTCAAGGTGACACTCTACCGCTGAGTTATATCCCTGCCCCCAT
CGAGAAATAGAACTGACTAATCCTAAGGCAAAGGGTCGAGAAACTCAACGACACTATTCT
TGAACAACTTGGGGCCGGGCCTTCTTTTCGCACTATTACGGATATGAAAATAATGGAAAA
ATAGGATTCAGTTGTCAACTGTCCCTATCGGAAATTAGGATTGACTACGGATTCGAGACA
TAGCACATGGTTTCATAAAACCACACGATTTTCCCGATCTAAATCAAGCAGGTTTTACAT
GAAGAAGATTTGGCTCAGCGTGTTCTATTCGATACGGGTAGGAGAAGAACCCGACCCGGT
ATTATGAAAAAAATAGAGGAAGCAGAACCAAGTCAAGATGATACGTATCAACCCCTTTTT
TTGCGCCAAAAATCTGACCATTTCCGAAGGAACTGGAGTTCCATCTCTTTTCCATTTCCA
TTCAAGAGTTCTTATGTGTTTCCACGCTCCTTTGAGACCCCGAAAAATGGACAAATTCCT
TTTCTTAGGAACGCATACAGGATTCGTCACTACAAAAAGGATAATGGTAACCCCACCATT
AACTACTTCATTTATGAAATTCATAGTAATAGAGATACATGTCCTACCTAGACAGAATTT
GTAACTTGCTATCCTCTTACCTAACAGGCAAATCTTTGCCTCCGTGGAAAGGATGATTCA
TTCGGATCGACATGAGAGTCCAACTACATTGCATTGCCAGAATCCATGTTGTATATTTGA
AAGAGGTTGACCCCCTTGCTTCTCTCACGGTACAATCCTCTTCCCGCCGAGCCCCCTTTC
TCCTGGGTCCACAGAGACAAAATGTAGGACTGGTGCCAACAGTTCATCATGGAAGAAAGG
ACTCACTAAGCCGGGATCACTAACTAAGACTAATCTAATATGAATTAATATGAATTAATA
CTAATATAATAGAAAAGAACTGTCTTTTCTGTATACTTTCCCCGGTTCCGCTGCTACCGC
GGGCTTTACGCAATCGATCGGATTATATAGATATCCCTTCAACACAACATAGGTCATCGA
AAGGATCTCGGAGACCCACCAAAGCACGAAAGCCAGGATCTTTCAGAAAATGGATTCCTA
TTCGAAGAGTGCATAACTGCATGGATAAGCTCACACTAACCCGTCAATTTAGGATCCAAT
TCGATATTTTCCTTGAGAGGTATCGGGAAGGAATTGGAATGGAATAATATCGATTCAGAC
AGAAGAAAAGGTTCTCGATTGATTCAAACACTGTACCTATGGGATAGAGGAAGAGGAAAA
AACCGAATATTTCACATAGTGCTTTTAATCAATCTGATTTATTTCGTACCCTTCGCTTAA
TGAGAAAATGAGTCCAATTCTAAAGGATCAACCCTATGGGACTTAAGGAATAATATAAAA
AAAGAGAGGGAAAAATATTCATATTAATTAAATAAAATAAGTAAATAAAAATGAAGTAGA
AGAACTCAGATTCCAAATGAACAAATTCAAACTTGAAAAGGATCTTTCTGATTCTCGAAG
AATGAGGGGCAAGGGGATTGATCGAGAAAGATCTCTTGTTCTTATTATAAGATCGTGATT
GGATCCGCATATGTTTGGTAAAGAGAATAATCTTCTCCTTTGAGAATAATCAAAAACGGA
AAGTGTTCAATTGGAACATGAAAACGTGACGAAATCGGTCCTAGTTACTCTTCGGGACGG
AGTGGAAGAGGGGAGGGGATTCTCGAACGCGGAAAAGGATCCAATAACTTCGAAAGAATT
GAACGAGGAGCCGTATGAGGTGAAAATCTCATGTACGGTTCTGTAGAGTGGCAGTAAGGG
TGACTTATCTGTCAACTTTTCCACTATCACCCCAAAAAAACCAAACTCTGCCTTACGTAA
AGTTGCCAGAGTACGATTAACCTCTGGATTTGAAATCACTGCTTATATACCTGGTATTGG
CCATAATTCACAAGAACATTCTGTAGTCTTAGTAAGAGGGGGGAGGGTTAAGGATTTACC
CGGTGTGAGATATCACATTGTTCGAGGAACCCTAGATGCTGTCGGAGTAAAGGATCGTCA
ACAAGGGCGTTCTAGTGCGTTGTAGATTCTTATCCAAGACTTGTATCATTTGATGATGCC
ATGTGAATCGCTAGAAACATGTGAAGTGTATGGCTAACCCAATAACGAAAGTTTCGTAAG
GGGACTGGAGCAGGCTACCATGAGACAAAAGATCTTCTTTCTAAAGAGATTCGATTCGGA
ACTATTATATGTCCAAGGTTCAATATTGAAAAAATTTCAGAGGTTTTCCCTGACTTTGTC
CGTGTCAACAAACAATTCGAAATACCTCGACTTTTTAGAACAGGTCCGAGTCAAATAGCA
ATGATTTGAAGCACTTCTTTTTACACTATTTCGGAAACCCAAGGACTCAATCGTATGGAT
ATGTAAAATACAGGATTTCCAATCCTAGCAGGAAAAGGAGGGAAACGGATACTCAATTTA
AAGTGAGTAAACAGAATTCCATACTCGGTCTCATAGATACATATAGAATTCTGCGGAAAG
CCGTATTCGATGAAAGTCGTATGTACGGCTTGGAGGGAGATCTTTCATATCTTTCGAGAT
CCACCCTACAATATGGGGTAAAAAAGCCAAAATAAGTGATTTTAGCCCTTAATAAAAATA
AAACTGATTCTTGAACCCCTTTCACGCTCATGTCACGTCGAGGTACTGCAGAAGAAAAAA
CTGCAAAATCCGATCCAATTTATCGTAATCGATTAGTTAACATGTTGGTTAACCGTATTC
TGAAACACGGAAAAAAATCATTGGCTTATCAAATTATCTATCGAGCCGTGAAAAAGATTC
AACAAAAGACAGAAACAAATCCACTATCTGTTTTACGTCAAGCAATACATGGAGTAACTC
CGGGTATAGCAGTAAAAGCAAGACGTGTAGGTGGATCGACTCATCAAGTTCCCATTGAAA
TAGGATCCACACAAGGAAAAGCACTTGCCATTCGTTGGTTATTAGCGGCATCCCGAAAAC
GTCCGGGTCGAAATATGGCTTTCAAATTAAGTTCCGAATTAGTGGATGCTGCCAAAGGGA
GTGGCGATGCCATACGCAAAAGGGAAGAGACTCATAGAATGGCAGAGGCAAATAGAGCTT
TTGCACATTTTCGTTAATCCATGAACAGGATCTATATCTATACATCTCGATCAGAAAAGA
ATCAAGAGAAAAAGAAAGAATCGGAATTGATCGATATATTTCTCGAAACAAACGAAAAGG
AAACGAAAGATGAAACATAAATCATGGATCAGCTAAGCCCTCTCGGGGACTTTCTTAAGA
ATAAGAAAGAAGAACCTCATGTAAATACCATGGAATAAGGTTTGATCCTATTCATGGAGA
TTCCATAAATATTCCATTCGAAAAATGGAAACAATTGGGATTTTTTTAGAAATTGGATGC
AGTTACTAATTCATGATCTGGCATGTACAGAATGAAAACTTCATTCTCGATTCTACGAGA
ATTTTTATGAAAGCCTTTCATTTGCTTCTCTTCGATGGAAGTTTGATTTTCCCAGAATTT
ATCCTAATTTTTGGCCTAATTCTTCTTCTGATGATCGATTCAACCTCTGATCAAAAAGAT
ATACCTTGGTTATATTTCATCTCTTCAACAAGTTTAGTAATGAGCATAACGGCCCTATTG
TTCCGATGGAGAGAGGAACCTATGATTAGCTTTTCGGGAAATTTCCAAACGAACAATTTC
AACGAAATCTTTCAATTTCTTATTTTACTATGTTCAACTCTATGTATTCCTCTATCCGTA
GAGTACATTGAATGTACAGAAATGGCTATAACCGAGTTTCTCTTATTCGTATTAACAGCT
ACTATAGGAGGAATGTTTTTATGCGGTGCTAACGATTTAATAACTATCTTTGTAGCTCCA
GAATGTTTCAGTTTATGCTCCTACCTATTATCTGGATATACCAAGAAAGATGTACGGTCT
AATGAGGCTACTATGAAATATTTACTCATGGGTGGGGCAAGCTCTTCTATTCTGGTTCAT
GGTTTCTCTTGGCTATATGGTTCATCCGGGGGAGAGATCGAGCTTCAAGAAATAGTGAAT
GGTCTTATCAATACACAAATGTATAACTCCCCAGGAATTTCAATTGCGCTCATATTCATC
ACTGTAGGAATCGGGTTCAAGCTTTCCCCAGCCCCTTCTCATCAATGGACTCCTGACGTA
TATGAAGGAGTGTGGTTCGTTCGATAAATTCCTACCTCTCTATCTATCTCTGAGATGTTT
GGATTTTTCAAAACTCCATGGACATGCAGGAGAGAAATGCTATCCCCACTCGGACCAAGA
CAGAACTTTTACTTGTTCAAATAACAATTAAGGTGAAGCAGGGTCAGGAACGACGAATCT
CTTTATGATAAACAGATCCGTTTTGCAAGTTCGTTATTACGGGTAGTTCCTACAAAGGAT
CAGACTAATGACGTATACAATACTTGAATTCTCGGTGTAGATGCTACATAGTTGGTTCTC
ATCCTTCAGAGACTACGAGTGTAATAGGAGCATCCGTCGACAAAAGGATCACCCTAAGAT
GATCATCTCATGGCTATTGAGAACGAATCAAATCAGATGGTTCTACTTTCTGACTTGCTC
CTACGGAACCAAGATCGAAAAGATTGAAAAAATCAGTCATTCACAACCACTGATGAAGGA
TTCCTCGAAAAGTTAAGGATTAGTAATCTTTTTTAGAAATAGAATGGATTCGGTCTTATA
CATACGCGAGGAAGGTAATCAAAAAAGAAAGAAGAGGAGTTCTTCTTTCTTTTATCACTT
AGGAGCCGTGTGAGATGAAAGTCTCATGCACGGTTTTGAATGAGAGAAAGAAGTGAGGAA
TCCTCTTTTCGACTCTAACTCTCCCACTCCAGTCGTTGCTTTTCTTTCTGTTACTTCGAA
AGTAGCTGCTTCAGCTTCAGCCACTCGAATTTTCGATATTCCTTTTTATTTCTCATCAAA
TGAATGGCATCTTCTTCTGGAAATCCTAGCTATTCTTAGCATGATATTGGGGAATCTCAT
TGCTATTACTCAAACAAGCATGAAACGTATGCTTGCATATTCGTCCATAGGTCAAATCGG
ATATGTAATTATTGGAATAATTGTTGGAGACTCAAATGATGGATATGCAAGCATGATAAC
TTATATGCTGTTCTATATCTCCATGAATCTAGGAACTTTTGCTTGCATTGTCTTATTTGG
TCTACGTACCGGAACTGAGAACATTCGGGATTATGCAGGATTATACACGAAAGATCCTTT
TTTGGCTCTCTCTTTAGCCCTATGTCTCTTATCCCTAGGAGGTCTTCCTCCACTAGCGGG
TTTTTTCGGAAAACTCTATTTATTCTGGTGTGGATGGCAGGCAGGCCTATATTTCTTGGT
TTTAATAGGACTCCTTACAAGCGTTGTTTCTATCTACTATTATCTAAAAATAATAAAGTT
ATTAATGACTGGACGAAACCAAGAAATAACCCCTCACGTGCGAAATTATAGAAGATCCCC
TTTAAGATCAAACAATTCCATCGAATTGAGTATGATTGTATGTGTGATAGCATCTACTAT
ACCAGGAATATCAATGAATCCGATTATTGCAATTGCTCAGGATACCCTTTTTTAGTTTCT
AGGGTCTATTTCTTAGTTCAAGATCCCTCTTATTAACTGGAATCAAAGAATTAGTAGATC
TGTTCCGCCCAAAATGGTAATGGGCTTGGGTTATGAACTTATAATCTATAATCTGATGAT
CGAGTCGATTCTATGATTATAAGTTCATTTCATACCGGACCAGACCGGAAGTTATATACA
TTCTCATTGTGAGAAGGGGTCATTTGAGCGTATCTAAATAGATACTATGTTTACATATGG
ATCCCTACGTCGTTACATTCCAGTTAAGGCGTAATCGGACCTGCTTTTTACATATCTCTC
GTTATTTGGGACCCTATTCACCTCTTTGGGCTTCTATTGAATCGAGAAATAGGTTTGATT
GTCCATCTTTTTGATATATTGGATATCTATATAAGGCATTCTCCGGATAATTCAAATTGA
AGCAATTGGATGTCCAATTAGGGCCTATATGACATGACCGATCAATAGAAATACCCCAAC
ACTCCACTTTTGTCATGTATTCCATACATCACACTAGATAGATATCATATTCATGGAATA
CGATTCACTTTCAAGATGCCTTGGTGGTGAAATGGTAGACACGCGAGACTCAAAATCTTG
TGCTCAAGAGCGTGGAGGTTCGAGTCCTCTTCAAGGCATAATATGGAGAATGCTCATTGA
ATGAGCAATTCAAGAAGAGAGCTCGGATAGCAATACCGATTCGATCCGAGCTCTCTTGGA
ATAAGTTCGGCAGCGGATCACGAAATCTTGGTCATCTTCTCTATCTAATGAATGGGGAGT
CTGCTTTAAAATTGAAAATCGTCCGCCCTGCACGCACCCCCCGAGCATATGCTTCAACAG
GAATCACACAAAGGTAGATTATAAACCTATAGTAAAATGACCGCCCGTAACCCAGCAGAT
AAAGTACATTACATAGTCCGTTTTAGGGATTGGCGACTTACCCATTCAGTGACTTTGGCA
CTGGACGTTCCCCAAACGGGTACTGTCGGGTCGGGTGAATTCAATAATAGACGCCTGTTG
GCATTCCAGCCCTCCCTTCGCCTTTCATGGCCACATATCTTTCCGGCTAAGGAATGGGAA
ATCCTTCTCCTGTTCCATGAATCCAATTTGCATTTCATCCGGGAAAAGCCATCTTTTTCT
CAACAATGCCTTTGTCATTTGATCCAATAGTGTTCCGTTAGATAGGAACAGATTTGATAA
ATACTGATAACTCTCGGATAGAGTATTAGAACGGAAAGATCCATTAGATAATGAACGATT
GGTTCTAAGCCATCTCTGGCGATTAATCAACAATTCGAAGTGCTTTTCTTGCGTCTTCTT
GATAAACCAGCGTTTATATAGAGATGTAGGAGGATTTGTTTGGGGAGTAAGAAGCCCTTT
TGACACCTCTTCATCTGCAAATAATTCGCGATGTGAAAACACAGAGACAAGGGGCTGAGC
TTTGAATAGGAAAAAGAGTGGATCTGCAGGGTCCCAAATGAATTGGCTTATTCGAAAAAG
GCCTTGTTCTTTGGAAGATCTATCTCGTGTCTGGTACTGCACGGTTCCACTCTGCAAGAA
CTCCGAATCATTCTCTTGAAGCTCATCCTCTTCATCATAAATGATCCGCTTGCCCCGAAA
TGACCTGGACCAATAGGGAAATCCCAATTCATTAGGCCTTTCGATACAATCAAATAGAAA
GCCCCAAGGGCGCCATATTCTAGGAGCCCAAACTATGTGATTGAATAAATCCTCCTCTAT
CTGTTGCCGGTCGAGGGCTCCTTCTCCTTCCCCCTCTTCAAACTCCGATTCGTCTTTTTC
ATAGAGAAATCTCTGATCAAGGATAGAACAAGATCCATTTTGCATCATATCTAAGGGATC
CCTTGGTTCGGGTCGAAGAAGCAATGTCACTCGATCCTTATCAAACTGACTGCATGTCCG
CGAGGATCCCACCAGAGCGCCTTCCACTTCTAATAGGCCACGAACTAGACCAGAATCATT
CTCAACGAGTCCATAAGGAGTGATCCCATTTTTTTCATCGGGTCCGGGTAGAGACCAAAG
ATCTTGAGTGACCGATCCGGCAGAACAACTCAAAAGATAAAGAAGTATCGTTAATTTCTT
CATGCTCGTTCCAAGTTCGAAGTACCAATTGTACAAATAATAATCCACTTCGTTACATGA
TTTCTTTTTCATATAGATAGATATAGGATCTATGGGGCAATTACTTAAAAGTACATTTTG
TGCTACAGCCCTTCCTATCTGATAGAAAAGGATCCCATGATCCTGGACCGATCTTACCTG
GGATCGCAAATCCCAAATTTGTCTATGAAGAGCGGATCTAATTGTATTAGTATCTATAAT
TGATTTCTTCTGTGTAATACTAATCGATAGGGCCTCATTGGTAAGTGCTACAAGATCTCG
TGCATTGGAACCCATGGTTATGGACCCGAATCCATTAGTATGGAACATTTTATTTTCCAA
GTGAAATCCCCTAGTATATGAAAGAGTGAAAAAGTGCTTTCGTTGTTGTGGAATAAGAAG
CCTTCGTATCTTAATGCACGTATTTAATTTATTCGGAGCTATTAGAGCGGGATCCACTTT
TTGGGGAATATGAGTCGAGGCAATAACAAGAATATTTCGAGTTTCATAATCCCTGGAGAG
AAGGTTCACTAATAGACCTAGGGAGAAGTAATTTGACTGATTCACATCCAGATCATGAAT
GTTTGGAATCCATATTATGCAAGGAGACATTGCTTTTGCTAATTCGAATTGAAGGGTGAT
ATAAAGTTGGTCTTCATCTTCAGGCATCATATCCATAGTTAGCGCACTCATGCTAGTTAG
CAGTTCCAGCTCCATATCAAGGATATCGTCACTAGCATCAATATCGTCAATATCATCAAT
ATCGTCACTAGCATCAATATCGTCAATATCATCAATATCGATATCATCAAAACCTTGAGA
CTTGTTATCCAGGAACTTGTTCAGAAATACCGTAATGAAAGGAAGATAGGAGTTTTTCGC
TAGGTATTTGACCAAATAAGAGCGTCCAGTTCCTATAGAACCTATCACTAAAATACCCCT
AGAGAGGGATAAGGCTAAGCGGAGCGAAAAGGGTTTTCCATGAGATGGGAAATGAAAACT
ATTAGCCCCACACGCAGTTTGTGAATAAGTGATTGTCTGATAATGAGCAAGGAATATCCG
TCTTTCTGCTAAAGAGGATGTATTGAACTCATAATTCATTAGATACTTTTTATGAATGTC
AACTAAGTATCGTAAGTAAATTGCTCCCGGTTGTTCAATCATTTGATAACCAGAGTCATT
CTTTGATAAATGATCACTATGAGTCAGACTCAATAAAATTTGATCAATCCTTTTTTCTGT
CGTTAAGGTGGAGAACTGAACCAAGAATTCTCTTTTTTCATCATCAATTGAATCACTGTT
TGCAACCCAGGATTCTATTTTATCATCAATCCAGTCCCCGTTCACGTTTTTTCTTTTTCT
TATCAACGAATAGATCTCTTTACTTGTATGACTTAGATGTCTCGTATTTCTCGAAAAAGT
GATTCGATTGATGGGATTTGGTATGATACTTATGAGATCGATGATATCGATGAGATTGAT
CTTCAAATATTTCTTCTTAGAGCGTATTGATTTGACCCCGGGACCACCACCCAATAGCAT
GTTGCCACCTAGGGAATCTCCTAATTGTTTCAGAGCAACTAGAAAGAGATTCTTTAACCA
GAAAGAATTCGGTTCAGATGTAGGATACCTATCCAGAAGTTTTCGCAACTCAATCATAGA
TGATGGAATCATCAAAGATTTGACCTTCTCGAACTCTGTCTGTAACTCACTAGAGGCCCC
GAAAACAAAGAGAAGATGTGTACAAACGAGATATGCAGCAACAAGAAGAAGGAAAAGGAT
TGCATAGAGGAACTCCCGAACATTTGTCAGATGTGTCGATATCAATGGTGACTCATTATT
TCGATGACTCATTTCTTCGGACAGAAGAAGATTATGAAAACACTTACTCGAAATCTCACT
TATCAGATTCCATTGTGGAAGACATAATTTTTTCTGAAGAATTCGCCATGATATATCTGA
TCCATGCATAATATCATGAAAAATGGATACAAATTTTTGACTGCTACTTAGTATCGGCAA
TAGGTCTGAAAAAGTATCTAAAAATAAAAACTTTAGATATCTGTACCCTGTCGAAGTAAG
GAACCATGGCATATATGTTTGGAATAGATTCCATTTTGAGAGAGTTGAATAAGCACTATC
TCGTTCTCGTTGAAAAGTTCTATACATCTGCCCTTTCTCAACGCATTTCTTTAGACAAAG
ACTCCGTTTTTTCCTCTTTTCGGATGGTAAATATTTTTCAGAACATGGAGTGTGAATCAA
ACCCATGTTTGAATTGAAATTGAGATACTGATACAAGTTCTTCCCTTCTGAATCAGATAG
ATTCATATCTGAAAGAGGTTGACAATAAGTTCTTTCAAAATTGACTATTTGTCCCTCTGT
TAGAGGTGTTCCAGAAATGTCGGCGATCGAGTAAATAGCTCTACGAACGAGTGGATTGGA
TCGACTTGGAAAATGGAAAGATTTGTACAAGTTATACGTTTCGTCACCACTTTGTGGAAA
AGCCTTAGGTATTAATATGTTAGATACCTGTGACTCGATTGCTGAAATAGTATCTCTCCC
CCAAAAAGCATGTTTTTTTTTACCGACGCACAAAGAAAATATTTTGTTGCGAATGAACAA
GATATTGAGGAATTGTCCATACGTAAAATCATAATTATTGATACGGGCCTTTTCCACATA
AAAGGGGAATCTTTTGTTACAATCGAAGCAGAAGTGATGTGGATTATTCAAGAATCGAAG
TTGATTTGCTTTATAAAAAGAAGATCTCAATGAACTTCTATGAAATGATTTCACGGGATT
CAGCCAATTGTATTGATCGTGGAATATCATTGATAAATAGGAATCCGTGTTATAAAAGGA
TTTCCTGCAATTAGTTCTAGTATGGAATGAGTCAATCATCCACTTTGGTATCTTATTGAA
CAAAAACGGTGATATTGTTCCTCCATTGATCAATAATTTTGATTTTTGGCAAGTCTCATG
ATCATCCAATAAGAAGGGTTTCAATTTTTTCAAATGAACGATTTGAAGACCTATTGATTC
TAAAAACTGTGGATCATTCGGACCTTTCAATTCATAGATGTGGATCTCGGACCTATGAAT
GGGGATATTCCCGAAACTGACAAACAAAAAAGGAAGTGAGTTAGACAAAAAAAGAAGCAA
CTTGGACAAAAAGAAACGAAGTGGCTTAGACAAATCTTTTTTGTCGATAACCTCAGACCA
ATCAATCGAATATGGATTAATACGTAATCGATCGAACACTACTTGAAAACGGCTCTTCTG
CTCAGAAACGAAATGTTCCAAATGTTCCTGGAAATTATTGCTCCCAGTGGACCATTTGTA
TCTATATGCATCAGGATCCCGATTCATTAATCTCTCGGTTCGAGAAAAAAAAATAAGAGG
ATCGAACCATCTCTTCTGACTCTTTTTCAAATTCGATAAATGTTGGTTGATCGTATATTT
CATTAGAGTTCTATGATTCAGAGTATCCTTTCCTATTTGATCCCTTTGAATTCCATATTC
AAAGTTGCGATCGGATCTATTCATTAAAAAGAATCGATTCAATACATTTATTATGTACCT
ATGGATGCTATGTTGGATTTGAATCAGATTTCGGATCAATCTATATTGATTGATTGCCTC
CATTATGTTGTTGCTAGCAAATACCACTATTTTTGGTTTTGGCTCTTCCAAATCATTCCC
GCAGGAGATCCGGACCTTTTTTTTTCTGATCCTTCGATAAAAAGATTCATTCTCTTCATA
AAAAATAGGAAGTAGAACCAATAAAGATGTCGTTTTCCATTCATACCTGGAGTTGAATAC
CCCATTCAAGAATTGTTTTGGATCCAATCCATAGGAATCAATAGAAAAGGCAAATCTCTT
ATGATACACCAGATCCGGCTCGGTTATTGATAGAGTGAATAAATCTGCCATTTCTTGAAA
TCTCTCTTCTGATTCAAAATCGTGGTGTAACGCGTATCCTCCCCTGTTCCGGTCATGGAA
TAGATGAAATAAATCAAAAAATGGATTTTTGTTCAAGAATGAAATCTTGTCGGAACTGTC
CATATCCGGTTCATCTTTCGGAACCATATCACATCCCGAATCTGATGAAATAGGATGAAT
TGAGACGGTATTTTGTAAATACGTAATTATCTTGAATAGATTAACCATTTCTTTATTTTC
CGATCGCCTGAGAAAAGAAAGATCTTGTTGTTTCTTCAACAATTTCTGATCTCTAGTGGA
CCTCTCAGTAGGATTCGAACCCAGATGAAGTTCTGACCATCTGTCAGAGAAAAAAGAACG
AACGGATCTTGTAGGATTCCCAAGAAATTCTTCGATTTCTTCCGGAAGCAGATGATTAAT
CATCTGCTTCTCGCGTTCCGTGAATAGCCGGGACATTGAGGAATATCCAGAAAGGCATTT
CGGGAATCGGTTTGATTCTATCTCTGTTCCTTCCGTTTGAAGAAAGGAAGGATCCCAAAG
AATCGATCTTTCTTTTAGTTGTTGAATCTCTCTTTGATTGATCCATGTGTGATATTCCGA
ATCCTCATTACTAATGGAATCAAAATGATCTCTGGATTGATCAGAAGATCCTTTCAATTG
GCTAGAATCCCTTACTTGAACGAAACTAGATCTTGTGGAATCATCCCTATAATATACAAA
GAAAAACTCCAGATATTTGAGATCTTTCTCTTTGAATAATATCTCAATTCCAGCGACGGT
TTCATTAGATATCTTACAACTAGAATTGCTCTTTTTTCCGATCCAGTCCCTCCACCACCG
CGAACCCCAGTTAGATTCAGGCATGCTACACTTTTTAGTTATTGGGAGAACCCAAGTACT
CTCTTTCGGATTCAGGAAAGAACTCTCATAGATCTTTTTTCCTTTTGGAAGATACAGAAG
CGAAACAATCAACCTATTGATATTAGAAGACCCAACGGATTCTTCCAATGTATCATTTCT
GGGTCCAATGGAATTCATAGGTATAGGAAGAAGCCCTATCAAATAGAGATTTTTTCTTTC
GACCATATTTCGATTGTTAATACGATATATAAGGACCGCTACTCCAAAGAGTATTACACC
CTTGATCGTGAAATATCGATTGCTTGTTGAACCCTGTGAATTGTGTGAAAGTAGGATACT
CCAAATTCGGGAGTCAAAAAGTTTTATAAAACGTTCTTGGTGGAAAAAAATGTGAATGAA
AGATCCCACTGAATTGAATTGGGTCCAGGAATCTAAGAAATAGTGAGAATTCTTGATCTC
TCTCAATATCTCTCTCAATTCTAAAATCCAGGACTTGAATTCATGTCCTGTCATTAAATT
CCTCCTGATTTATTAGAACTAAAAGAATTCCATTTAAGCATCTCATTGCTTTAGTTGAAA
GATTCCATTTGAATTGGAATCTGGTCATTCACTATGACCCGCTAAGCATCCATGGCTGAA
TGGTTAAAGCACCCAACTCATAATTGGCGAATTCGTAGGTTCAATTCCTACTGGATGCAC
GCCAATGGGACCCTCCAATAAGTCTATTGGAATTAGCTCTGTATCAATGAAATCTCATCA
TCCATACATAACGAATTGATGTGGTATATTCATATCATACTATATGAACAGTAAGAATTA
GTAGTCTTATTGAGACTAGAACTCATAGGGAATCAAATCTATTTATGGATGGAATCAGGT
ATGCAGTATTTACAGACAAAAGTATTCGGTTATTGGGGAAAAATCAATATACTTCTAATG
TCGAATCAGGATCAACTAGGACAGAAATAAAGCATTGGGTCGAACTCTTCTTTGGTGTCA
AGGTAATCGCGATGAATAGCCAGCGACTTCGGGGAAAGGCTAGAAGAATGGGACCCATTA
TGGGACAGACAATGCATTACAGACGTATGATCATTACGCTTCAACCGGGTTATTCTATTC
CACCTCTTAGAAAGAAAAGAACTTAAATCAAAATACTTAATAGCATGGCGATAAATTTAT
ACAAAACTTCTACCCCGAGCACACGCAATGGAACCGTAGACAGTCAAGTGAAATCCAATC
CACGAAATAATTTGATCTATGGACAGCATCATTGTGGTAAAGGTCGTAATGCCAGAGGAA
TCATTACCGCAGGGCATAGAGGGGGAGGTCATAAGCGTCTATACCGTAAAATAGATTTTC
GACGGAATGAAAAAGACATATATGGTAGAATCGTAACCATAGAATACGACCCAAATCGAA
ATGCATACATTTGTCTCATACACTATAGGGATGGTGAGAAGAGATATATTTTACATCCCA
GGGGGGCTATAATTGGAGATACCATTGTTTCTGGTACAGAAGTTCCTATAAAAATGGGAA
ATGCCCTACCTTTGAGTGCGGTTTGAACTATTGATTTACGTAATTGGAAGTAACCAATTA
GGTTTACGACGAAACCTAGAAATCGATCACTGATCCAATTTGAGTACCTCTACAGGATAG
ACCTCAACAGAAAACTGAAGAGTAACGGCAGCAAGTGATTGAGTTCAGTAGTTCCTCATA
TAAAATTATTGACTCTAGAGATATAGTAATATGGAGAAGACAAAATTGTTTCAAGCACCG
ACAGAACCGGAAGCGCCCCTTCTTTCAAAGAGAAGAGGACGGATTATTCACATTTCATTT
GATGGTCAGAGTCGAATTGAAAGCTAAGCAGTGGTAATTCTAAAGATTCCCGGGGGGAAA
ATAGAGATGTCTCCTACGTTACCCATAATATGTGGAAGTATCAACGTAATTTCATAGAGT
CATTCGGTCTGAATGCTACATGAAGAACATAAGCCAGATGATGGAACGGGAAGACCTAGG
ATGTAGAAGATCATAACATGAGTGATTCGGCAGATTTTGATTCCTATATATCCACCCATG
TGGTACTTCATTATACCATATATATAAGATCCATCCGTATAGATATCACCATCTACATCC
AGAAAGCCGTATGCTTTGGAAGAAGCTTGTACAGTTTGGGAAGGGGTTTTGATTGATAAA
AAAGAAGAATCTACTTCAACCGATATGCCCTTAGGCACGGCCATACATAACATAGAAATC
ACACTTGGAAAGGGTGGACAATTAGCTAGAGCAGCGGGTGCTGTAGCGAAACTGATTGCA
AAAGAAGGGAAATCGGCCACATTAAAATTACCTTCTGGGGAGGTCCGTTTGATATCCAAA
AACTGCTCAGCAACAGTCGGACAAGTGGGGAATGTTGGGGTGAACCAGAAAAGTTTGGGT
AGAGCCGGATCTAAGCGTTGGCTCGGTAAGCGCCCTGTAGTAAGAGGAGTAGTTATGAAC
CCTGTAGACCATCCACATGGGGGTGGTGAAGGCAGGGCCCCAATTGGTAGAAAAAAACCC
ACAACCCCTTGGGGTTATCCTGCACTTGGAAAAAGAACTAGAAAAAGGAATAAATATAGT
GATAATTTGATTCTTCGTCGCCGTAGTAAATAGGAGAGAAAATAGTAAATAGGAGAGAAA
ATAGAATTTCTTTCTTCGTCTTTACAAAAAAAAATAGGAGGAAGCTGTGACACGTTCACT
AAAAAAAAATCCTTTTGTAGCGAATAATTTATTAAAAAAAATAAATA
>Lvulgare_Illumina_mapping_virgatum_oIR2
TTATTTGGGCGAACGACGGGAATTGAACCCGCGCATGGTGGATTCACAATCCACTGCCTT
GATCCACTTGGCTACATCCGCCCCTCTACTATATATCTATCTAGTATAGTATATTATCTA
TATTTTTACCTCAACATAAAAAAGAGCATATTATTTCTTTTTTATTTATGAAATCAAATA
TATATATATTATATGAATTCTAAATAAATAAAACTTCATAAAAATAATAGAATATACAAA
CCCATAATATAAATGAATACAAAGAGAAAACACGCGAATCGAACCAAACTATAAAAAGTC
CTTATTATTTTTAAAGAAACTGTGTAAGGCAAATAGTACTAAATAAAAAAAGGAGCAATA
ACGCCCTCTTGATAAAACAAGAGGAAAGCTATTGCTCCTTTTTTAGTTCAAAAACTCCTA
TACAATACAATCAGACCAAAGTCTTATCCATTTGTAGATGGAGCTTCAATAGCAGCTAAG
TCTAGAGGGAAATTATGAGCATTACGTTCATGCATAACTTCCATACCAAGGTTAGCACGG
TTAATGATATCAGCCCAAGTGTTAATTACACGGCCTTGACTATCAACTACTGATTGGTTG
AAATTGAAACCATTTAGGTTGAAAGCCATAGTGCTGATACCTAAAGCAGTGAACCAGATA
CCTACTACAGGCCAAGCAGCTAGGAAGAAATGTAAAGAACGAGAGTTGTTGAAACTAGCA
TATTGGAAGATCAATCGGCCAAAATAACCGTGAGCGGCTACGATATTATAAGTTTCTTCT
TCTTGACCGAATCTGTAACCTTCGTTAGCAGATTCATTTTCTGTTGTTTCCCTGATCAAA
CTAGAGGTTACCAAAGAACCATGCATAGCACTAAATAGGGAGCCGCCGAATACACCAGCT
ACGCCTAGCATGTGAAATGGGTGCATAAGGATGTTGTGCTCAGCCTGGAATACAATCATG
AAGTTGAAAGTACCAGAAATTCCTAGAGGCATACCATCAGAAAAGCTTCCTTGACCAATT
GGGTAGATCAAGAAAACAGCAGTCGCAGCTGCAACAGGAGCTGAATATGCAACAGCAATC
CAAGGGCGCATACCCAGACGGAAACTAAGTTCCCACTCACGACCCATGTAACAAGCTACA
CCAAGTAAGAAGTGTAGAACGATTAGTTCATAAGGACCACCATTGTATAACCATTCATCA
ACGGATGCTGCTTCCCAGATTGGGTAAAAATGCAAACCTATAGCTGCAGAAGTAGGAATA
ATGGCACCTGAAATAATATTGTTTCCGTAAAGTAGAGATCCAGAAACAGGTTCACGAATA
CCATCAATATCTACTGGAGGAGCAGCAATGAAGGCGATAATAAATACAGAAGTTGCGGTC
AATAAGGTAGGGATCATCAAAACACCAAACCATCCAATGTAAAGACGGTTTTCGGTGCTA
GTTATCCAGTTACAGAAGCGACCCCATAGGCTTTCGCTTTCGCGTCTCTCTAAAATTGCA
GTCATGGTAAAATTTTGGTTTATTTAATTATCAGGGACTCCCAAGCACACAAATTTTCAA
ATGGAAAACTAAAGGCTTGTTATTCAACAGTATAACATGACTTATATGCGCGTGTCAACC
AATATCTATATCTATCTGGATATATTTCAAATTTGAAAAATCTATACGCTATACATATAA
TATAATTTAACTATGACAATGGGTTGCCCGGGATTCGAACCCGGAACTAGTCGGATGGAG
TAGATAATTTCCTTGTTAAATAAGTAAAAATCCCTCCCCAAGCCGTGCTTGCATTTTTCA
TTGCACACGGCTTTCCCTCTGTATACATCTAAAATTTCTTCATTAAACAAGAAAAGATTG
AATACTTGGTTGATTTAATCCTTACTACATCAACATTTCAGAATAGAAATAAATAATTTT
TTTTTCTTTTTTTTTTTTTTTAGCTCTTCTTTATTAATTTAATTATTATTTATATATATT
AGATTATTTAGTGATCAAATTTTGATTTATAACATTTCATAATGAATAATTCATACATTT
CATAATGAATCATTCATGATGGGCCAAATCATTGATACAAATAATATCCAAATACCAAAT
TCGCCTTCTAGATAACCTTCGCGAAATAGAAGAAACTCTCGGAAAGGTCAAGGAAAAAAC
TTGTTCTTCTTCCATAAAGAATTCTTCCAATAATTCCGAACCAAATCTTTTCAAAAAAGC
ACGTACAGTACTTTTATGCTTACGAGCTAAAGTTCTAGCACAAGAAAGTCGAAGTATATA
CTTTACTCGATAGAAACTCTTTTTTTTTGAAGATCCACTATGATAATGAGAAAGGTTTCT
GTATATACGCCCAAAGCGCTCAATAATATCAGAATCTGATAAATCGGTCCAAATCGCCTT
GCCAATAGGATGCCCCAATGCGTTACAAAATTTAGATTTAGCCAGTGATCCAATCAGAGG
CATAATTGGAACAAGAGTATCAAACTTCTTAATAGCATTATCGATTAGAAATGCATTTTC
TAGCATTTGACTGCGTATCATTGAAGGATTTAGCCGCACACTTGAACGATAACCCAGAAA
GTCAAGGGAATGATTGGATAATTGGTTTATAGAAATCCTTCCTGGTTGAGGCCACAGGTA
AAAAAAAGATTTCCAGAAATTGACAAAGTAATATTTCCATTTATTCATCAAAAGAAACGT
TCCTTTTGAAGCAAGAATTGATTTTCCTTGATACCTAACATAATGCATGAAAGGATCTTT
GAACAACCATAAATTTGCTTGAAAAGACCTGACAAAGACTTCTGCAAGATGCTCGATTTT
TCCATAGAAATTGATTCGTTCAATAAGGGCTCTAGAAGATGTTGATCGTAAGTGAGAAGA
CTGGTTACGGAGAAAGAGGAAGCCAGATTCATATTCACCTACATGAAAAGTATATAGGAA
GAAGAATAATCTGTTTTTTCTTTTTGAAAAAGAAGAACTAACTTTCTTTGAATTTGAAGT
AATAAGACTATCCCAATTATGACACTCATGGAGAAAGAATCTTAATAAATGCAAAGAGGA
AGCATCGTTTATCCAATAGCGAAGAGCCTGAACCAAGATTTCCAGATGGGCTGGGTAAGG
TATTAGTATATCTAATACATAATTTAAATGTGAAAAGCTGTCCTCTAAAAAAGAAAATAT
TGAATGAATTGATCGTAAATTATCGAATTTAACTGCCCCTTTCTTTTCTAGGGAAGATAT
TAATCGCAGAGACAATGGAATTTCCAGAATGATTGAAGAAACCTCTGACATTACTTGCGA
ATAAAAAATATTTTTGTGCCCCAATTGTTTAGAATCATTAACAGAAAGAATAAAATGATT
CTGTTGATACATTCGAATGATTAAACGTTTCACAATTAGTAAGCTGAATTTATTGTCATA
ACCTACATTTTCCAACAAAATAGATCTATTTAAACCATGATCATGAGCAAGTACATAAAT
ATACTCCTGAAAGATAAGTGGATATAAGAAAGCGTGTTGTTGAGATCTATCTAGCCCTAA
ATAGTTTTGGAATTTCTCCATTTGAAATTCTCTTTAAACGAAAGGTAGAGGATTTTTGGG
GTTATAAATGATACATAGTGCGATACAGTCAAAACAAGGTATTATAGTACAAACCAAATA
GATACCTCGGATCCAGATAAACTTATCAACGGATTCTCTATCCTCTCTTTTTCCATTTAA
ATTTAAGTATTTATGTTCGTTTTCATTATAGGATAACAAGATGATTAGAAATCCTTTACT
TTTTTCAACCTAATCGCTCTTTTGATTTTGGAAATTTTTTATCAATATACTGTTTCTTAT
ACACATAAGTTTCCATTATGAAATGGAGAATGATAATATTTAGGATTCATTAAAAAATCA
AGAATAAATTCCTGGGAGAAAGCCTTCCCGTATTGGGCACTAATATTTTTTTAACGTCTA
ATTAGATCGGGTAATCGTTCAAATTACGAACGGAAGCTCGTTGCTTTTTCTTTCCCTAAA
AAAAAAAATGAAATGAATTGAAGCTTTGGGGCCCTATCCATTTATTAATTCGACCCAACT
TGAAATTGACTTTGGTTTCCTACCTTTCAATAAATTAAAGAAGGCTTTGTACCGAGCCGG
AAAGAATAAAATATTCTCAAAACTCTTAATTGATACGACATGCTGTTTTTTCCATTCATT
CCCTTTCAGGATCAGTCGTGGTCTTACAAACTTTACCGATGGTATGGACGAATCCCTCGC
TTCATCTAAATGTGTAAAAGATCCTAGCCGCACTTAAAAGCCGAGTACTCTACCGTTGAG
TTAGCAACCCAAATAGAAAAAGGGATATGTAGATACAATCAGAATAAAAAAAAAAAATTC
TTAAATCAAAGCATTAATCTACGAAATAAAAAATAGAAAAAAAAAATGTAAAAAATGTGG
ACCATCCCCTATTTCTATGTTATACACTTTTTCAATCAAAAATCCGGGTATAAAATCCAA
CGAACCCATCATTTGAATCAACAGGTAAAAAATCAAACCTATGGGACGGAAATAAATAGA
ACTGCGTATCACGATGAATTATATTTGTTCGATACAATGTTGTCAATATAAACGTTAAGA
AAGGAATAAGATGAAAAAAAAAACAAGAAGTTAAATCAAAAGAATAGTAAAAAAGGGACT
TGTGTTGGATTGGCACTGCATATAAATATAATATAAATATAATATAAATATAAATGAAAT
ATATACTAAAAATTTTAGTTTAGATGGAGAATAAACAAAGAAGAAGTAGAAAAAGTATTT
ATGCAATCAAGAGTGTATTGAATCCATATAGAATAAAGAACTTCGATTCCTTGTTTCTTA
CTTGATATTAGAAAAACCATCCAATTGCAGGTAATGCCAAAATATTTCTATTTTGTGAGG
ATGAATCCAAGTAAGGGTTTCCTTAGAAAAGGCTTCTATCAAAAAAGATTCTATAAAAAC
AATGATAACTAGATACGAATAGAAGAAGAAAAGAAGGAAATAAAAAAACATAGTATAGAA
AAGATATCCAAAATGATATAGAAATCATTATCCTACCCTTATTTTTTATTTCCTTAATTT
AATTGAATTTCATTTGATTAGGGCAAAACCTCTGCCTTTTTTAAAATATCCTGAACAGTT
CCTGTAGGCTGAGCACCTTTTTCAAGGAAATAGAGAATAGCGGGAACGTTTAAATAAGTT
TGATTCTTAATCGGATCATAAAAACCCACTTTCTGAAGATCTCTTCCTTCTCTTCGAGAT
CGAACATCAATTGCAACGATTCGATAGACGGCGCATCGGGATAGATGTAGATGAAAAAGA
ACCCCCCCCTAGAACCGTATAGGAAGTTTTCTCCTCGTACGGCTCGAGAAAAAATGATGT
TTTGTCTATGGATAAAATTAGAATTAGAATAAATAAAAAATCTGTAAAATGAATTAGCCT
ATAATATCATTTCAAATTTCAATTTCAATTTAACTCATAGTCATTTTTATTTAGCTTCCT
TACTGAAAAAAAAAAAATCATTTGTACTCATAACTCAAGTTCAATATATATATAATATAA
TATTCTCAAATATATTAAAGATTTTTCTTTATTTTCTTTAAGATATTTTTTTTATTTTTT
TTTATTGAGTGGTCTTTAACCCACCGTTTTTGTCTCGTTTAAAATTTATTTGGATTCTTT
ATTCGGATCCGTGAGACAATTGAAGTGGTGTTTCCTTGTTCTGGGATCCTTTATTTTTGT
TTTAAATCATTGGGTTTAGACATTACTTCGGTGCTTCTTAATCCTTTCAAAATGGTAGCA
ACATACCCCTTTTGGGATTTCTTTCTATCAAAGAATCATACCGAGGTTGATCCATGCGCG
ATACACTGTTGATCGAAAAAGTTTTAGCCGTTCCAACAATTTTGAAAATGTGTTCGAATG
GAATGCTTTCAATTTCTATATCGAAGATATACTTACGAAGTTGTTCCAATTTATTAATTG
GCATTAACCCTAGATCGTTGCCCCTGAGAAATTAATAAATACTTTCTACTCGAGCTCCAC
CATGAACTATTTACATTAGAACCCAAGAAAAAAAAAGGGTTCGAGTAGAATAGAACAAAC
GACGTCGAGCCAAGAGCACCTTCATTCCTATATAAAATGGTGGATGTAACAATAAGAATC
CACACCGGATCGTGTCCTTCAAGTCGCACGTTGCTTTCTACCACATCGTTTTAAACGAAG
TTTTACCATAACATTCCTCTAATTTGGAACCAGTATGGAATTGATTCAATTATGGAATCA
TGAATAGTCATTGGTTCAGTCGGTACAGAGACATAGTTATTAAATATTTAATAACATAGA
TAATAAAGATTTTTCTGAATAAATTTTAGCAAAATGCCTTCTTTTTTTGTCTGAATAGAA
CATTTTTCTATAAATGTATATCTCAAAAAAATATCTAACAGAAATATTAACAAATCAAAA
TATCGAAATAACATAACTAACAGAAATCGCACAAATAAAATAAATAAATTCTATTTGACT
CTTCCTCTTCAAGTGACTCAATAAGATAGACTGACCATTTCCAACTTACCAACCTAGAAG
GAATCATTACAAATCTTGTCTTGATAGTCGAAAAAGTTTTATACTTCTACATCATTATTT
GAGTCAAGTTTTACTCCTTTTTTTTATCATAAAAAAGCAAGATCCCCGTGTGTGTGTGTG
TTTTTTTTATTTTTCAATCGAATTGTCAATGATGCAACGCAAATAAGCTAAATGGATCGA
ACAATAAAAAGAAATATCATTGTTAAATATTTTAATTTTCATATTTTAGGGATGCAATTT
TGTTTTCACAAAAATGGAAACACTATTGTCACTGAAATAGGATAACCATACATACCTATA
GGCTAAGCACTTCCTCTTTTATATGTATTTTCATATTTTTTTAACCTCAGGTTAAGTAAT
CCTGTGATCGATGCCCCATTTTCTATGGGTTACAAAAGGGTTCAGTTACTTTTGCGTGCC
ATTTGAACTCGATTTAATTTGGTTTGTGAAAAACTCAGATATGATTCCGCAAAGAATAAA
AAAAGTCTACCCAAACCTTGAAACAGAACCTTGTTGAACAAAAAAGAAGTATTAGAATCC
AATGGATATGCTCTGGGACGGAAGGATTCGAACCTCCGAATAGCGGGACCAAAACCCGTT
GCCTTACCGCTTGGCTACGCCCCATTTCGATTTTTATTGGATACTTATACTATTAAAGAA
TAATATTGGTATTAAGTGTTCGTCAATTCCAGTCCAACTATATAGAGAAAATCTTTATTC
TTTATAGAATCTATTATAGATTCGTGCTAGGATTTTGGCATGTGTATATCTATAATTAAT
TCAACGGAATTTATTGATCATTACATATAATTCAATTAAGATATTGTATGAAAGTATGAT
TTCTTCTATTCTCCTTTGAGAATCGGAGGATTTTTGATTGAGCGGAAAAAGAAGGATTTT
TTGTCTACCTTACTTTCCTTCATTTTTCCTTATATCAATAACTCAATCAAAATGCAATTA
TCTCGACGAAAAAAATGTCTGTTATGCTTAATATCTTTAGTTTGATCTGTCTTAATTCTG
CCCTTTATCCGAGTAGTCTTTTCTTGGCCAAATTGCCCGAAGCCTATGCTTTTTTGAATC
CAATCGTCGATTTTATGCCAGTCATACCCCTGTTCTTTTTTCTTTTAGCTTTTGTTTGGC
AAGCTGCTGTAAGTTTTCGATAAGATCTTTAATACTATCCTAGAAAATTCATATTTATTC
GAGAAAAATTATAACAATTGATAAGATCAAATAAATCTGACAGTATGAACCTTCGATTCA
AACATTAAAATTGATTCAACCATTAAAATTCTCGGATAGCCGCGAGACGCCCTATTTCCT
GATTTTAATCCTTTTTACGGCGAAATACCTTATTAGCTTCGGGTCCCTTACAATATCTAA
TTTGGGTATGAAAGTGATTTGTGGTAATCAAAGACTCTTATTACAAATTTCAACTTCATT
TTAATTTCTGAACATTCTTTTCTATTTTTAGAATTCTTTTCTTGGTGTCAAAATAGGATA
TGTGATATAAAAATGGAGGATCTATTGTCTTTTCTCGTTTTTCTTTTTCAAAAAATGATC
TTGGAGGTTGTGTAATGCTTACTCTCAAACTTTTCGTTTATACAGTAGTAATATTCTTTG
TTTCTCTCTTCATCTTTGGATTCCTATCCAATGATCCAGGACGTAATCCTGGACGTGAAG
AATAATTTTTTTTTATTACTTGATTTTATATTTTATAATTTTATTAAGATTTTATTTTAG
CTATTCCACACATTTAACAAGGGAAAAATAAAAAGGGGTTTGCAAAATTTGAAAGAAAAA
ATGGAAATTCATCAACGGAAACGGAAAGAGAGGGATTCGAACCCTCGGTACGAATAACTC
GTACAACGGATTAGCAATCCGCCGCTTTCGTCCACTCAGCCATCTCTCCCAATTGAAAAA
GATACTTACTATGTTACATTACACATCAAGTAAGGATTAAAGAAAGTATTTCTTTCACAT
TCTTTATCGTTATTATATAATTAGCAATTCCATTTAGATGCTCGAAAGATCAAAATAGAA
AGATAAATAAAGAAGACCTTCTTTCTTTTATTTTGTTCGAAGTGCCTTTTGGGCCTGGCC
CGGTCAATACCCAGCCAGGCCTTTTTTTGTTCCAACGAATTCCCTTTATTTATAGGCAAC
ATACTATAAATAGCCAATTTGGTATCTGTATAAGAATATCTGTTCTGGGGTTTACATATA
CCTATAATTTTTGTTATAATGGAAATTGAGAAGGATTTTTGATTCAAAAAAAATTAAGTA
TGCATCAAAAAATTTTTTATTATTCTTATGTCATTAGGTTATGTCATTAGGCAAACCCAA
ATTTATATTCAAATCCAAGAATAATTCACGAATTCTCAGTCAATAAATAGTTAATGGTTC
CCATAAATTTAGGCTTTTTGAATGAAAATATAATTTCAATATAAAAGTGAGTGGAAGTTT
GTGTGTTTTGAGATACTATACAATCAATCGAAGGGGCAGATCAAATCCAATAAAAAGGGG
AAAAACGCTTTCTTTTCTAATTTTTTAAAATTTATAAAAAAGGGATGCAAGTACCAAGTA
CAATAAACTCAAGTTTACTAATCCAACTCAAAAAGGGAAATTTTGATCCTATTGTGATTG
TGTATGTGTATCGTTTTGGCGGCATGGCCGAGTGGTAAGGCGGGGGACTGCAAATCCCTT
TTTCCCCAGTTCAAATCCGGGTGCCGCCTCATCAACAAACGAATCGAAATCTCTTACTCT
ATTCCGCTATTTTTTGATGTTCTGGGGATTTTGTAAAAGATTGGAAATCTTTGAATCTAA
AATTCAAAGAAAGATTATAATGGTCGAAGCAAGACTTCCAGATTCTCTTCTACTGCTAAT
GTAATGTCTATTGATTGGGTCTTGAATTACATTGGATAACCGGCCGATAATTCCACTACT
AGTTGGGAAAGTACTTTCTATACTGTAATCTAGGTATATAGACTCGCGAGAATCTCTGAG
TATTCAGGCATTCAATCACTATTCGATTGAGATTGGATAGATAATTTACCTTTTATAGTT
TATAGAAAAAAAAAAAAAAAAGAAAAAAATTGGACCCCTCGTCAAGAGTATAATATATGA
TCTCCCAACTCCTTCAGAGAGACAATCGGGAAAGGGTACGGATTATAAATCATATAGGAA
TTTTGAAAATCTATTTATTTGATTGGTCAATTAATAGTGTTCGCCCAGAATCCCTTTTTG
ACTCTGGACCATTCATTCTACTATTATTAGTGAGCAATAATGGAATAATTCTATCATAGA
GATAAGGGACATAATTCACATGGATATAGTAAGTCTCGCTTGGGCTGCTTTAATGGTAGT
CTTTACTTTTTCCCTTTCACTCGTAGTATGGGGAAGAAGTGGACTTTAGAAGCACTCCTA
ATTTAGTTGAGAAATGAAAAGGTATCAATTGTTTTATAGATCGTTCTGCAACGCATTCTT
TATTTAAATTGAAATAATTTTCAAATAAAAATATCTTCATTTCGAAATTCCATTAGATTC
TAGTGGAGAAATGTATTCTATAACAGTAAAACGATTATTTCAAATTCATTGGAAGTTTTC
AGATTCATTGGAATATAATAATCAATATAAATGTATGTATATGTATGAAATTGGGTCCTA
CATCAATTCCAGATCTGGATTAATAACTACATATATTGAATTGAAGTTGAAGATAAAAAT
TAATATAGTATACCCTTTTTATTAGAAAGTCAAGTACAACTTTATACACTACTATAACAC
TAATAGAGAGTATGGTAAGTAAGAAAGAAATTGCTTTCTTAATTACCATACTCTCGGATC
TCATAGAATATCGCCGATTATAGCCCGTTGATTTCAGCAAAAATAGAATACTTTTCTTTT
GATTTCTTCAAAGAATTCAGAAGTCGAGTTTCGGTTAAAGTAATTAATTAATTATTTTGA
CTTACTGTTTTTACATAAATTATAAGTAGAAAAGCAGTAGGAACTAAAATGAACAGTGCA
GTAGCAATAAATGCAAGAATATTTACTTCCATAATCTCATCGTTTTTTTTTTATTTCACA
ATAACTCGGGATTTAATCCCATAGAGATGATAAATCTTTCACCTGTCAATTCAATGAATG
CATTACCTATTGATGATATTGAATCGGATCAATATCATGAATAACAATATCTGAGCTATT
AAATTAATTCGTCGTGGAAAATTAATAGTATATAACATATGAAGATCTTTTATCCATACC
GAATCCAAGATAGGATTCCCGGACCAATCAAAAATTCCTTTATTTATCCTTCTTTTCTGT
TCTTTCTTTTCTATAACCTACCTTAGGTCTTCCTTGTAGAACCATCCAATGAAGTATAAT
CTAACCCGTCCGTTTCCATTAACTACAAAACCCTACCAACAAACAATACAAGCGAAGTGG
AAAAAGACAGGAATTAGGTTCTAAATTTTAGTGATCCTCTTTTCTTTGGAAGACAAAACA
AAGAAGTATGAGAAAGACGAGTCGCGGCAGAAAAGATGAAATATTCTGTCAACTTCACTA
TTTTAGTTATTTTCATTTTAGTTTAGGGTGTGTTCTTTCTTCGAGGGAATCCTGATAAAA
AAAAAAAAGAGGGAAACCCCTTCGGAATTCAATTATTCTCTCTGTCCCTTCATTTCACAG
AAAATGGATAGGCGAATTGATGTACTTATCGGATCCATCGGGACTGACGGGGCTCGAACC
CGTAACATCCGCCTTGACAGGGCGGTGCTCTAGCCTATTGAACTACAATCCCAGGGAAAT
CAGAAGAGATCTAGCAGAAAATTTAGATTCTTTTTTTTTTATTCTCTTGTCTTGTATCAG
GTATTTCTTAAGAACAAGAGGGTTATACCATCTGATAGTAGATTGGCGAATTGTTGGGCC
GAGCTGGATTTGAACCAGCGTAGACATATTGCCAACGAATTTACAGTCCGTCCCCATTAA
CCACTCGGGCATCGACCCAACGCCTAATTCATTTTAGACGTTCCATAATAAACTTCCTTT
CGTCTCCCAAGTAGACTTGACAAATACATATCACTTGAAATAAAATATAACATTTGATAT
AAAATAGAAAGTCTCCTCTGAGTAGACTAATAGAAGGACTTGACAAATATGGATCACTTG
ATAGAAAATCCCACTCCTATAGTCTTTAGTCTTGGTATACCCCCAGAGGGACTTGAACCC
TCGTTTTCTCCGTGAAAGAGAGAGGTCGTAACCACTGGACCATAGGGGCCTATGCCACCT
TCATTCATAAATAAACTACAAATAGGTAATAAGACAAATACCATAGGTAACTAAGGCCAC
CTTAACTTAATCTAACTCAGGACTAGAGCCGCCTTTAGGATTTAGGTGGATATAAATAAA
ACGGAAAAACTTGTTAACTATTCTGAGGATTAATGGTAATCAAACTTTACCATTAAACTA
TACAATCTTGAAACTGGATTTCATTGGTCTTTCTCGTCTTTATCTTTCTGATTCCCAAAG
GGTTATGCGTTGGATCCAAGATCCTTCACTCCGCAGTAGATTCAAGGTGGTTTACCAAAC
TATGATTTGTTCGGTCAAATTATATTGAGCCCTAAGTCATACTGTCAATTAACGACACGA
CAGGACAAGAGGGCAATAAAAGAAGAGAGAAGACGGAGATCTAGATTAGCTATATCCGCG
TTAATAATAATATAAGTTAATAAATACAACATTCATACAGTTTTCTGGTATTCAATATTG
AAGTAGATTAGAATATCTATGCCGTTATTATTATACATTATAATATAAGAAACTTAATAA
TAACTTAATAGATATTCTAAATCCCAAAGCATTATAAGATTAAGTGGGAGAATTGCGTTT
CTAGGACTGTTTTATCAATTCTGTTTCGGTTGCATCTCTTAAAAATGACAATTCAAGTTC
AGTATAAATTTTTATTCCACCTATCTCATAGATTCCAGTCAAAGATTCATAGAATCCAAA
TTCCATCATTGCTAGGTTTTATTTTGATGGATAATGCGCCAGCAAAAATGGTATTTTTTT
TTTTATAGAATTCGATATGAATATAAATAACTGACAATTTCAAAATAATCCGGGATAGAC
ACAATGTCCACAATACCTGGATTTAATCAGATACAATTTGAAGGATTTTGTAGGTTCGTT
GATCAGGGTTTGACAGAAGAACTTTCTAAGTTTCCTAAAATTGAAGATACAAATCAAGAA
ATTGACTTTGAATTATTTTTGGAAAGATATCAATTGGTAGAACCCCTGATAAAGGAAAGA
GATGCTGTGTATGAATCACTCACCTATTCTTCTGAATTATATGTATCCGCGAGACTCATT
TGGAAAAACGATAGGCGTAGGTATATCCAAGAACAAACAATTTTGATAGGAAAGATACCT
CTAATGACTTCTCTGGGAGCGTTTATAGTAAATGGAATTTATCGAATTGTAATCAATCAA
ATATTGCAAAGTCCCGGTATTTATTACCAGTCAGAATTGAATGATAACGGAATTTCGGTC
TATACCGGCACTATAATATCAGATTGGGGAGGAAGATTAGAATTAGAGATTGATAGAAAA
GCAAGGATATGGGTTCGTGTGAGTAGGCAACAAAAACTATCTATTCTAGTTCTATTATCA
GCTATGGGGTTGAATATACGAGAAATTCTAGAAAATGTTTGCTATCCTGAACTATTTTTG
TCTTTTCTGAATGATAAAAAAAAAATAGGGTCAAAAGAAAATGCTATTTTGGAGTTTTAT
CAACAATTTGCTTGTGTAGAGGGGGATCCGGTATTTTCTGAATCCTTATCTAAAGATTTA
CAAAAAAAATTCTTTCAACAAAGATGTGAGTTGGGAGGGATTGGTCGACGAAATATGAAT
CGGAGACTGAACCTTGATATACCCCAGAACAATACATTTTTGCTACCGCGAGATATATTG
GCAGCCGCGGATCGTTTGATTCGAATAAAATTTGGAATGGGTACACTTGACGATATGAAT
CATTTGCAAAATAAGCGTATTCGTTCTGTAGCAGATCTTTTACAAGAGCAATTTGGATTG
GCCTTAGTTCGTTTAGAAAATATGGCTCGAGGAAATATATATGCAGCACTTAAGCATAAC
TGGACACCAACTCCTCAGAACTTGGTAAATTCCACTCCATTAACGGATACTTATAAAGTT
TTTTTCCGTTTACACCCATTATCTCAAGTTTTGGATCGAACTAATCCATTGACACAAATA
GTTCATGGGCGAAAATTGAGTTATTTGGGCCCGGGGGGATTGACTGCACGAACTGCTACT
TTTCCAATACGAGATATTCATCCTAGTCACTATGGGCGTATTTGCCCAATTGACACGTCT
GAAGGAATAAATGTTGGACTTATTGGATCCTTAGCAATTCATGCGAAGATTGGTCGTTGG
GGGTCTCTAGAAAGTCCGTTTTATAAAATTTCCGAGAGATCAAAAGGGACACGGATGCTT
TATTTATCACCGGGTAAAGATGAATATTATATGGTAGCGGCAGGAAATTCTTTGGCCTTG
AATCAAGGTATTCAGGAAGAACAGGTTGTTCCAGCTCGATATCGTCAAGAATTCCTGACT
ATTGCATGGGAACAGGTTCATCTTCGAAGTATTTTTTCCTTCCAATATTTTTCTATTGGG
GCTTCCCTCATTCCTTTTATCGAGCATAATGATGCGAATCGGGCTTTAATGAGTTCTAAC
ATGCAACGCCAAGCAGTCCCTCTTTCTCAGTCGGAGAAGTGCATTGTTGGAACTGGATTG
GAAGGCCAGGCGGCTCTAGATTCAGGGGCTCTTGCTATAGCCGAACACGAGGGAAAGATT
ATTTATACCGATACCGACAAGATACTTTTATCAGGTAATGGGGATACTCTTAGTATTCCT
TTAATTATGTATCAACGTTCCAACAAAAATACTTGTATGCATCAAAAACCCCAGGTTCGG
CGGGGTAATTGCATTAAAAAGGGACAAATTTTAGCGTATGGTGCTGCTACAGTTGACGGC
GAACTCGCTTTGGGGAAAAACGTATTAGTAGCTTATATGCCATGGGAAGGTTACAATTTT
GAAGATGCAGTACTCATTAGCGAGCGCTTAGTATACGAAGATATTTATACTTCTTTTCAC
ATACGTAAATATGAAATTCAGATTAACCAAGGCTCCGAAAGGGTCACTAATGAAATACCA
CATTTAGAAGTCCATTTACTCCGAAATTTAGACAAAAATGGAATCGTAATGCTGGGATCT
TGGGTGGAAACAGGTGATATTTTAGTAGGTAAATTAACGCCCCAAATGGTGAAAGAATCC
TCGTATGCTCCGGAAGATAGATTGTTACGAACCATACTTGGCATGCGGGTATATACTTCA
AAAGAAACTTGTCTAAAACTACCTATAGGCGGTAGGGGTCGGGTTATTGATGTGAGATGG
GTCCAGAGTTCTAAGACAGATGAGACAGAGAAAACAGAAAGTATTCGTGTATATATTTTA
CAAAAACGTGAAATCAAAGTAGGCGATAAAGTAGCTGGAAGACATGGAAATAAGGGTATC
ATTTCAAAAATTTTGCCTAGACAAGATATGCCTTATTTGCAAGATGGAAGACCCGTTGAT
ATGGTCTTCAACCCATTAGGAGTACCTTCACGAATGAATGTAGGCCAAATATTTGAATCT
TCACTTGGGTTAGCGGGGGATTTGCTAGACAGACATTATCGAATAGCACCTTTTGATGAG
AGATATGAACAAGAAGCTTCGAGAAAACTGGTGTTTTCTGAATTATATGAAGCCGGTAAG
CAAACAGCGAATCCATGGATATTTGAACCTGAGTCTCCAGGAAAAAGCAGAATTTTTGAT
GGAAGAACGGGGGATCCTTTTGAACAACCTGTTATAATAGGAAAGCCTTATATCTTGAAA
TTAATTCATCAAGTTGATGATAAAATCCATGGGCGTTCCAGTGGGCGTTATTCACGTCTT
ACACAACAACCCCTTAAAGGAAGGGCCAAGAAAGGGGGACAACGGGTAGGAGAAATGGAG
GTTTGGGCTTTAGAGGGGTTTGGTGTTGCTTATATTTTACAAGAAATGCTTACTTATAAA
TCTGATCATATTAGAGCTCGCCAGGAAGTACTTGGTACTATAATCTTTGGAGGAAGAATA
CCAACTCCTGAGGATGCTCCAGAATCTTTTCGGTTATTCGTTCGAGAACTACGATCTTTA
GCTCTGGAACTGAATCATTTTCTTGTATCTGAGAAGACTTTCCAGCTTAATAGGAAGGAA
GCTTAATCGAAATGAAGCAGAAGTTTTCTTCTATGATCGATCGATATACACATCAACAAC
TCCGAATTGGATTAGTTTCTCCTCAACAAATAAGTACTTGGTCCAAAAAAATCCTGCCTA
ATGGCGAGATAGTTGGAGAGGTGACAAAACCTTATACCTTTCATTACAAAACCAATAAAC
CAGAAAAAGATGGATTATTTTGTGAAAGAATTTTTGGGCCCATCAAAAGTGGAATTTGTG
CTTGTGGAAATTATCGAGTAATCGGAGATGAAAAAGAAGACCCGCAATTTTGTGAACAAT
GCGGAGTCGAGTTTGTTGATTCTCGGATACGAAGATATCAAATGGGCTACATCAAACTCG
CATATCCGGTAATGCATGTGTGGTATTTGAAACGTCTTCCTAGTTATATTGTGAATCTTT
TAGATAAACCTCTTAACGAATTAGAAGACCTAGTATACTGCGGTGTGTGATTTGATCGAA
ATTCTGATTTTACAGATTTAAAATGAGAAACTGTCATCCCATTTAATCCAATCGGGATGC
CCTGTACCTGACATGTTTCTTGGTAGGAGTAACATGAAGCTCAGAATTAGGGATGTATTC
AAGACGCTCCCAAAAAAGGGAATTGATCTATGGTCGATTTCATAAGAATTTATAGTTATA
CCTCGTAAAAAAAAAGACTTTTTCTTTTGTGGAATTAAGCAGTTCTTTTTTTTAGAAAGA
AATTATGTTCAAATAGCAAATAGAAAAGAGGTCATGGTTACAAGAGTCTATCTATCGCAT
ATAGACTTTAAGGGCATCGTGGCCTAACCGTCGAGGTGAAGTCGGGACCTAAAAGATCGA
ATGGAACAGTACATAGACAAGTAAATTCCTTATGAATTCCACGGTACTCTCTTTAATTAA
GAATTACGGGATTCGTCATTCGAGGGAAAGTAGACTACTCAAGAATTTCACATTTCATTT
ATGTCATAATTGAATTAAGTAATTCATAAAATCGAAATAAAAATAATAAAGAAGACGGAA
TAAATGAGGTTTTGCTTGGTCTTCACTGGAAACTTGAGTAAGGAGTAGATCTTTTTGGAG
TTTTATATAATTTTCAATTTGAAAGCGAGAACTCCTTTCTTTTTCTTTGACCTACTTGAG
CCGGATGAAAGGAAACTTTCACGTCCGATTTTGAGGGGGGGAGATCCTATCCCAATTTTT
ATTTTGCTAGGCCCATAGATAAAAAACCCACTTTTTTACGATTACGGGGTTTATTGGAAT
ACGAAATCCAACCCTGGAAATACAGGATCCCCATTTTTTTTACTACCCGAAGCTTCGATA
CATTTCGAAATCGAGAGATGTCTACCGGGGGGGGTTCTATCAGACAACAATTAGCCAATC
TAGATTTACGAATTATTATAGATTCTTCATTGATAGAATGGAAAGAATTGGAGGAAGAGG
AACCCACAGGGAATGAATGGGAAGATCGAAAAGTTGGAAGAAGAAAAGATTTTTTGCTTA
GACGCATGGAATTGGCTAAGCATTTTATTCGAACAAATATAGAACCAAAATGGATGGTTT
TGCGTCTATTACCAGTGCTTCCTCCTGAGTTGAGACCAATCTATCATATAGATGAGGATA
AACTAGTGACCTCGGATATTAATGAAATCTATAGAAGAATTATCTATCGGAATAATACTC
TTACAGATCTATTAACAACAAGTATAGCTACGCCAGAAGAATTAATAATATCTCAGGAAA
AATTGCTGCAAGAAGCCGTGGATGCACTTCTTGATAATGGAATTTGCGGACAACCAATGA
GGGATGATCATAATAGAGTTTACAAGTCTCTTTCAGATGTAATTGAAGGCAAAGAAGGAA
GAGTTCGCGAGACTTTGCTTGGTAAACGGGTCGATTATTCAGGGCGGTCAGTGATTGTCG
TGGGCCCGTCACTTTCATTACATCGATGTGGATTGCCTCGCGAAATAGCAATAGAACTTT
TCCAGGCATTTGTAATTCGTGACCTAATTAGAAAACATCTTGCTTCGAACATCGGAGTTG
CTAAAAGTCAAATTCGAAAAAAAAAACCTATTGTATGGGAAATACTTCAGGAAATTCTGG
ATGACCATCCTGTATTGCTGAATAGAGCGCCTACTCTGCATAGATTAGGCATACAGGCAT
TCCTGCCCATTTTAGTGGAAGGGCGTGCTATTTGTTTACATCCATTAGTTTGTAAGGGCT
TCAATGCAGACTTTGACGGGGATCAAATGGCTGTTCATGTCCCTTTATCTTTGGAGGCTC
AAGCAGAGGCACGTTTACTTATGTTTTCTCATATGAATCTTTTGTCTCCAACTATTGGAG
ATCCCATTTCTGCACCAACTCAAGATATGCTTAGTGGACTCTATTTCTTAACGAGTGGAA
ATCGTCGGGGTATTTGTGTAAATAGGTATAATCCATGTAATCATATAAACTATCAAAATG
AAGATAATAACTATAAGTATACAAAAAAAAAAGAGCCTTTTTTTTCTAATGCCTATGATG
CAATTGGAGCTTATCGGCAAAAACGCATCAATTTAGGTAGTCCCTTGTGGCTGCGGTGGC
GACTAGATCAACGCGTTATTGCTGCAAGAGAAACTCCCATCGAAATTCACTATGAATCTT
TGGGGACCTATTATGAGATTTATGGACACTATCTAATAGTAAGAAGTATAAAAAAAGAAA
TTCTTTATATATATATTCGAACCACTCTCGGTCATATTTCTCTTTATCGAGAAATAGAAG
AAGCCATACAGGGGTTTTGGCAGGGCTGTTGTAATTCTATGCTACCAGGGGGAATTCGAG
TCTCACCGGGTTAACTAGGACTCTAATTGCAATTGCGGAATTTCTACGTGAATCAAGATC
TAGAAAAGGAAGTTTTACAATCACTGACTCAAACCCATTGTCAAATTCTACTCAGCGCAA
TATGGAGGTACTGATGGCAGAACGGCCCACTCAGGTCTTTCACAATAAAATGATAGACGG
AACTGCCATGAAACGACTTATTAGTCGATTTATTGATCATTATGGAATAGGATATACATC
ACATATCCTGGATCAAGTAAAGACTCTGGGTTTCCGACAAGCTACCGCCGCATCCATTTC
ATTAGGAATTGATGATCTTTTAACAATACCTTCTAAAAGATGGCTAGTTCAAGACGCTGA
ACAACAAAGTTTTATTTTGGAAAAACACCATCATTATGGGAATGTACACGCGGTAGAAAA
ATTACGTCAATCGATCGAGATTTGGTATGCCACAAGTGAATATTTGCGACAAGAAATGAA
TCCTAATTTTCGGATGACCGATCCTTTTAATCCAGTCCATATAATGTCTTTTTCGGGAGC
CAGAGGAAATGCATCTCAGGTACATCAATTAGTAGGTATGAGAGGATTAATGTCGGATCC
CCAAGGGCAAATGATTGATTTACCCATTCAAAGCAATTTACGCGAAGGACTCTCTTTAAC
AGAATATATTATTTCTTGTTACGGAGCCCGTAAAGGAGTTGTGGATACCGCTATCCGAAC
ATCAGATGCAGGATATCTCACGCGCAGACTTGTTGAAGTAGTTCAACACATTGTTGTACG
TCGAACAGATTGCGGCACCGTCCGAGGTATTTCTGTAAGTCCTCGAAATGGAATGATGGC
GGACAGGATTTTTATCCAAACATTAATTGGGCGTGTATTAGCAGATCATATATATATAGG
TTCGCGATGCATTGCTACTAGAAATCAAGATATTGGAGTTGGACTTGTCAATAGATTCAT
AACTTTTAGAGCACAACCAATCTCTATTCGAACTCCCTTTACTTGTAGGAGTACGTCTTG
GATTTGTCAATTATGTTATGGCCGAAGTCCAGCTCATGACGACCTGGTTGAATTGGGAGA
AGCTGTAGGTATTATTGCAGGTCAATCTATTGGAGAACCGGGCACTCAATTAACATTAAG
AACTTTTCATACCGGCGGAGTATTCACAGGGGGTACTGCAGAACATGTGCGAGCCCCTTC
TAATGGAAAAATAAAATTCAACGAGGATTTGGTTCATCCGACACGTACACGTCATGGACA
TCCTGCTTTTCTATGTTCTAGAGACTTGTATGTAACTATTGAGAGTGAAGATATTATACA
CAATGTGTGTATTCCGCCCAAAAGTTTTCTTTTAGTTCAAAACGATCAATATGTAGAATC
AGAACAAGTCATTGCTGAGATTCGCGCGAGAACATCCACTTTGAATTTGAAAGAGAAAGT
TCGAAAACATATTTATTCTGACTCAGAGGGCGAAATGCACTGGAATACCGATGTGTACCA
TGCACCTGAATTTACATATGGTAATATTCATCTCTTACCAAAAACAAGCCATTTATGGAT
ATTATTAGGGGAGCCTTGGAGATCCAGTCCAGGCCCCTGTTCGATCCATAAGGATCAAGA
TCAAATAAACGCTTATTCTCTTTCTGTTAAGCGAAGATATATTTCTAACCCCTCAGTAAC
TAATAATCAAGTTAGACACAAATTTTTTAGTTCGTATTTTTCTGGTAAAAATCAAAAAGG
AGATAGGATTCCTGATTATTCAGAACTTAATCGAATGACATGTACTGGTCGTTGGAATCT
CAGATATCCGCCCATTCTCGAGGGAAATTCTGATTTATTGGCAAAGAGGCGAAGAAATCG
AGTCATCATCCCACTCGAATCGATTCCAGAAGGAGAGAACCCACTCATACCTTCTTCGGG
TATCTCAATTGAAATCCCCAGAAATGGTATTCTCCGTAGAAATAGTATTCTTGCTTATTT
TGATGATCCTCGATATATAAGAAAGAGCTCGGGACTTACTAAATATGAGACTAGAGAACT
TAATTCAATTGTCAACGAAGAGGATTTGATTGAATATCGAGGAGTCAATGTACTTTGGTC
AAAATACCAAAAGGAAGTAAATCCTTTTTTTTTTATTCCCGTGGAAGTCCACATTTTGGC
CGAATCTTCTTCCATAATGGTACGGCACAATAGTATTATTGGGGTAGATACACAAATAAC
TTTAAATAGAAGAAGTCGGGTAGGCGGATTGGTCCGAGTGAAGAAAAAAGCAGAAAAAAT
TAAACTGATAATCTTTTCTGGAGATATCTATTTTCCTGGAAAGACAAATAAGGCATTCCG
ATTGATACCACCAGGAGGGGGAAAACAGAATTCCAAAGAATACAAAAAATTGAAAAATTG
GCTCTATATCCAACGAATGAAACTTTCCAGGTATGAAAAAAATTATTTTGTTTTGGTTCA
ACCTGTAGTCCCATATAAAAAAACAGATGGTATAAATTTAGGAAGACTTTTCCCGCCGGA
TCTCTTGCAGGAAAGTGATAATCTACAACTTCGAGTTGTCAATTATATCCTTTATTACGA
CCCAATTCTTGAAATTTGGGACACAAATATTCAATTAGTTCGGACTTGTTTAGTGCTGAA
CTGGGACCAAGACAAAAAGATTGAAAAGGCCTGTGCTTCCTTTGTTGAAATAAGGACAAA
TGGTTTGATTAGATATTTTCTAAGAATCGACTTAGCGAAGTCACCTATTGCGTATACCGG
AAAAAGAAACGATCTGGCGGGTTCAGGATTCATCTCTGAGAATGGATCAGATCGCGCTAA
TGTCAACCCGTTTTCTTCCATTTATTCCTATTCCAATCCCAAGCCAAGGATTCAAGAATC
ACTTAATCCAAATCAAGGAACTATTCATACGTTATTGAATCGAAATAAGGAATCTCAATC
TTTGATAATTTTGTCATCATCTAATTGTTCTCGAATAGGCCCATTCAACGATGTAAAATC
AGTGATAAAAGAATCAATCAAAAAGGACCTGCTCATTCCAATTAGGAATTCGTTGGGCCC
CTTAGGAACGGGCTTTCCAATTTATAATTTTGATTTATTTTCCCATTTAATAACCCATAA
TCAGATCTTGGTAACTAACTATTTGCAACTTGATAATTTCAAACAGATTTTTCAAATACT
TCAATATTATTTACTGGATGAAAATGGTCAAATTTATAATCCCTATTCGTGCAGTAACAT
CATTTTGAATCCATTGAATTTGAATTGGTATTTTCTCCATTACAATTATTGTGAAGAGAC
ATCTACAATCGTTAGTCTTGGGCAGTTTCTTTGTGAAAATGTATGTATAGCCAAAAAAGG
ACCACATTTAAAATCGGGTCAAGTTCTAATTCTTCAAGTTGACTCTGTGGTAATCCGATC
GGCTAAGCCTTATTTGGCTACTCCAGGAGCAACTGTTCATGGACATTATGGGGAAATCCT
TTACGAAGGAGATACATTAGTTACATTTATATATGAAAAATCCAGATCTGGTGATATAAC
CCAAGGTCTTCCAAAAGTGGAACAGGTGTTAGAAGTGCGTTCAATTGATTCAATATCGAT
GAATCTCGAAAAGAGGATTGAGAGTTGGAATAAATGTATAACAAGAATTCTTGGAATTCC
TTGGGCATTCTTGATTGGTGCTGAGCTAACTATAGTGCAAAGTCGTATCTCTTTGGTTAA
TAAGGTCCAAAAGGTTTATCGATCCCAGGGGGTGCAGATACATAACCGGCATATAGAAAT
TATTGTACGTCAAATAACATCAAAAGTATTGGTTTCAGAAGATGAAATGTCTAATGTTTT
TTCGCCCGGAGAACTTATTGGATTGTTGCGAGCGGAACGAATGGGGCGCGCTTTGGAAGA
AGCGATCTGTTACCAAGCCGTCTTATTGGGAATAACAAGAGCATCTATGAATACTCAAAG
TTTCATATCCGAAGCGAGTTTTCAAGAAACCGCGCGGGTTTTAGCAAAAGCAGCTCTCCT
GGGGCGTATCGATTGGTTGAAAGGCCTGAAAGAAAACGTTGTTCTGGGGGGAATGATACC
TGTTGGTAGCGGCTTCAAAACACCATCAAACGAACCTAAGAACATTCCTAACAACATTGC
CTTTGAACCCCAAAAAAAGAATCCATTAGAGGGGGAAATGAAAGATATTTTGTTTTACCA
CAGAAAATTATTAGATTCTTGCCTTTCAAAGAATTTCCATGATACACAAGAACAATCTTT
TTTTTTTAGGATTTAATGATCCATAAGAGCGGATTAACCCCTTTCTTTTATCTTTTAAAA
GGAGCCGTTAGTCCAGTCATTTTATTTGGTAATAGGAATAAAAAAAATAACAAATAGAAA
AGAATAATGGCTTGAACTGTGTATCTACGCCAATCTACGGTAGCAGAGAAGGTTCCATCG
GAACAATTATTTATTTCAGGGTAACTCTTCGCTTTTTTTTTTAATCAAAGGGGGGAGGCA
GTGTGGGGAGAAATGACAAGAAGATATTGGAACATTAATTTAGAAGAGATGATGGAAGCA
GGAGTTCATTTTGGCCATGGTACTAGGAAATGGAATCCTAAAATGGCACCTTATATCTCT
GCAAAACGTAAAGGTATTCATATTATAAATCTTACTAGAACTGCTCGTTTTTTATCAGAA
GCTTGTGATTTGGTTTTTGATGCAGCAAGTAAAGGAAAACAATTCTTAATTGTTGGAACT
AAAAATAAAGAAGCTGATTCAGTAGCATGGGCTGCAATAAGGGCTAGGTGTCATTATGTT
AATAAAAAATGGCTCGGTGGTATGTTAACAAATTGGTCCACTACAGAAACGAGACTTCAC
AAGTTTAGAGACTTGAGAACCGAACAAAAAACAGGGGGGCTCAACCGTCTTCCGAAACGA
GATGCGGCTATGTTGAAAAGACAATTATCTCATTTGCAAAAATATCTGGGCGGGATTAAA
TATATGACAGGGTTACCCGATATTGTAATCATCGTTGATCAGCACGAAGAATATACGGCC
CTTCAAGAATGTATCACGTTGGGAATTCCAACAATTTGTTTAATCGATACAAATTGTGAC
CCTGATCTCGCAGACATTTCGATTCCAGCGAATGATGACGCTATATCTTCAATCCGATTA
ATTCTTAACAAATTAGTATTTGCAATTTGTGAGGGACGTTCTGGCTATATAAGAAATCCG
TGATTAATAATAAGATAAATAACTTATTTCATTTCGGAACCTTCATTGATTTATCGAATC
GGTTACTATTTCTTAATCTCAAAAAAGAGATCAAAATAACAAGGAATATAATTTGATTAG
TTGGTATTCAAAATATACGATTCAAGTAGTCAAGTCGAGAAAGAGATGGTTGAATCAAAA
TAATTTTGTTTAAAGTTCTATTTTTGTCAGAGGGCAATATGAATGTTCTATCATGTTCCA
TCAACACACTAAACGGGTTATATGATCTATCCGGTGTGGAAGTAGGCCAACATTTTTATT
GGAAAATCGGGGGTTTCCAAGTCCACGGCCAAGTACTTATTACTTCTTGGGTTGTAATTG
CTATCTTATTGGGTTCAGCCGCTCTAGCCGTTCGGAACCCACAAACCATTCCGACCGGCG
GTCAGAATTTCTTCGAATATGTCCTTGAATTTATTCGAGATGTGAGTAAAACTCAAATTG
GAGAGGAATATGGTCCTTGGGTTCCTTTTATTGGAACTATGTTTCTATTTATTTTTGTTT
CTAATTGGTCAGGCGCCCTTTTACCTTGGAAAATCATACAATTACCTCATGGGGAGTTAG
CCGCACCCACGAATGATATAAATACTACTGTTGCTTTGGCTTTACTCACGTCAGTGGCAT
ATTTCTATGCGGGTCTTAGCAAAAAAGGATTAAGTTATTTCGGGAAATATATTCAACCAA
CTCCGATTCTTTTACCTATTAACATCTTAGAAGATTTCACAAAGCCCCTATCACTTAGTT
TTCGACTTTTCGGAAATATATTAGCTGATGAATTAGTAGTTGTTGTTCTTGTTTCTTTAG
TACCTTCGGTGGTTCCTATCCCTGTCATGTTCCTTGGATTATTTACAAGTGGTATTCAAG
CTCTTATTTTTGCAACTTTAGCCGCGGCTTATATAGGTGAATCCATGGAAGGCCACCATT
GACTAGGTTTCTAAATAGTCTTTTTTTTTTTAGTTTAATCTAAGGCAATGGCGCATGGCT
AAAAAAATTGACTTAGGGAATAAAAATATACAATACAACTACACTATATACGATCTCGAG
TAATAGAAAAAAAAAAGATTACAATAAAGATTACAATATTGATATTAGAGTAGAAAAAAA
GGAAAGAGATCTCAAAGATCTTTTTCCTAAAATTCCCGTTTGGTCCATTTATACCATAAT
AAAACCTTCCCCTCAATGAATATTCAATTTAGATGGGTCATCCAATCCAAATATTAACTA
TTCGGACTCCTAATTTGACTAAGAAGTCTTGCGATATTACGACGTGTTATTAAATAAAAA
GGATGTTCTATCAAACGATTCGCCTTTTGGGTTGATTTTATTCAACGATTGACCAAACGA
AAATATTAATAAATAATAAATTGTATGAACTTAGATCAATCAAATTAATTTCTATGCAAC
GATTCGGCCCAATCAATTTATCCATTTATTATCTTCTCAATTTAGGTTGCAGGATAATGA
TAAACAAGGGGGAAGGGAAAGGAAAATTTATAACAAAGGGGATTAATAAACGGTTCGTAG
AGGGAAGGTCGAACTAGGTATATGGAATTGAATGGCGATAAGTTACCTCTTGTCAAGGGT
TAGACGCATCCTTATTAAATCTGATTAAATTCAAGATGAAGAAAGCCTGGGTTTACATTG
TGGAAGAAAGACATGTATATGTGATATTAGATATTGACTAGTTATATACGAGCTAAAGAT
ATATCTAAATTTCCCTACTAATCGAATATGAGTGTAGATGGGAATTCTATAGAAGTCCTT
CTGTCTCATATGTGACTGTGAGTTGAAGATGAAGTCACTAAAAAAATCGAAGAATTCAAA
GTCAAAGCGCGGTTCGGGACAAAGAAACGGAAAAACTCAAGTTGTATGGATTCACAAAGA
CTTTCTCGAGAGAAACTAAAAAAGAGATATCAAAGTAGTTTTGATAATTCAAGAATGTTA
TTACTTGAATTCGAAGTTCGTAGTTACTTTGACTGGATGAATCGTAGCAATCGAATAATT
AAGTCATAGTTCATTAGTTGAATGTATCATTAACCATTTTTTTTTTGGTATGAGGAACTT
ATCATGAATCCACTGATTTCTGCCGCTTCCGTTATTGCTGCTGGATTGGCTGTAGGGCTT
GCTTCTATTGGACCTGGAGTTGGTCAAGGTACTGCTGCGGGTCAAGCTGTAGAAGGTATC
GCGAGACAGCCCGAGGCGGAGGGAAAAATCCGAGGTACTTTGTTGCTTAGTCTAGCTTTC
ATGGAAGCTTTAACAATTTATGGCTTGGTTGTAGCATTAGCACTTTTATTTGCTAATCCT
TTTGTTTAATATTAGAAATATGAAAAATTAAAATTTTTCATATTTTATTGCCTTGGACTT
GTGCTTTGCTTTTTCGAATTATATAAAGATTTCATTCCTAGAATTACTTATTCGTTGAGA
AAATAACCCACGGGAAGGGCTGATTTGCGGATGAGGAATTAGCATACGAACTCGCTTTCA
TCCTTCCCGTTTGTGTTCGTAGGCCTTTTAAGAGGGGTTGCAACCAAGAAGGTAATTCAA
TAAATCAAATATATTTTTGATTCGATTTAGAAAGTAGGAAACTAGAAATATATATATAGG
GCAAAGTAATACAAAAAGAACTCTGTTCGATTTTTTAGTCTATCTATAGAGGAGATCATA
TGAAAAATGTAACCGATTCTTTCCTTTCTTTGGGCCAATGGCCATCCGCCGGGAGTTTCG
GGTTTAATACCGATATTTTAGCAACAAATCTAATAAATCTAAGTGTAGTGCTTGGGGTCT
TGATCTTTTTTGGAAAGGGAGTGTGTGCGAGTTGTTTATTTCAAGAATAGGCTGGATCCA
ACCAGATGTACTTTTTCTCTTATAACTAGGAAAGTTATACCTAAGAAAGAAGGGTGCATG
ATCTCGCGAATTACTTCTGAATAAATTCAGAAATCATATGTAAGAACTATAGCATTTCGT
AATTTATTGGAAAATCCACTTTGATTCTCTATCAACCAATAATATGGGCCCATTAACATG
GTTAAAGCTAAACTGTTTGAAGTCCAGACGCAGCATGGTACTCTTTCTACCACTATGTTA
ATATAGAGACGGTTTCAAATAAAAAAATTTTATCCATAGAGAACACTCATATTGATAAAA
TGATTTGAACTACTTATTGGGAATTTTATCCCCTTTTTTAGCCAATGCTGAATCGATGAC
CTATGTATTGTGTATAAAGTAAGAAAAACTTCTTGGATTAAAAAAAGTAAACAATTTTGC
TGACAATTACATATTTTTTGTTTGGTCAGAAGAGTCCTCCGAATTTTTTTGTCTTGTATT
AGTTTGCTATTTTGATTTCATTTTTGAATATGACAAGAGAATAGAGGATAGGCTCATTAC
ATTAACAATAAAGATATGGTAATTTACATTGAGCGTGAGAGCCAAATGAATCGAAAGATT
CATGTTTGGTTCGGGAAGGGATCATGGAATTTTTGAAATGAATGGAAAGATAATCTACTT
TCATTAAGTGATTTATTAGATAATCGAAAACAGAGAATCTTGAATACGATTAAAAATTCA
GAAGAATTGCGCGCGGGGGCCATCGAGCAGCTGGAAAAAGCCCGGACTCGCTTACGGAAA
GTAGAAATAGAAGCAGATCAGTTTCGTGTGAATGGATACTCTGAGATAGAGCGAGAAAAA
TTGAATTTGATTGATTCAACTTATAAGACTTTGGAACAATTAGAAAATTACAAAAATGAA
ACTATAAATTTTGAACAACAAAAGGCCAGTAATCAAGTCCGACAACAGATTTTCCAACAA
GCCTTACAAGGAGCTCTAGGAACTCTGAATAGTTGTTTAAACAGTGAGTTACATTTACGT
ACTATCAGTGCCAATATTGGCATATTGGGGGCGATGAAACAAATAACGGATTAGTCCTTC
TATATTTAGGCATTATTTTTGATTTATTTATTTTTTTTTTTTTTCAAAAAAGAATTAAGA
AATACTCATGGTAACCATTCAAGCCGACGAAATTAGTAATATTATCCGCCAACGTATTGA
GCAATATAATAGAGAAGTAAAGATTGTAAATACCGGTACCGTACTTCAAGTAGGTGATGG
CATTGCTCGTATTCATGGTCTTGATGAAGTAATGGCGGGTGAATTAGTAGAATTTGAAGA
GGGTACAGTAGGCATTGCTCTTAATTTGGAATCAACTAATGTTGGTGTTGTATTAATGGG
TGATGGTTTACTGATACAAGAGGGGAGTTGTGTAAAAGCAACAGGAAAAATTGCTCAGAT
ACCTGTGAGTGAGGCCTATTTGGGTCGTGTTGTAAACGCCCTGGCTAAACCTATTGATGG
TAGAGGCGAAATTGCATTTTCTCAATATAGGTTAATTGAATCGCCCGCTCCGGGGATTAT
TTCTCGACGTTCTGTATATGAGCCTCTTCAAACAGGGCTTATTGCTATTGATTCAATGAT
TCCCATAGGACGTGGTCAGCGAGAATTAATTATTGGGGACAGACAGACCGGTAAAACAGC
AGTAGCAACAGATACAATTCTAAATCAACAAGGCCAAAATGTAATATGCGTTTATGTAGC
TATTGGTCAAAAAGCTTCTTCTGTGGCTCAGGTAGTAACTAATTTCCAGGAAAGGGGCGC
GATGGAATATACTATTGTGGTAGCCGAAACGGCGGATTCCCCTGCTACATTACAATACCT
CGCTCCTTATACAGGAGCGGCTCTGGCTGAATATTTTATGTACCTTGAACGACACACTTC
AATCATTTATGATGATCTCTCTAAACAAGCGCAAGCTTATCGCCAAATGTCTCTTCTATT
ACGAAGACCACCTGGGCGCGAAGCTTATCCAGGGGATGTTTTTTATTTACATTCACGCCT
TTTGGAAAGAGCTGCTAAATTAAGTTCTCTTTTAGGTGAAGGAAGTATGACCGCTTTACC
AATAGTTGAAACCCAATCGGGAGATGTTTCGGCTTATATTCCTACTAATGTAATTTCGAT
TACTGACGGCCAAATATTCTTATCTGCCGATCTCTTCAATGCTGGAATCCGACCCGCTAT
TAATGTGGGTATCTCTGTTTCCAGAGTAGGGTCTGCGGCTCAAATTAAAGCTATGAAACA
AGTAGCCGGTAAATTAAAATTAGAACTGGCACAATTCGCAGAATTAGAAGCTTTTGCACA
ATTTGCTTCTGATCTCGATAAAGCTACTCAGAATCAATTGGCAAGAGGTCAACGATTACG
TGAATTGCTTAAACAATCCCAATCCGCCCCTCTCGGGGTAGAAGAACAGATACTTACTAT
TTATACCGGAACAAACGGTTATCTCGATTCATTAGAAGTTGGACAGGTAAGAAAATTTCT
GGTTGAGTTACGTACTTACTTAAAAACCAATAAACCACAGTTTCAAGAAATAATATCTTC
TACCAAGACATTCACCGAGGACGCAGAAGCCATTTTGAAAGAAGCTATTCAGGAACAGAG
GGAACGTTTTCTACTTCAGGAACAAGCAGCCTAAACAAATTAATAACCCTTTTCCATAAA
TTTTTTTTTTAGTACTCGAGCGTTTCGGATTCAAATCATTCAAAATTGATTTTTTGATAT
CGAAATCTAAAAAAATATCTGGAAAAAAATTGCGTCCAATAGGATTTGAACCTATACTAA
AGGTTTAGAAGACCTCTGTCCTATCCATTAGACAATGGACGCTTTTCATTATGATTTTTG
GGTATTTTTACTTTCTTATCTTTTATTTGAAAAAAATAATCAAATTAGTAGGATTTATAA
AAAATTTTGAATTGTATATTCAACGATGAATGATGTATTAATTAGAGTCTATTAGAGTAT
TTAAGAATCTATATCTATAATCTATAAATATAGTAATATGATAGAATAAATATAAAGAAT
AAATAAATATTTATATAAGAGAGGGTATAGAGCGGGTAGCGGGAATCGAACCCGCATCGT
TAGCTTGGAAGGCTAGGGGTTATAGTCGACGTCGATTCATCATTTTTAACGTCTCTAATT
CAAAACCGAACATGAAACTTTGGTTTCATTCGGCTCCTTTATGGAAAATGGATAAATTGC
TAGATTTAAGATGTGAACCAACTTACAAAAAAAAAGGATACCCATCTTACAAAAAACGAT
ACCCATAACATCTATGTCAGCTTTTTGTTTGAATCTATTCAATTCAAAACGACTCGCTTT
CTAGATGATCCCTCTAGAAGAAGGCGATTCTAACAATCTTTCTAGTTACTTCGTTCTCTA
TTTCTATTTGAGAGGATCCTAAGGAAAAGTATTTTATTTCCACCGAGCTAAAATAAAATG
TCGATGTCTCTAGTAAACTAAAGACATTCTTTAATAGCTATTTTGCTTCAATTTATTCGC
TACAAATAAAAAAATTGAAGATTTAGTTACGATTAGAAATTAGAAATCTATTTATCTATC
TTCATCCATGGATTCTTTATTTATACTCATTCAATTGGAAGTATTGATCCAATTTTAAAA
TTTTGTTTCGCAATTTCATAATCCAAGTTTTCAGTTTTTAATTGACTTTTAGATAAAAAC
CCCGAAAATTTATATTTGTCCTTGAACGCGTCATTGAAAGGGAAAGGATTTATTTAATCC
TTTATAATGAAATAAAGTTTTTGATCGGAATATGAATAAAACCGAAAGACCCCTTAACTA
TTATGGGGGTTAATAGAACGAATCACACTTTTACCACTAAACTATACCCGCTACAATGCA
ATTATTGTATATAAATGGATCTTTTGTCGAGGCGCTTCTGTATATGTGTAGATTCAGCTT
CTTATATAATATTTTAAAGAATTTAAAGAATATATATTTTAGTTACATAGTACAGTGACC
CGTTCAGGAATTCAATGAAACAAGCCCTTTCCTTTTAACTCAGTGGTAGAGTACTCCCAC
GGTAAGGCGTAAGCCCTCGGTTCAAATCCGATAAGGGGCTTTGTATATATATATATTTTT
TTTTTTCAGTCGTAGTATTCATAGAATAACGATATGATTAATTAATAGTAATAAAAAAGT
AACCCGCTGTATAATATTATCAGCTAATGAGTTTAGTTATAGTTATCACGAATAATGATA
AGTCATCTGTTGAATGACTAAAAATTCCTATTTTCAATTAGGCCGATGAAATCCATTGTA
AAGATTAGAAATCAATAAAAGAAAAATAAGTGGACCTGACCCATTGAATCATGACTATAT
CCGCTATTCTGATATTCAAATTCAATAGAGATGAAATTGGAACAAGTTGACCCCCTTTTC
TATTTATTTTCATTTCTTTGGACTCCGCAAGAATTTGCCGATATTTCCAATTCAATCGTC
TTGTCTTGTTCCTAGATGTTCTATAGGAAAAAATTGTCATTTCGTTCCTCTACGGAGAAC
CTTTTATTCTAAATTCTAAATCACAGGATAAGAAAAAAATTCACTATCTTTCTTTGATTA
CAGGATCAAGATTCATTTATATCTTATCTATACTATATAATATATTCTATAGATATTTCT
ATTCTATATTTAGATTTATAGCTATCAGATCGTGGCTTGATGTACCAAAAATTTCCATTT
CGTTGCATCCAATATTTTTGTTCCGACCATCGTATGAAGAAAGGATGCAAGATAAATACT
ATCATTTCCAATCTCCTATTTTAATTTGAATATTGTATTGAAGTTGAAGTGAAGTAAAAA
ATTGGAAACCCTCTCTTTTCTAACAGGGAAAAATAAATCAAAAAATATTAGTAATTTAGT
CTACATAAAAATTAGAATATAAAGAGAGTTCTTTTTCTTAATCTCATGAACAAGATCTAA
GAATCCATTTAGTTGATGGAAGAACATGGGGGGGGGCAGGCCTGAGGATCAACCGGTAGT
GGGTGAGGGGATTGCTTTTTCCTTGACCAATTCTTTCAAAAAACGAATCGGATTCATGGG
TCATAATAAGATAATTCATGATTCAGATGCTTAATAATAAGATAATAAGAAGGAATAATC
AAATTGAATTCATGAATTTACCCGGCAATTTATGGTCCAATAAAGGATTTTTATCTTCGA
AACCCATTGGAAGGGGTAGTGCACGAGAAAAAAAATCATGCGGAAATGATCGACTCCTTG
GATGCCCCAAAAATACTATGAGGTGTTCGGAAATGGTCGAAGTAGTTGAATAGGAGGATT
ACGATGACTATAGCCCTTGGTAAATTTACCAAAGACGAAAAAGATTTATTTGATATTATG
GATGACTGGTTACGTAGGGACCGTTTCGTTTTTGTAGGCTGGTCCGGCCTATTGCTCTTT
CCTTGTGCCTATTTTGCTGTAGGGGGTTGGTTCACGGGTACAACCTTTGTAACTTCATGG
TATACCCATGGATTAGCCAGTTCCTATTTAGAAGGCTGCAATTTCTTAACTGCCGCAGTT
TCTACTCCTGCTAATAGTTTAGCACATTCTTTGTTATTACTATGGGGTCCTGAAGCACAA
GGAGATTTTACTCGTTGGTGTCAATTAGGCGGCCTGTGGACTTTTGTTGCTCTCCACGGA
GCTTTCGGACTAATCGGTTTCATGTTACGTCAATTCGAACTTGCTCGATCTGTTCAATTG
CGACCTTATAATGCAATCGCATTCTCTGGTCCAATTGCCGTTTTTGTTTCTGTATTCCTG
ATTTATCCACTAGGTCAGTCTGGTTGGTTCTTTGCGCCTAGTTTTGGTGTAGCAGCTATA
TTTCGATTTATCCTCTTTTTTCAAGGATTTCATAACTGGACATTGAACCCATTTCATATG
ATGGGAGTTGCCGGTGTATTGGGCGCTGCTTTGCTATGCGCTATTCATGGTGCTACTGTA
GAAAATACTTTATTTGAAGATGGTGATGGCGCAAATACATTCCGTGCTTTTAACCCAACT
CAAGCTGAAGAAACTTATTCAATGGTCACTGCTAATCGCTTTTGGTCACAAATCTTTGGG
GTTGCTTTTTCCAATAAACGTTGGTTACATTTCTTTATGTTATTTGTACCAGTAACTGGT
TTATGGATGAGTGCTCTTGGAGTAGTCGGTCTGGCCTTGAACCTACGTGCCTATGACTTC
GTTTCTCAGGAAATTCGCGCGGCGGAAGATCCTGAATTTGAGACTTTCTACACCAAAAAT
ATTCTTTTAAACGAAGGTATTCGTGCTTGGATGGCGGCTCAAGATCAGCCTCATGAAAAC
CTTATATTCCCTGAGGAGGTTCTACCCCGTGGAAACGCTCTTTAATGGAACTTTAGCTTT
AGCTGGTCGTGACCAAGAAACCACCGGTTTCGCTTGGTGGGCCGGGAATGCCCGGCTTAT
CAATTTATCCGGTAAACTACTAGGGGCTCATGTAGCACATGCCGGATTAATCGTATTCTG
GGCCGGAGCAATGAATCTATTTGAAGTGGCTCATTTTGTACCAGAGAAGCCTATGTATGA
ACAAGGATTAATTTTACTTCCTCACCTAGCTACTCTAGGTTGGGGGGTAGGTCCTGGTGG
GGAAGTTATAGATACGTTTCCATACTTTGTATCTGGAGTACTTCATTTAATTTCCTCCGC
AGTATTGGGTTTTGGCGGTATTTATCACGCACTTTTAGGGCCTGAGACGCTTGAAGAATC
TTTTCCATTCTTCGGTTATGTATGGAAAGATAGAAATAAAATGACTACAATTTTAGGTAT
TCACTTAATCTTGTTAGGTCTAGGTGCTTTTCTTCTAGTATTCAAGGCTCTTTATTTTGG
GGGCGTATATGATACTTGGGCTCCGGGAGGAGGAGATGTAAGAAAAATCACCAACTTGAC
GCTTAGCCCAAGTATAATATTTGGTTATTTACTAAAATCGCCCTTTGGTGGGGAAGGATG
GATTGTTAGTGTAGACGATTTGGAAGATATAATCGGAGGCCATGTATGGTTAGGTTCCAT
TTGTATACTTGGTGGAATTTGGCATATATTAACCAAACCCTTCGCATGGGCTCGACGCGC
ACTTGTATGGTCTGGAGAGGCTTACTTATCTTATAGTTTAGCGGCTATATCTGTCTTTGG
TTTCATTGCTTGTTGTTTTGTATGGTTCAATAATACGGCTTATCCTAGTGAGTTTTACGG
ACCCACTGGACCAGAAGCTTCTCAAGCCCAAGCATTTACTTTTCTAGTTAGAGACCAACG
TCTTGGAGCTAATGTGGGATCGGCTCAAGGGCCTACTGGTTTAGGTAAATATTTAATGCG
TTCTCCGACCGGAGAAGTCATTTTTGGAGGAGAAACTATGCGTTTTTGGGATCTGCGTGC
TCCTTGGTTAGAACCTTTAAGGGGTCCAAACGGGTTGGACTTGAGTCGGCTGAAAAAAGA
CATACAACCTTGGCAAGAACGTCGTTCCGCAGAATATATGACCCATGCTCCTTTGGGTTC
TTTAAATTCCGTGGGTGGAGTAGCTACCGAGATCAATGCAGTCAATTATGTGTCTCCTAG
AAGTTGGTTATCTACTTCTCATTTTGTTCTAGGATTCTTCTTCTTCGTAGGGCATTTGTG
GCACGCAGGAAGGGCTCGTGCAGCTGCAGCAGGATTTGAAAAAGGAATTGATCGTGATTT
TGAACCTGTTCTTTCCATGACCCCTCTTAATTGAGACAGGAGATCAAAGACTTGAATATA
GGAGTGACTTCGGTTCCCTCATACATATAGGGGTCATGTCATAATTTTTTTTCAACTTCA
TTTATATTTAATCCATTTTTCTGGCTTGGCTAGGTGGGATAGCCGAGCCGCTTCCCTTTC
TTTATGATAATGAAACCGTCCGCAATCCAATAAAGAAACAAATAGATTCAACAAGCAAAA
AAGGAGAGAGAGGGATTCGAACCCTCGATAGTAAACTATACCGGTTTTCAAGACCGGGGC
TTTCAACCACTCAGCCATCTCTCCGAAAGGCATTTTTATTTTATTCCTCCGAATAGAACA
TGGCCATATTAGTGGATACCGCCACTATAAAAGATCTCGGGTGTGATGGTCAATCTATCT
ATCCCATTATTATATATGGATAGATACATCATTCAGCATGCCCATTTGTAATTTGTAAAA
TAAAAAACCAAATTCCGTTCTCCCCCAACTCCATTTACGAATAATGTGGTATAAAGGGTA
GTAATATAATAAATATAATAAATCATATAGAATCAATGGATTCGTGGTAAAATCCCTGTA
TGATGTATTTTAGTACAATTTTTGACTGATATAGGGATCAAATGGTATAGTTCATTTGTT
GGTAGCTTGGAGGATTAAAAGCATGACTCTTGCTTTCCAATTGGCTGTTTTTGCATTAAT
TGCTACTTCATCCATCTTATTGATTGGCGTACCCGTTGTATTTGCTTCTCCTGATGGTTG
GTCAAGTAACAAAAATGTTGTATTTTCAGGTACATCATTATGGCTTGGATTAGTCTTTCT
GGTGGGTATTCTTAATTCTCTCATCTCTTGAACCTATTGTCCTAGATCCAAAACCAAAAT
GACCCTCTGAATTATTCTTGGTTGTGAGACACATTCACATTCAATATAAGTCCCAAAAAT
CAAAATAAATATAAGAAAAAAAAAATGAAAAATTAGAAGGGGGGTCAAACTTCTTGTTCT
TGAAAAAAAAAATGAATATAAAATTCAAATTAATAAAAAATTAGGGCTCAATCTGAAGAG
AGTCTCCGGCCCAGCACTGCACAAATATGCTCCAGACATATATATATATATCATATATGT
GTGGACATATTGTGTATTATGGACATATTGTGTATCAAGAACAAAAGAAAAAGCGGATAT
AGTCGAATGGTAAAATTTCTCTTTGCCAAGGAGAAGACGCGGGTTCGATTCCCGCTATCC
GCCCAAAATGAAGTCATTTATTGAATATCATAAAATAAAATGATAAAAGATTTGGTATAG
TTAGCCATCATAGTGTAGTGAGTCTACACTTCCCCTTTTTGCCTTCTACCCCAAAAGGAA
AATAATTACTAGTTACTAGAGTAAAACATCAAATTTTTTTGAAAAAAAGTATTGCGGAGA
CAGGATTTGAACCTGTGACCTCAAGGTTATGAGCCTTGCGAGCTACCAGACTGCTCTACC
CCGCGCCGAAGAGAAGAACTGAAAACTAATAGATACGCAAGGATTGAATGGGCCCCTCTA
CCATATCTGTACAAATAGAATAGCCTATTTATACAGAATGGTAAAGGGGCCGTCTATGAT
CATCAATCATAGAAATGAATGAAATAAAGAGATATTTTAATCCTTACCAACTCGATCTTG
TCGCCCCTGGCAACAAACATGCATGAACCATTTCACGAAGTATGTGTCCGGATAGTCCAA
AGTCTCGATAGTTAGCTCTTGGCCTTCCGGTTGAAAAACAACGTCGATGAAGGCGTGTAG
GTGCACTATTCCGCGGTGGGGATTGCAACTTTCCATAAATTTCCCATTTGTCACTCAACG
ATCGAACTTTGCTTATTTCTTCTTTTGAGGATCGTCGAATCAAATGATATTTCTGTTCCA
ATTTTTGCCTCTTCTTTTCCCTCTGAATCAAACTTTTTTTTGCCATACTCGTTAAGTTCC
TATTAGTATCCATGATACAAGTCGGATCCTAGATGGAGAAATATAAGATAAGAAGGTGGA
TCTCTTCTTCATCGAAAGAAATGAGATTATCGCGGATACAAAATATTCAATTAAAAAAAT
TAACCAAATTTCCCTGATGTAGAGGCAATCAAGAAAGCTGCATAAGTAAATATATAACCT
ACAGAAAAGTGGGCTAATCCAACCAACCTTGCTTGTACAATGGAAAGTGCCACCGGTTTA
TCTCTCCAACGAATCAAATTAGCCAAAGGTGTGCGTTCATGAGCCCATGCTAAAGTTTCA
ATCAATTCCTGCCAATATCCACGCCAGGAAATTAAAAACATAAATCCAGTAGCCCAAACA
AGATGTCCAAATAAAAACATCCATGCCCAGACTGATAAACTATTCATACCAAAAGGATTA
TATCCATTAATAAGTTGTGAAGAGTTTAACCATAAATAATCTCTTAACCAGCCCATCAAA
TAAGTGGAAGATTCATTAAACTGTGAAACATTACCCTGCCATAATGTAATGTGCTTCCAA
TGCCAATAAAAAGTAACCCATCCAATGGTATTTAACATCCAAAAAACTGCCAAATAAAAT
GCGTCCCAAGCCGAAATATCACAAGTACCGCCTCGTCCTGGGCCATCGCACGGAAAACTA
TAACCGAAATCCTTTTTATCTGGCATTAACTTGGAACCACGTGCATCTAGCGCACCTTTT
ACTAAGATCAACGTAGTTGTATGTAAACCCAGAGCAATAGCATGATGAACCAAAAAGTCT
CCAGGACCTATTGTTAAGAATAGTGAATTACTATTCTCATTAATAGCATTTAACCAACCC
GGCAACCAGATACTTCTACCCGCATTGAATGCCGGGCCATTCGTTGAAGATAAAAGTATA
TCGAACCCATATGAAGTTTTACCGTGAGCAGATTGTATCCATTGAGCAAATATAGGTTCA
ATTAAGATTTGCTTCTCCGGAGTACCAAAGGCAAGCATGACATCATTATGAACATAAAGT
CCCAAGGTATGGAAACCCAAAAAGAGGCTGGCCCAACTTAAATGAGATATGATAGCTTCT
TTATGTTCTAACATTCTTGCCAATACATTATCCTCATTCTGTTCCGGATTGTAATCCCTA
ATAAAAAATATAGCTCCATGAGCAAAAGCTCCTGTCATGATGAATCCTGCGATGTATTGG
TGATGAGTATATAACGCAGCTTGGGTAGTAAAGTCTTGTGCTATAAATGCATAAGCCGGT
AAAGAGTACATATGTTGAGCTACCAAAGAAGTAATAACCCCTAAAGAAGCTAGAGCAAGG
CCTAATTGAAAATGAATCGAATTATTAATTGTGTCATAAAGGCCCTTATGCCCACGTCCC
AATCGACCTCCCGGAGGGATATGTGCATCTAAAAGATCTTTCATACTGTGCCCAATCCCA
AAATTAGTTCTATACATATGCCCAGCAATGAGAAAAATAAATGCAATAGCTAAATGATGA
TGAGCCATATCAGTCAGCCATAAACTTTGGGTTTGTGGATGGAATCCCCCAAGAAGGGTT
AAAATGGCAGTTCCTGCTCCTTGGGAGGTACCAAATAAATGACTACTTGAATCGGGATTT
TGAGCATAAAGATTCCACTGACCTGTAAAAAGTGGGCCTAGCCCTTGGGGATGTGGTAAT
ACATCTAAGAAATTATTCCATCGAACGTACTCCCCTCTGGATGCAGGAATAGCGACATGG
ACTAAATGTCCTGTCCAAGCCAAGGAACTTACGCCGAAGAGTCCTGATAAATGATGATTA
AGACGAGATTCTGCATTTTTGAACCAAGAAACACTCGGTTTCCATTTCGGTTGTAGGTGT
AACCAACCCGCTATTAAAGATATCGCAGAAATAAATAATAGAAAAAGCGCTCCAGTATAA
AGATCTTCATTAGTTCGTAAACCGATTGTATACCACCACTGATAAACACCAGAATAGGCG
ATATTCACTGGCCCAAGAGCACCCCCTCGAGTAAAAGCTTCTACAGCCGGTTGACCAAAA
TGAGGATCCCAAATTGCATGAGCAATAGGTCTTACATGTAAAGGGTCCTGTACCCATGAC
TCAAAATTTCCTTGCCAAGCTACATGAAAGAGATTTCCGGAAGTCCACAGAAAAATTATT
GCTAATTGCCCGAAGTGAGAAGCAAAAATATTCTGATAAAGACGTTCCTCAGTAATATCG
TCATGACTCTCGAAGTCATGCGCGGTAGCAATACCAAACCAAATACGACGAGTAGTGGGG
TCCTGAGCTAAGCCTTGGCTAAACCTTGGAAATCTTAATGCCATAATGCCTTTCAAATCC
TCCTAGCCATTATCCTACTGCAATAATTCTTGCTAAGAAGAACGCCCATGTTGTGGCAAT
TCCACCCAGAAGGTAATGGGTTACTCCTACAGCACGTCCTTGTACAATGCTTAAGGCTCT
CGGCTGGGTAGCAGGAGCAACTTTTAATTTATTATGAGCCCAAACGATGGATTCAATAAG
TTCTTGCCAATAACCACGTCCACTGAATAAAAACATTAAACTAAAAGCCCAGACAAAATG
AGCACCTAGGAAAAAAAGTCCATATGCGGATAATGAAGAACCATATGACTGAATTACCTG
GGATGCCTGTGCCCATAAGAAATCGCGAAGCCACCCATTAATAGTAATAGAACTCTGCGC
GAAGTTTCCTCCCGTGATATGAGTTACTACTCCTTGATCGCTTATACTGCCCCAAACATC
TGACTGCATTTTCCAACTGAAATGAAATATGACTACTGAAATTGCATTGTACATCCAGAA
TAGTCCTAAGAAGACATGGTCCCAAGCCGATACTTGACATGTACCCCCTCTTCCAGGCCC
ATCACAAGGAAAACGAAACCCAAGATTTGCTTTATCCGGTATCAAACGAGAGCTACGAGC
AAATAGAACACCTTTCAGAAGTATCAATACCGTCACATGAATCGTAAATGCATGAATGTG
ATGTACCAAAAAATCCGCGGTTCCTAATGGAATAGGTAACAAAGCTACCTTGCCACCAAC
TGCTACTAAATCACCGCCCCCCCAAGTTAAACTGGTGCTTGCTGTTGCACCAGGCGCCGT
TGCACTAGGTGCTAAAGCGTGGGTGTTTTGTATCCATTGAGCAAATACCGGTTGTAATTG
TATAGCGGTATCTGAAAACATATCTTGAGGACGCCCTAAAGCGCTCATGGTATCATTATG
AATATACAAACCAAAACTGTGAAAGCCTAGAAATATACATGCCCAGTTAAGATGTGATAT
GATTGCATCACGATGCCTAAGAACACGATCTAATAGATCGTTGTATCGAGTAGTTGGATC
ATAGTCTCTTACCATAAAAATGGCTGCATGCGCAGCAGCACCCACTATGAGAAATCCACC
AATCCACATATGATGTGTGAATAATGACAGTTGTGTACCATAGTCAGTAGCTAGATATGG
ATAAGGGGGCATGGCATACATATGATGAGCTACAATAATGGTTAAAGAGCCTAACATAGC
TAGGTTAAGAGATAATTGAGCATGCCATGACGTTGTTAGGATCTCATATAGGCCTTTATG
GCCCTGGCCCGTAAATGGACCTTTATGAGCTTCTAAAATATCTTTTAGACCATGACCAAT
GCCCCAGTTGGTCCTATACATGTGACCCGCTATCAGAAAAAGAATTGCAATAGCTAAATG
ATGATGTGCAGTATCGGTTAGCCATAGACCTCCAGTTACTGGGTCTAATCCTCCACGAAA
AGTAAGAAAGTCCGAATATTTTGACCAATTCAAGGTGAAAAATGGGGTTGCTCCCTCGGC
AAAACTCGGATAAAGTTGAGCCAAAAGATCCCGATTCAAGATAAATTCATGAGGAAGTGG
TATTTCTTTAGGATCTACTCCAGCGTTTAGAAATTGGTTAATCGGTAAAGATACATGTAC
TTGATGCCCCGCCCAAGAGAGAGACCCAAGCCCCAGTAGCCCGGCTAAATGGTGATTCAA
CATAGATTCTACATCTTGAAACCAAGCCAGTTTTGGAGCAGCTTTATGATAATGAAACCA
ACCAGCAAAAAGCATTAACGCTGCAAAGACCAATGCACCAATTGCGGTACAATAGAGCTG
TAATTCGCTAGTTATTCCAGATGCTCGCCAAATCTGAAAAAAACCAGAGGTTATTTGTAT
TCCTCGGAAGCCCCCGCCCACATCACCATTCAATATTTCTTGGCCCACTATCGGCCAAAC
CACCTGGGCACTAGGCCGAATGTGAGTCGGATCGCTTAGCCATGCTTCATAATTGGAAAA
ACGAGCACCGTGGAAATACATGCCACTCAGCCAAAGGAAGATGATGGAGAGTTGACCGAA
ATGCGCACTAAATACTTTTCGAGAGATCTCCTCCAAATCACTGGTATGGCTATCGAAATC
GTGAGCATCAGCATGTAGGTTCCAGATCCAAGTGGTAGTTTCGGGGCCTTTAGCGATTGT
TCTTGAGAAATGACCCGGTCTAGCCCATTCCTCGAATGAAGTTTTTATGTGATCCCTATC
TACCAAAATTTTTACTTCTGGTTCCGGCGAACGAATAATCATTGAGTCCTCCTCTTTCCG
GACAACACATACAAAGAGACCCGCCAACAGTCAAATAATTAGTGAATCTCGGAGAGATAT
TTCTATTATATAATTAGTTTCTTTCTCTTCTAGTTTTCTATCTCCCATCTATCTATTTTC
TTTAGTTATTCACTAGAGCAATTATGATCTGGAAGTCGATCCGGGGCAAGTGTTCGGATC
TATTATGACATAGCCATGAGGCGCTCAACGGACCTTTTGGATCTTCTAAAAACTTTTATG
GCTTTAGATTGATACAAAAACTTGTTTTTGTGCAATCTAGTATTTTTCAGATCTCAATTA
AAAGTTCGAAGTCTTTTTTATTAGTTTTAACAGTATTAAAAAAAAAAATAAAAAAATACA
AGAAAAAATATATTTTGTAAGCTATCCATGTATCCTTTAGCCCTACAAAATACCATACGA
AATAGTAGAAGGGATATAAAGAAATTCTTTCAGTGGTTCTTCCCAAAGGAATGATCTATT
TTATTTGACTGATGATGATCGGGCCAACAAACATTAATAAACTAAAACAATCTAAATCTA
TAACTAAAAGGTCTCATCGTTTTTTATTCGAAACGTCTAGTGATCTTCAACCAATTATGA
GCTTCAATATAATTACCAGGAGTCAGTGCTATAGCCTGTTTCCAATACTCAGCGGCTTGG
TCAAACCAAGCCTCCGCAATTTCAGAATCCCCCTGCCGAATGGCCTGTTCTCCCCGGTCG
GAATAGGTGGGTTAATTCCTTCCCTTAGAACCGTACTTGAGAGTTTCCTACCTCATACGG
CTCGGCAGTCAACTCTTTTTGTATCCCATTTGAATCTACCATACTGAATAAGGTTTCTCG
TAGATCTATCCCGTTTTTAGAGTTAATGAAAAGAAGTTAATAAAATGAGTTTCAAACTTA
AATCTTAAGTTTGGATTCAAAATCCGGTTGATTTTAGTTTTATCTTTTCTCCCACCTTCA
GAAGAATAAAACGTAGACTTTTCGCCTATTATTAGAATTTTCTGAAAGGTAACTATCTCA
GTTTCATATCATATAGAAATTTATATAGAATTTTTGAAAAAGACTCTCGAAAGGAAAGAC
TTACTATCTTTGGGATCTGATCCTACACCGCTGCTCAATACCTTAGTGGATCTACTTTAT
TACATAAGTGGATTCCTAACGTTTGTCTCACATCATGACATAAGTAAGCAGTTATTTTTG
TATCGGCCCAAAACCTCGCTAATTGATCTTTACGGTGCTTACTCTATCAATTCGATCCTT
TACCCATAGAATAAAACAGCTAGGCATATATATTTCTTCATATTTAAACTTCTATGAAGT
TTCTTTCTTTTCTACAGCTGATAAAAATCGTTGTTTTAGACGATACATATGTAGAAAGCC
CTTTTTCTAGTATTTACTAGCGAATTTAATCTTTCTTTACTTTTTTATTTCTATAGTGGA
GATAGTCGCACGTAATGACAGATCACGGCCATATTATTAAAAGCTTGTGGTAAGAATGGG
TTTCGTTCGAGCGCTCGAAAATAATATTCCAAAGCTTTCGTGTGTTCTCCGTTACTTGTG
TGGATAAGTCCTATGTTATAGAGTATATAACTTCGGTCATAGGGATCAATTTCTAGTCGC
ATAGCTTCATAATAATTCTGTAAAGCTTCCGCATAATTTCCTTCGGATTGAGCTGACATC
CGTTACGGTCGTCATTCAATTCAAAGAATCTCCGTTACAGAACCGTACATGAGATTTTCA
TCTCATACGGCTCCTCCCTTAATATGCATAATGATAAAATTAGAAAGAAGACGAAAATCT
TCTCATTACATTATGAACTGAGTAGGGCTAGTGTTTTTACAAGAAATCTCTAGCCAACCT
TCCTGCAAGAGATCTTTTCTTAACATCAAACATATGGGTACTAGAGAAAAATGATAACTC
CAACAATTTCTTTGTTCTCAACGCTTCCATATTTCTAGGAATTAGTCACTTCAACAGCCT
TCGATGGTTATACGGGTATCCAAAATACAAACGAGATGGATGTTTGTTGTCCCAACCATT
CTTTTAGTCCCAAGCCTGCTAAAGAAAGGGATAATTTTTAACAAAGTTTTCGTGTTGTTG
ATTCCTAGGTGTAGTGCTTCTTCCCTTCTGCTGCCTATTGGTACTAGTGGACTAGGATTG
ACCTGTAATAGGGAACCTATAGGTATAACCTTTCGCTCAATACTAGAATCGAGAATTGAA
ACATAGCATCTGAGGCTGCATTAATCGAGGATACACGACAGAAGGAATTGTTCTATTTCC
AAACTTTACCTTCAACAAGCGTAAATTTTTTCTTTTTTTTTTTCCCAATCACGAATCCTG
TGTATTTCTCGTAAAACTGTGAGTAATAAAAAAATCAAATCGCACCATCTCTGTAATAGG
TAAATGCCTCTTTTTCTCCTGAAGTTGTCGGAATTATTCGTAATAAGATATTGGCTACAA
TTGAAAAGGTTTTATCAATAAAATTTCCATTTATCCGGGATCTAGACATAGGTAGGAATC
CATTCTATCATTGTTCTCATTACTTCTCGCGGGAAAATGATCCCACAAGGAAAAGAATTC
TACAGTACAAAATAACATAAAAACAGATTCATTATATTAATCCTTCTATTCAAAAAAATT
CACTATTAAAATAGTTCTTTTTTACATTCCAGGAATTGATAAGAACTAAGAAATAAATAT
GGGAACCGGATTCCATTCCATCTTACTGGAATAGTCTACCAACAAAAGAAACTATTCTTA
TCTTATTCGATTGAAGTTATAGCTTAGAATAACCTCAAATTATGAAAGAAGAAAAAGGAT
CGAATAATCATTGTATGATGAAAATAGAATAACCGCCTATTTTTTTGTGTTGTAGGGGTA
TACACTACGCTCTAAAAAATAAATTAGAAAAAAATTGGATCAATTTTTATTTTTAATAGA
TAGATGGGATAAGGATTTTTGTTGATAACTCTCAAACTGGCCTAGAAAGGAAATTGAGAA
TTCTTCTGATATGGAATCGTAGTCTAAATAGAATCATGATCTAAAGATATACATTAACCA
TAGTCTAAAAAATGGAGACCCCTCAATTCATTATCCCCCAGGAAAGATCCTGCTTTTACT
ATGATGAAAATTTGGATCGCTTTCTAGTTATAATTTATTGGTTGTACCTACCCAAGAATA
ATATAATATGAATGATTCATTCTATTTTCGGTTTTTGGGTCATAATCATTATGTAGGAGA
GATGGCCGAGTGGTTGAAGGCGTAGCATTGGAACTGCTATGTAGGCTTTTGCTTACCGAG
GGTTCGAATCCCTCTCTTTCCTTACCTTCACCTAATTTACCGATCTTACTAACCACAATA
GATCAAATAGCAATGGATACTACTATTCCAACAGTTAGACCTTTCTTTGATATGGATTCT
ATATTTCTATTACTAATGGCTCTGGTACGGAAAATACTGTTAAAGAAAAGAGTAGACAAG
GAATCAAAATATCCCTCTTCTCTTGGTCTATGACACCTAAACGGAAGAAAAATCCGGGCC
AACCCCTGAATTTATCTTAACCTTAGGTTAATTTACTTCGCCGAAAGGGAGCAAAATTGG
TCGAACCCTTATTCTTACTTATTCTTATTAGTCTTTATTTTCTTTTTCTTAGGTTTAAGT
CTGACGAGAATAATATTCTACAACTAGTAATTCATTTATTTTCAAACCGACCCATTTACT
ATCTATTATTTGATTGACTAATCCTTTATATTGGAATGGTTGAAGAGTCAAATGGTTTGG
CAATTCCTCAGCAGGGGATGAATCAAGAGAATTTTGAATTAGAGCTCTAGATTTTTGTTC
ATCCCTCGCCGCAATAGTATCTCGGGGTTTGCAGCGATAACTTGGTATATCTACTATACG
ACCATTGACTAAAATATGTCTATGGTTAACTAATTGGCGAGCTCCCGGAATAGTCGGGGC
CATACCCAACCGAAAAAGGATGTTATCCAGGCGCATTTCAAGTAATTGTAGTAAAACTTG
ACCTGTTGACCCCTTTGCCTTTCCGGCGATACGAACGTATTTAAGTAATTGTCGTTCTGT
AAGACCATAATGAAAACGCAATTTTTGTTTTTCTTCTAGACGAATACGATATTGGGATTT
TTTCCCGGAACGCGATTGGTTTCTAAGATCACTTCCAGCTCTGGGCCTTTTATTAGTTAG
CCCTGGTAAAGCCCCCAGGCGACGTATTTTTTTGAAACGAGGACCTCGGTAACGCGACAT
AAAGACTCCTTCTTTATATTTAATTTTAATTAATTCTTATTGATGAAATTTCATTCTACA
GAATAAACCTAAACTAAAAATGAACTAAATTCTAAATAAAGCAAAATTTACTGATATTCT
ATTAAACATTAAAGAATAATGAGATGAGTTGGATAAATATCCAGATCGTTATATTTTATA
TATAGAAAAAGAAAAGGATTCTTTTCGTGAGATAGTTGGAAATTCCTATAACATAATAAA
TCAATGGCTTTTGCGAAAAGAGGAAGACATTTTTTCGCTTAGATCTCAAAGCTGCATTAT
AAATCATGTAAAAAATCGAATAAACTAAATAGAGAAAAGCCGACTATCGGAATCGAACCG
ATGACCATCGCATTACAAATGCGATGCTCTAACCTCTGAGCTAAGCAGGCCCGCATAACA
TAAATTAGAATGCATAGGAATTCCATAAACTCTTAGAATCTTTCCTATTAACTATTTGCA
TTCTTGGCTATTCATATTCGCTATTCATATTCATAATATATATATATTTATTTTTAATTA
AAGAATAAATAGAATTTCAAATAACTGTTAAATATTATAGAACATAATGATTAATCTAGC
GATATAGAACTAGTCATAAAAAAAAAAAAAAAAAAAAGAATCGACCGTTCAAGTATTCCA
AATTGAATGGCGAAATGAGTGGAAGAGAGACAGATGTATAGGGTATGTATCCACCTATAT
TGAATTGCGGATACAGAAATGATAAAATCGTTTTTGATTGGACCGAATAAGAGCCTCCTA
TACAAAAAGAAGATAGACAAGAAATCAAAGACAAAGAGGAGAAAACACTTTTTCGAGACA
GGAATCGGCATCTATCTAATGAATTCAACGGTTGCGTTATAAATGAAAGAAAAAAGGGAC
GGGATCATAATGAGATTTTCATCTCAAAAAGGGGGATATGGCGAAATAGGTAGACGCTAC
GGACTTAATTGGATTGAGCCTTGGTATGGAAACTTACTAAGTGATAACTTTCAAATTCAG
AGAAACCCTGGAATTAAGAAAAATGGGCAATCCTGAGCCAAATCACGTTTTCCGAAAACA
AACAAAGGTTCAGAAAGCGAAAAGAAAAAAAAGATAGGTGCAGAGACTCGATGGAAGCTG
TTCTAACGAATGGAGTTGATTGTCTTACATTGGTAGAGGAATCCTTCTATTGAAACTTCA
GAAAAGATGAAGGATAAACCTGTAACATAATACAGAATTGAAGAAAGAATCAATCAAATA
TTCATTGAAGATTCACTCCATAATCTGATAGATCTTTTGAAGAACTGATTAATTAATCGG
ACGAGAATAAAGATAGAGTCCCGTTCTACATGTCAATACTGGCAACAATGAAATTTATAG
TAATAGGAAAATCCGTCGATTTCAAAAATCATGAGGGTTCAAGTCCCTCTATCCCCAAAA
AGACCGTTTGACTCCATAATTCTTTATTGTATCCTTTTGATTTATCTTGTTTTGCGTTAG
TGGTTCAAAATTCCTTATCTTTCCCATTCACTATTCTTTATACAATTATACAAAAGGATC
TGCGCGGAAAAGCTGTTCTCTTATCACATCACACGGGATATATGATACATGTACAAATGA
ACATCTTTGAGCAAGGAATCCCCGTGTGAATGATTCACGATCGATATTTCATACTGAAGT
TATTCTTTTGCCAAATTATCGGACCTGGATAAGGCTTTGTAATACCCTTTCAATTGACAT
AGACCCACGTTGTCTAGTAAAATGAAAATGAGGATGCGACATCAGGAATAGTTGGGATAG
CTCAGTTGGTAGAGCAGAGGACTGAAAATCCTCGTGTCACCAGTTCAAATCTGGTTCCTG
ACACACGATTAATTTGTATGAGTCTCTATTCTACTAATTGATATGAATACATATTCATTA
AGACTATAGATAATAATACATATTATCCATCTCGGTCTTTAGAGATATACCTTTTTATAG
AGGCGGAAAGAGTTTATTATACAATACAAATACATACAATACATACAAAGTATGTAAAAA
AATGAGTTCGATTTGCGCTTCTTTTTGATTTCTACTCTGGTTGAAAAAAAATGTTAATAC
TTCATACATATATACATATTCAAAGGTTAAGGTTGAAGCATTCAATAGAGTAGGTGAAGG
ATGCCAATAAACAAGATTCAGTTCAGATACTGTAAAATAAAAAAATCCGATTTCTTTTCA
GTTATTTGTATTTTCCTTTATATTCCATTTTTCATTTCATTTCCTCCTACATTACATGAC
TTTCTAGATTCCCCCTAAGTGATGTGTGCAGTCCAAAGTGGATGCTGCAGAATTCGTTTG
GTTCCTCCTATCGACTTGGCCCATCCAAAAAAAGTATTTTCAAAATTTTAGAATCCCAAT
GAATCACTAATTTTATTGTATTTTTTTTAGTCTATACATAATAAAAATACAAACCATAAT
ACAAATGAGACTTCAATTACTCTGTTTAATCTATAATCTAGAATAGAACCTTGAATCTAT
AGAATTGTAGAAGTGAAGATTGGTTTTTTATCATTCAATGAGCATCTTGTATTTCATAAA
AATTGGGAGCAATATAATCCTTACGTAAAGGCCATCCTATCCAACTTTCAGGCATTAAGA
TACGTTTCAAACGTGGATGATTATCATAGTAGATTCCCAACATATCATAAGATTCCCGTT
CTTGAAAATCCACGCTTTTCCAAACCCAGAAAACAGACGGAATTCTAGGATCCCTCCTCG
GGGCAAATACTTTTATGCATACCTCTTCTGGTTGATCCACACCATACTCGATTCTAGTAA
GATGATACACACTAGCTAATAGTCCGCCTGGTGCTACGTCATAGGCACATTGGGAGCGGA
GATAATTGTAACCATATACATATAAAATGACAGCAATGGAATGCCAATCCCCGGGTTTTA
TTTGTAAAGTCTCTATTCCTTGGTAATCAAAGCCCAAAGATCTATGAATTAGCCCATGCT
TAACTAGCCAAGCAGACAAATTACCCTGCATCTTTTTTCTCTCTCCCGCATTTTTTTGTA
TAAGTATTTCAGATTTACGATGAAATTTCTGAAGATTGAGCCGCGACTTTTTAGTCTGTG
CAAAGGATCCTGTTTAATTTACTAATTCGTGGGAAGATACTGAACTTTTGTATTTGAAAA
ATGTTTCAGGAGGAATTTCTGAGGTAGATGGCGGTTGATAAAGGAATCCTTGATCATAAT
TTCCAGTATGAATACTATGCCCAACCTTAAACTTGTGATTGGTAGTAAAACACCTATTCT
CTCGCTGAGACAGAATTCTATCTGGATAGATTTCTCGAGATATTTTCTTACGAAGTTTTG
TTATAGCATCTATAATTGCTTCTGGTTTGGGTGGACAGCCCGGCAAATACACATCCACAG
GAATTAGCTTATCGACTCCACGAACAGTACTATAAGAATCGGTACTGAACATCCCCCCTG
TAATTGTACATGCTCCCATAGCAATAACATATTTTGGTTCAGGCATTTGCTCGTATAATC
TCACTAAGGAGGGGGCCATTTTCATTGTTACTGTTCCGGCTGTTAAAATAAGGTCCGCTT
GTCTAGGACTCGACCTTGGTACTAGTCCATAACGATCAAAGTCGAATCGTGAGCCTATTA
GTGAAGCAAATTCAATGAAGCAACAACTGGTACCATAGAGAAGCGGCCATAAACTGGAGA
GTCTTGACCAATTTGAAAGATCATTTAATGTAGTTGAAATAACTGAATTTTGGGTTGTTC
GATGAAATAAGGGAAACTCAATGGAATTCATAACTATCTCAAATTTTTTCCTTTTTTCTT
TTTATTGTCTGAATATTCAGGAGCTAAGACCATTCTAATGCCCCCTTTCGCCATGCATAA
ACTAAACCAATAATTAAAATAAGCACGAAAATTAAAGCTTCTACAAATACAGATACACCT
AATACATCGAAACTCATTGCCCATGGATAAAGAAAAACTGTTTCAACATCAAAAACAACA
AAAACTAGAGCAAACATATAATAGCGGATTCTAAATTGTAACCAAGCGTCGCCAATTGGT
TCTATACCCGATTCATAACTAGAAAGTTTCTCCGGTCCTTTGCTACTCGGAGCTAAAAAT
CCCGAAATGAAAAATACCAAAATCGGAATAAGACTTGATATTATCAGAAATGCCCAAAAA
ATATCATATTCGTAAAGCAGAAACATAGATGCACTCCTATGAACATGGAAAATATACCGG
ATTAGTCAATCCGAACTGTTTAGTTAAAGTAAGAATTGCTTTTGATCGAACCATCTAGTT
TCCTTTCAAGATTAATCAATTAGAATCCTATTTTTGTTTTTTTATTTATTTATTTTTAGT
TTATAGTTAAAACTAACTATTGCTCTTATGCAAATTCTCTTGTTTTCATCTCAATCTTAC
CGAGGATTCTCTCTAAAGAAAAGGGATTCCAAATAGAATTCTCGTTTTTTTCTATTTTTT
ATTAGTTATAGTTAAGTTATTAGGAATTGGTCAAAATTGACATCGATTTGCATTATCTTT
TCTATTTTATTATCTTTGTTTATATTTATTTCAATTTTTTATGAATATGTCCATTTGCCT
CTTTTTTTAGTGGTTTAGAATAGAACAAGTAATAAAACGTCTAGGAATTTGAATATCAAG
TCAAGATTGATTTATCAAGTCAAGATTGATTTATAGTATAGAATTGGTATATTCCTTTTA
TTTATTATTTATACCTTTTATTTATTATTTAATTAGAATCCAATCTCGAGGGAGGATTTT
CTATCGAAAGAAAAGAGAAGACTAGGTCTAAGTAAGGTATACGAAGGAAAGCCCCTTTTA
CGTTGTTGACAATGTTTACAATGAAACTTAAATTAGCAAATTGGTTTTTAAAGCTTTATC
TTGTGCACAACTACCGCACAATACCTGCGTAAATTACTATTAGATTTGATTGGGGTTGGG
TTAGTTGGAGTTTTTAACCAGACTCGGGTCATCATACAGAATTCACTCGAATCGGATATA
CCAAACCAAAGAAGGGTAGTATAATTAACTCGTTGATTTCGGACAGGAAAAGAGGAAAAT
TCCATATGCATTTTCCTACGAAGAGTAATGCAGAAAAGTTGGTTTGCTTATCCCGAACTG
GAAAAGATAAATTGGGTCCGTTGAAATGCAATTTGTTTTTGCTTTGATATTTTACTTTAA
ACGATTCCCATGGATGGGCTTATGTCTTTTGATGAAGCAATGAGTCAGTTAAAAAAATAA
CGAGGAAATTCAAATAAAAAAGGATCCGTTTTTTTTTGAATAATATTATAAGGCTTTAGG
GCTATACGGGCTCGAACCGTAGACCTTCTCGGTAAAACAGATCAAACTTATTATTATCAA
AATGATATGAACTGTTTCAAAGACCCAACATGCATTTTTTGTGCATTGGGCTCTTTCATT
AACTGATAGAAATATCAGCTAGTCCGCCATTTTTATTTTTGACAGAAAAATAAGGAGATG
GCTCCATGTGCTCTGAGTCATTATGTGTATTCAGATTCAGGAACACTACCAAAGTTTTTC
AAGGGGGGGTTATATTGACGTAGGTCTGCCTCTGGCCTAGATTAACCTAAGTGAAATGAA
GTCTCTATCGCTCTACTTAAAAATCAAATATGAAACTTCATACACCTTAAAGTTCATAGG
ACGAAAAGAGATTTTTTTGAGGCCCTGATACTCAGCCTAGCATTGAATAGACTGGGTATT
CACCTTATCAATATATCAAATCAATGATGGGGGTCTGTTTGGCACCTAATTAGCACCTAA
ATTGACCGAATCCTTGTCAGGCTATTTTTCTCCTCTTCCCTCAAAGTTATGGAGTAAGAC
ATCGATTTCTCAATAAGATCAATTTTTTGATTGCATGATGCACTCCCCTGAAAAACATCG
GCGCGCGTGTAAACGAGGTGCTCTACCAACTGAGCTACAGCCCTTAGTGCTTGTAATACA
TATTTTATTATGTAGATAATTTATTGTCAAGATGAATATTCTCAAGATGACTATTCCATG
ATCCAAGATCGTATTGATCGGTATTGCTTCTAAGTAATATGATATTTATAATCCATCGAT
GGGATGAGTCCCTTTTGGTTTTCTTTGTGAAGATAAATGACCTACTTAACTCAGCGGTTA
GAGTATCGCTTTCATACGGCGGGAGTCATTGGTTCAAATCCAATAGTAGGTAGAACTTAT
TAGATACCCCGGTCAATGGTATCTAATAAGTAATTTTATTTTCGTAATATTTATTTTTTA
TCTTTTTTATTGATTTTGTTTTTCGTTACATCAAAATCTGATTGCGCTTGATTGTATTTA
CTCGGCAGAATCAAGTCAAATAAAACAACCCGGGCGTATAAATCGATGATTATTTGGACG
CCCAGACTGGTTATGAAATGGCATTGATAGCTTCTACTCGTGTCCTAGCCCGTCGGAGAG
CTAGATTTGCCTCAATTGTTTGTCTCTTTCCTTCAGCTTTTCTCAAAGCAGCTTCCGCTA
TTTCAAGAGTTTGCTGAGCTTCTTCTGGATCAATGTCATCACTTTTCTCTGCATCATTTA
CTAAAACAGTGATCTCATTATTACCTATTCTAGCAAAACCACCCATCAAAGCCATCGTTA
GCCATTGGTCGTTAAGGCGTATTCTCAAAATACCTATATCTACTGCTGTGGCAATAGGAG
CGTGATTTGGTAATACGCCGATTTGTCCACTATTAGTAGATAAAATGATTTCTTTCACTT
CTGAATCCCAAACGATTCGATTAGGGGTCAGTACACAAAGATTTAAGGTCATTTCTTCGA
ATTGCTCTCCGTTTCTAAGTTAATAGCCTTCGCCGTAGCTTCATCGATGTTACCTACCAA
ATAAAAGGCCTGTTCAGGAAGACCATCTAATTCTCCGCAAAGGATTAATTTAAAGCCTCT
AATTGTTTCTGCTAAAGCAACATATTTTCCCGGAGAACCCGTAAATACTTCTGCTACGAA
AAAAGGTTGTGATAGGAAACGCTCTATTTTTCGCGCTCTTGCTACAGTTAACCGATCTTC
TTCGGATAATTCGTCCAATCCAAGAATGGCTATAATATCTTGAAGTTCTTTGTAACGTTG
TAAAGTTTGCTTAACCTCTTGTGCAGTGTCATAATGGTCGTCACCAACGATCCGGGGTTG
TAGCATAGTTGACGTTGAATCTAAAGGATCTACTGCTGGATAGATACCTTTGGCGGCTAA
TCCTCTTGAAAGTACGGTAGTAGCATCTAAATGTGCAAATGTCGTAGCAGGAGCAGGGTC
GGTCAAATCATCTGCAGGTACATAAACAGCTTGAATAGAAGTTATGGACCCTTCTTTAGT
AGAAGTAATTCTTTCTTGTAAAGAACCCATTTCGGTACTAAGGGTAGGTTGATAACCCAC
AGCGGAAGGCATTCTACCCAACAAGGCGGATACTTCAGATCCCGCTTGAACAAAACGGAA
GATATTGTCAATAAATAAAAGTACGTCTTGTGCATTAACATCTCGGAAATATTCCGCCAT
AGTTAGGGCAGTCAAACCAACTCTCATACGAGCTCCCGGCGGTTCATTCATCTGACCGTA
AACTAGAGCCACTTTTGATTCTGAAGTCTTTTTTTCATTAATCACTCCAGATTCTTTCAT
TTCCATGTAAAGATCATTTCCTTCACGAGTCCGTTCACCGACTCCGCCAAACACAGATAC
GCCTCCGTGAGCTTTGGCAATATTGTTAATCAATTCCATAATGAGTACTGTTTTACCCAC
GCCAGCTCCCCCAAACAGTCCAATTTTTCCTCCACGACGATAAGGAGCTAAAAGATCTAC
TACTTTAATTCCGGTTTCAAAAATGGATAATTTTGTATCTAACTGTATAAAGGCAGGCGC
CGATCTATGAATAGGAAATGTTGTGCTTTGATCTACAGGACCTAAGTTATCAATAGGCTC
GCCAAGCACGTTAAAAATTCGCCCGAGAGTTGCTTCACCGACCGGAACACTTAGTGGAGC
TCCCGTATTAATTACGTCCATTCCTCTCGTTAGACCGTCTGTAGCACTCATAGCTACGGC
CCTAACTCGATTGTTTCCTAATAATTGCTGGACCTCACAAGTCACATTAATTGGTTCACC
ATTGATATCTCGGCCCTGAACTACCACAGCGTTATAAATATTAGGCATTTTGCCTGGCGG
AAAAGATACATCTAGTACCGGACCGATGATTTGGCAGATACGCCCCAGGTTCTTTTGCGT
GGCAACCCCAGAACTAGCAGGATTCATTCTGATAATATAATAATAAAGTAAAAAAATATC
TAAATTTTTGCAAAAACTATCGCATTAAAAATAAATGTCCGATGTCAAGTTGATCGGTTA
ATTCAATAAGAAATGGGAGTTAGCACACGGTTAGTACTATCCAACCGAATCCAATTTCAA
TGAGTGAATTTTCAAGTTCAACCAACCCATTTTCAAAATATCAATAAGAATCTTGAGCAA
ATCTTTCATTTGTCTATCATTATAGACAATCCGATCTATATTATCTATGGAATCGAACCT
GAACTCTATTTACGATTCAGTATTTATAAATCATCCGCTCTTCTTATTTCTATTGATTTA
CGTCTAGCCTATTTTTTTTTTTACCTTTTCATAGAAAAATTCCCCATTTTTCACATATAG
TATTTACATATACAACCTATATCACTTACAACATATCTCACTATCAAGAGGGATTTTAGT
AGTATTTGGGCGATTTTTAGGTATTTCGATTAAAAAAAGTCAGAATTGGGTTGCGCCATA
TATATGAAAGAGTATACAATAATGATGTATTTGCCGAATCAAATACCATGGTCTAATAAT
CAAGCAGTCTGATTAGTTGATAATTTTACTATTAGTTGGGAATTTTGTGAAAGGTTCCTG
TAAAAAGTTTCATTAACGCCTAATTCATGTCGAGTAGACCTTGTTGTTGTGAGAATTCTT
AATTCATGAGTTGTAGGGAGGGATTTATGTCACCACAAACAGAGACTAAAGCAAGTGTTG
GATTCAAAGCTGGGGTTAAAGATTATAAATTGACTTATTATACTCCTGAGTATGAAACCA
AGGATACTGATATCTTGGCAGCATTTCGAGTAACTCCTCAACCTGGAGTTCCGCCTGAAG
AAGCAGGGGCCGCAGTAGCTGCCGAATCTTCTACTGGTACATGGACAACTGTGTGGACCG
ATGGACTTACGAGCCTTGATCGTTACAAAGGGCGATGCTATGGAATTGAGCCTGTTCCTG
GAGAAGAGAATCAATATATTGCTTATGTAGCTTACCCATTAGACCTTTTTGAAGAAGGTT
CTGTTACTAACATGTTTACTTCCATTGTAGGTAACGTATTTGGTTTCAAAGCCCTGCGTG
CTCTACGTCTGGAAGATTTGCGAATTCCTACTGCGTATGTTAAAACTTTCCAAGGTCCAC
CTCACGGTATCCAAGTTGAAAGAGATAAATTGAACAAGTATGGTCGTCCTCTGTTGGGAT
GTACTATTAAACCTAAATTGGGCTTATCCGCTAAAAACTACGGTAGAGCTGTTTATGAAT
GTCTTCGTGGTGGCCTTGATTTTACTAAAGATGATGAGAACGTGAACTCCCAACCATTTA
TGCGTTGGAGAGACCGTTTCTTATTTTGTGCCGAAGCTATTTATAAATCACAAGCTGAAA
CAGGTGAAATCAAAGGGCATTACTTGAATGCTACTGCGGGTACATGTGAAGAAATGATGA
AAAGGGCTATATTTGCCAGAGAATTGGGAGTTCCTATCGTAATGCATGACTACCTAACAG
GGGGATTCACTGCAAATACTAGCTTGGCTCATTATTGCCGAGATAATGGCCTACTTCTTC
ACATCCACCGTGCAATGCATGCAGTTATTGATAGACAGAAGAACCATGGTATACACTTCC
GTGTACTAGCTAAAGCGTTACGTATGTCTGGTGGAGATCATATCCATTCCGGTACCGTAG
TAGGTAAACTTGAAGGGGAAAGAGAGATCACTTTGGGCTTTGTTGATTTACTACGTGATG
ATTTTATTGAAAAAGATAGAAGTCGCGGTATTTATTTCACCCAAGATTGGGTGTCTCTAC
CAGGTGTTCTGCCGGTAGCTTCGGGCGGTATTCACGTTTGGCATATGCCTGCTCTGACCG
AGATCTTTGGGGATGATTCTGTACTACAGTTCGGTGGCGGAACTTTAGGCCACCCTTGGG
GAAATGCACCTGGTGCCGTAGCTAACCGAGTAGCTCTAGAAGCATGTGTACAAGCTCGTA
ATGAGGGACGCGATCTTGCTACCGAGGGTAATGAAATTATCCGCGAAGCTACCAAATGGA
GTCCTGAACTAGCTGCTGCTTGTGAAGTATGGAAGGAGATCAAATTTGAATTCCAGGCAA
TGGATACTTTGGATGGGGATAAAGATAAGGATAAAAAGAGATAATGTTCGTTCTCTTAAT
TGAATTTCAATAAAACTCGGCCCAATCTTTTACTAAAAAGATTGAGCCGAATTCAACATG
CATATTTTTAGATAGATAGAAAATATCAAATAAAAACTCGAAGACTAAACAACTCAAATC
TTTCTTTTTTTGTGTTGGATCCACAATTAATCCTATGGATCCTTAGGATTGGGATATTCT
TTTAGATCCTGTAGTTTCCCTGGATCGAGACAGGTATCACAACTCTTTCTACCCATCCTG
TATATTGTCCTTTTTGTTCCATATTGTAATAGTTGTAATAGAAACTTAACTTATTATTAG
ACGAGATTTTACGAAAAAATTCTTCGTAGGAGAGAACAAATCTTTTTTTTTTCATACTCA
CAGTTAATAATCCTAGTGATTGTATTTATATGTTTATTTTGATAGAAAATACGATATTCA
AATATAAAATAAATTCTTTTTCGTCGAATGACTATTCATCTATTGTATTTTTATGCAAAT
GTGGAGCAAGAAAACTCTATGAAAAGATGGTTGTTCAATTCGATGTTATTTAAGAAGGAG
TTCGAACACAGATGCAGGCTAAGTAAATCAACGGGCAGTCTTGGTCCTATTGCAAGTGCC
GTTGAAAGTAAAGATCCGAGTATAAATGATACGGATAAAAACATTCAGAGTTGCGGTGGT
CATGACAATTACAATAATTTTGATCTTTTTTTTGGCGCCAAGGACATTCGGAATTTCATC
TCTGATGATACTTTTTTAGTTAAAGATAGTAATGGGGACAGCTATTCTATCTATTTTGAT
ATTGAAAATAATATTTTTGAGATTGACAATGATCATCCTTTTTGTAGTGAACTAGAAAAT
TCTTTTTATCGAAATTCTAGTTATCTGAATAATGGATCTAAGAGTAAGAATCCCCAACAG
GATCATTACATGGATGATACTCAGTATACTTGGAATAATCACATTAATAGTTGCATTGAC
AGTTATCTTCAATCTCAAATCTGTATTGATAGTTACATTGTAAATGGTAGTGACAATTCC
AGTAATAATTACATTTCTAGTTCCATTTGTAGTGAAAGTGGAAATAGAACTCAAAACCGG
GATGCCAGAAGGAGTGATCAAACTATACGAGAAAGTTCTACCGATCTGGATGTAAATCAA
AAATACAGGCATTTGTGGGTTCAATGCGAAAATTGTTATGGATTAAATTATAAGAAATTT
TTTAAATCAAAAATGAATCTTTGTGAACAATGTGGATATCATTTGAAAATGAGTAGTTCT
GATAGAATCGAACTTTTGATTGATTCGGGTACTTGGGAGCCTATGGATGAAGACATGGTC
TCTCTGGATCCCATTCAATTTCATTCGGAGGAGGAGCCTTATAAAAATCGTATCGATTCT
TATCAAAGAAAGACAGGATTAACCGAGGCTGTTCAAACAGGTATAGGGCAATTAAACGGT
ATTAACATAGCAATTGGGGTTATGGATTTTCAGTTTATGGGGGGTAGTATGGGATCCGTA
GTTGGGGAGAAAATTACCCGTTTGATTGAATACGCCACTAAAGAATTTCTACCTCTTATT
ATAGTGTGTGCTTCCGGAGGGGCACGCATGCAAGAAGGAAGTTTGAGCTTGATGCAAATG
GCTAAAATATCTGCTGCTTTATATGATTATCAATCAAATAAAAAGTTATTCTATGTACCA
ATCCTTACATCTCCTACTACCGGCGGGGTGACAGCTAGTTTTGGTATGTTGGGGGATATC
ATTATTGCCGAACCCCATGCCTACATTGCCTTTGCGGGTAAAAGAGTAATTGAACAAACA
TTAAATAAAACAGTACCCGAAGGTTCACAAGCGGCTGAGTATTTATTTCAGAAGGGCTTA
TTCGATCTAATCGTACCACGTAATCCTTTAAAAAGCGTTCTGAGTGAGTTATTTCAACTC
CACACTTTCTTTCCTTTGAATCAAAATTAGAACATAAAGTTGAATTATTTTGAGCAAACA
AGTAATTAGTTTATCGGAATAATATCATTTTTTTTTCTTTCTATACCTTACGATACTCCT
ATTTTGACTAAGACTCCCTGCTGGATGGGATTCTAACAAACCCGTTAAAATAGATCTAAT
TCTAAAACTAAATAAATAGAATCTAATTCATTTTTAAGAAACTTTTTGCTAAATTGTAAG
ACAAGAGAAAAAAATGAATAAAATAATATCTCATCCATATCCCTTTCATGTAGAGGCATG
AAAAACTACATTATATACTCATTTAGAATTAGAATAGATTAGAGAGATATTAAGTAATAA
TAATCCCAATTTAGAATTATCAAATTATACTTATAATAAGATATAAGATATTAAGATATC
TTTATATATAATAAGATATCTTTATCTTTATATTCTATAAATATAAAATCTAAATAATAA
TAACAGGTACAAATAGTAAAGCGAGGTACCCATTCTATGACAACTCTTAACTTTCCCTCT
GTTTTGGTCCCTTTAGTAGGCCTAGTATTTCCGGCAATCGCAATGGCTTCTTTATTTCTT
CATGTTCAAAAAAACAAGATTGTTTAGAGCCAAGGGCTTTTAAACTGACGCTTGTATCAT
AACACAGATATCCTTTTAGCAAAATATGGTATAAGCGTCTTCCGACGAAAATCTCCCAAA
ATGCTATTTCTAGCTATTTTCAAATAGACCCAAATTGGCGGACGGCTGAATTGTAAAGTT
GGTCTATCTATATGCATGTGGCTATCTTTAGTGAGATCATACGAAGGGTATGTTATTAGT
TTAGATCTAACCAATTTAATGAATTACTCCTAAAGGTTCACATCAAACTATTGCTAGTTG
ATGCGAGTTACTTCGGAAACAAAAGGACTAAAGTCAAATTCATTTGGGGTATTCTCTCAA
TTCCAAAAAAAGCAACTGGAGCAAGTATGAGTTGTCGATCAGAACATATATGGATAGAAC
CTATAACAGGGGCTCGAAAAACAAGTAATTTCTGCTGGGCTGTTATCCTTTTTTTAGGTT
CATTAGGATTCTTGTTGGTTGGAACCTCGAGTTATCTTGGTAGAAATCTGATATCTTTAT
TTCCGTCTCAGGAAATCATTTTTTTTCCACAAGGAATTGTGATGTCTTTCTACGGGATCG
CGGGTCTTTTTATTAGTTCTTATTTGTGGTGCACAATTTCGTGGAATGTAGGTAGTGGTT
ATGATCGATTTGATAGAAAAGACGGAATAGTGTCTATTTTTCGTTGGGGATTTCCTGGAA
AAAATCGTCGGGTCTTCCTCCGATTTCTTATAAAAGATATTCAGTCCGTCAGAATAGAAG
TTAAAGAGGGTATTTATGCTCGTCGTGTCCTTTATATGGATATCAAAGGCCAGGGAGCCG
TTCCATTGACTCGTACTGATGAGAATTTTACTCCACGGGAAATGGAACAAAAAGCTGCTG
AATTGGCCTATTTCTTGCGTGTACCAATTGAAGTATTTTAAGAAATGAGCCGACAAATGC
ATGCTTTCTCAGCAGGAGGGCAAAAACGAAAGAATCCTCTTTTTCTATAACATAACTTAA
TTGAAATTTCTTCCGAACATCCCTTCGAGTCAAAGCAGACATATAGAAAAACAAAATAAT
AAAAAAGAGTGAATAGATTATAGATTCGATAACTTGTAATACAACTGATGCGTGAGAGAA
ATATTAGATTACATAAAGTCGACGAATTCATTAACAATTCACAGATGAAAAAATGGCAAA
AAAGAAAGCATTAACTCCTCTTTTCTATCTTGCATCTATAGTATTTTTGCCTTGGTGTAT
TTCGCTCTCATTTCAAAAAAGTCTGGAATCGTGGATTACAAATTGGTGGAATACTAGGCA
ATCCGAAACTTTTTTGAATGATATTGAAGAAAATAGTATTCTAGAAAAATTCAAAGAATT
AAAGGAACTCCTCCTCTTAGAGGAAATGATCAAGGAATACTCGGAGACACATCTACAAAA
CCTTCGTATAGGAATTCACAAAGAAACAATCCAATTAATCAAGATACACAACGAGGGTCG
TATTCATACGATTTTGCACTTCTCGACAAATATAATCTGTTTCATTATTCTAAGTGGTTA
TTCTATTTTGGGTAATAAAGAACTTGTTATTCTTAACTCTTGGGCTCAGGAATTCCTATA
TAACTTAAGTGACACAATAAAAGCTTTTTCTCTTCTTTTATTAACTGATTTATGTATCGG
ATTTCATTCGCCCCATGGTTGGGAACTGCTGATTGGCTTTGTCTACAAGGAGTTTGGATT
TGTTCATAATGATCAAATTATATCTGGCCTTGTTTCCACTTTTCCAGTCATTCTAGATAC
AATTTTAAAATATTGGATTTTCCGTTATTTAAATCGCGTATCTCCGTCACTTGTAGTGAT
TTATCATTCAATGAATGACTGAAAAATTATCTACCTAATCTAATTATAATGTTTTTTATT
ACTTTGCAGTTGTACATAAGGAAAGCATTGAAAAAAACTTTATATTTCTACCCATCCCGG
AGATTCGTGCTATATTCCGATATATTAAATTAAATTAATCCAGTCAAATTATTATTATTC
CAGTAAATAACAGAATCGTGGATAGGAAACTCCATTAGTGACCTACCCCAATTTATTGTA
TAAATTTTCGGGATCAATGGTTGGACCATGCAAACTAGAAATACTTTTTCTTGGATAAAG
GAACAGATTACTCGATCTATTTCCATATCGCTCATGATATATATCATAACTCGTACATCC
ATTTCAAATGCATATCCCATTTTTGCACAGCAGGGTTATGAAAATCCACGAGAAGCCACT
GGACGTATTGTATGCGCCAATTGCCATTTAGCTAATAAACCAGTGGATATTGAGGTTCCG
CAAGCGGTACTTCCGGATACTGTATTTGAAGCAGTTGTTCGAATTCCCTATGATATGCAA
CTGAAACAAGTTCTTGCTAATGGTAAAAAGGGGGGTTTGAATGTAGGGGCTGTTCTTATT
TTACCAGAGGGTTTTGAATTAGCCCCTCCCGATCGTATTTCCCCCGAGATAAAAGAAAAG
ATGGGCAATCTTTCTTTTCAGAGTTATCGCCCCAATCAAAAAAATATTCTTGTCATAGGC
CCTGTTCCTGGTAAGAAATATAGTGAAATCACCTTTCCTATTCTTTCCCCGGACCCCGCT
ACTAAGAAAGACACTCACTTCTTAAAATATCCTATATATGTAGGCGGAAACAGAGGAAGG
GGCCAAATTTATCCTGACGGGAGCAAGAGTAACAATACAGTTTATAATGCTACAGCATCA
GGTATAGTAAGCAAAATCCTACGAAAAGAAAAGGGGGGATACGAAATAACCATAGCGGAT
GCATCCGATGGACGTCAAGTGGTTGATATTATCCCTCCGGGGCCAGAACTTCTTGTTTCA
GAAGGTGAATCTATCAAATTGGATCAACCGTTAACAAGTAATCCTAATGTGGGCGGATTT
GGTCAGGGAGATGCAGAAATAGTACTTCAAGATCCATTACGTGTACAAGGTCTTTTGTTC
TTCTTCGCATCTGTTATTTTGGCACAAATCTTTTTGGTTCTTAAAAAGAAACAGTTCGAG
AAGGTTCAATTGTCCGAAATGAATTTCTAGACTGGCGTATTTATCGACATCAAGTTTGTA
AAAAGAACTTTTTTAGCAATTATATATGATAAAAAATGAAATTATAAAAAGAATTTTGTT
CTTTTAGACTCTTAGACTCTTTTTCTACGAGATGCCGGGAATTCCTTGTACGACATTCCT
AGACATAGTATATAGGTTGCTATTGTCAGATTGAAATGTCAAAAATGCATTTGATTCTAA
TACATTTCACTTTGGCTAGATCCTATCCAAAAGTAAACGGGAAATAGAACGTATAAATAT
AAACGAAGGGAGCAAATATTTCTGGGAGGTTTTATTCGTCTTCCTAGTCTTCGACACAAG
AAAAGGGGTGTGAAAAATCCTTTTCTTGTGTCGAAATAATAATGATTCTTTATACTGTTC
GTCAAACATTCCTAGTGTTAGTTTCTGTTTTTTACAGATGTATCATAACGTTTTTTGGAG
TTATTGCGTATTTTATTAATTATTATATTATAAATTCTATTATAATAATTAATAATTACG
TATACTATAAAAAGTGGTGGACAAACAAAAGAGGAGGGGCAAATTTGTTGAGTAAATAGA
ACTTCGTCAATGAACCTATAAAAAAATATTCTAATTATTAAGAACTCAACGGGACCTTCT
ACCTTAAATCAGACAAACAAAGAAGGGAATCCGTTGAGTTCTTACGCTTTCATGTCTACA
ACTCAATTCATCGGATTACTACAGGGATGAACCCAATCCGGAATATGAACCATAAAAGAA
AACGCCTACTAAACCGATCACAAGAATACCAGCTACAGTACCTATTATCCAAAGAGGAAT
TCTTCCAGTAGTATCGGCCATTTACCCCACTTCCCTCCACATTTTATCAAGTGGTCATAC
TAGAGACATAAACAGTCATGGATAATTATCAGATGAGATCCTTCCGAATGGGCTAAAAGA
GAGAATACCTAGAATAATTAGTCTATTATTTTAGTTGTCTCTCGTTTTATTAATTGAAGA
AATAATTGGAAAATAAAACAGCAAGTACAAAAATGAGTAATAACCCCCAGTAGAGGCTGG
TACGATTCAATTCAACACTTTGTTCGTTTGGGTTTGATTGTGTCGTAGCTCTATAATTCG
GATTAGGTTTATCGTTGTATGAACTGCATTGCTGATATTGACCCCAAAAAAGAAACGGTA
GGTACAGCTAGGCCGTGAACAGCCAACCATCGCACTGTAAAAATTGGATAGGTTCGATCT
ATGGTCATTGAGGCCTCCTAAAAAGATCTACTAAATTCATCGAGTTGTTCCAAAGAATCA
AAACGGCCGGTGATTAATGGAATTCCTTGTCGGTTCTCTGTGAAATACTCGTTTGGCCGA
GGGCTTCCAAACACATCGTAAGCTAAACCAGTGCTGACGAATAACCAACCCGCAATGAAT
AGGGAAGGTATAGTAATGCTATGAATGACCCAGTAACGAATACTGGTAATAATATCAGCA
AAAGAACGTTCTCCTGTGCTTCCAGACATGCTGAGCTCCACATATTCTTGTACAGTCAAA
AGGGGATCGATTCCGTAAAAGATTGGATCAGTAAATGTAAATTAACTGAAAAATCTTTGT
GAGATCGTCAATATTGTACCGAGGGCGTCTTTAGAGTATACCGAATCAGTATAGCTATCC
TTCTTCTGACACAGCAACGCACTTTCAATCATTATTGGAAAGAGGTGCTAAATAATTTAT
TTCTTCTTTTACTTGTTGTTTGTTGATGTAAAATACTGTCCCATTCAATAGAAAATTATT
TCATTTAAAATAATCTACTTCTCGCCATTATGAGTTTAGGGCTAGAAACTGAGGATCAGA
GAAAATCTGATAAGGTAGTTTATAATAATTCATGCAATATATTAGAATATTCCCACAATT
GTAAGTAGATGTGAGAGCTAAAAATATTTTTTATTCATAGTTGTAGAACCGCTTTTTGTT
GGAATCTTTTTTTCTTTTAAGGAATTGGTTAGTTGTCCAGTAACAAGTAAGAATAGGAAA
TTTTATTCGGATAAACGAAAAAGAATGAAATAATTGGAATCACTAATGCATGCATTGTTG
TATTAGATCGAAATCTGAAGGTTCTTTCTTGACCTAACTACAAAAATGTGCATTTATAGA
TAAAAAATAGAACTTCTAAAGCAAAAGAGAATATCAATTACTATCTTAGAATATAGTTGA
ACCAAAACACCTATTTTTTTTTTTCGAGTGATCGTGTGATAACTTTTTGTTATTATTCAT
TCACGATATTATATGAGTGAACCTATTTCGGAATCTAATTAGTTAAAATAAAAGTAAAAG
TTTGATAAGATTACTGTTCGCTCTAAAATATAAAATAGATTCAATATAAAAAAGATAAAA
AAAAAGAGGAATAATTTTCTAATTTTTTTTTCATAATCATTCGAAAAGAGTTTCGTTTTA
AAACGAAATTACACGACTCAGTTCTTATTATTCGTTTATAAGTTGAGTTGAAAAATGATC
CAAGAATGCATTCGCTGATTGCAAACATGCTATGGGTAGATGCTATAGATGATGAATCCA
TTTCTTTTTATACAGTTGTGACTTTATCCTTGTTAGTGCTGTCTATAATGATAGATGAAT
CAAAAACTTTCAATTGGTATTTTTGTTTCTCTCCTATTTTTCAAAAAAAGGAAACTCAGG
TAAGTGCTTTTTTATAAACATATGTATGTATAAAAAGAACATATTTCATTTAGCTCCTTG
ATGCCTACCATAACTAGTTATTTCGGTTTTCTCCTAGCGGCTTTAACTATAACCTCAGCT
CTATTTATTGGTCTGAGCAAGATACGACTTATTTGAAACTAATTGCACAATTCATAAAAG
GAAATCTTTCCGTGAACTTACGTATATTTCTAGTTACTTACCGTATCAATCCGTATCAAT
TGCCAATTCTTGGTCATTGAGATTCATGGTAATTCAGATTAATATTTAGGTATAGATATT
ACCTCTTTTTTCTCCTTTCAAACAAATTGAAATGATTGAAGTTTCTCTATTTGGAATCGT
GTTAGGTCTAATTCCTATTACTTTGGCTGGATTATTTGTAACTGCATATTTACAATACAG
ACGTGGCGATCAGTTGGACCTTTGATTAATTAACATCTCTTTTTTTGATTGACCTCCTCC
TTTCTTTAATATCCAGGAGGTCAAATTAAGATTGCTGTTCCAGTTAGTGTTTCAGTCGAA
TTCAATCGAAGAAGATCTGAATCACGCTCTGTAGGATTTGAACCTACGACATCGGGTTTT
GGAGACCCACGTTCTACCGAACTGAACTAAGAGCGCTTTCTTCTCATAAAAGATAAGACT
GTAAAGAAAAAGATTGGCCCCAATACATCTTGTATGCATACAATAGTATCAAAAGAATGA
AAGTCTCAAAAGAATGAAAGATTCTCCATGATATGTCCAATGTGAATTGATCTCAAAAAC
TCCCTCGTTATTGCTCAAAGGAGCAGTAATAGGTAGGGATGACAGGATTTGAACCCGTGA
CATTTTGTACCCAAAACAAACGCGCTACCAAGCTGCGCTACATCCCTTCCATTGGTCTAC
AGTGTCATTGTAGAGAATTCCTGTCTTGTTTTCCACATCATTATCGCCTCTATTAAAATC
TAGAATTTTTATGTCCATTTCGTCTTTTTGGTCTCATTTAACATATAATAATAGTAAAAT
ACTTCTATCTATATAGAAATATGGAATGGAACCCCTAGAATCTTTTGGGGGAATATTTGG
GAAGAAAGGGACGTTTTTTCTGTATTTAACAAAAAGTAAATATTATTTATTTACTGGATG
ATTGTACATTTCAATATGTATTATCTTATGTATTACAATAAAATGAAGGAGTTTTTTCAA
TGCGAGATCTAAAAACATATCTTTCCGTGGCACCGGTACTAAGTACTCTATGGTTCGGTT
CTTTGGCAGGTTTATTGATAGAAATTAATCGTTTTTTCCCGGATGCGTTGACGTTCCCCT
TTTTTTCATTCTAGTTATTGACGCGGGAAGGAATAAAGAAGATTAGAGATACAATTAAAT
AGAAGCCCCCTTCTTTTCTCTTTTTTCCCTTTTTTAGAATAAGGGAGGAAAGAGAAAGAA
TCAAAGTGCATTCAACAGCCGCGAGACTCAGGTTAAGGTTGTAATTAGATTTAATTTCTA
TGGAAGTCGAATAAAAACTCTGGTTCTACGGAAAGAGTATTATACAAGATACTTATATTA
TATGAAATACTGTACTGAAATATCGGTTAGAAATCCTTCTATCTTATTTCCATATTGAAT
TTATTGTAGTGAAATCTTGCATAAGAGGATAGCAAGTTACAAATTCTATTTTGTTTTTTC
CTTCCTTTCTTCTTTTTCGTTTCGAATTGAAAGAGGAAGAGTTGAGTAAATGAAAAATCC
AAAGGAGGTTCATGGCCAAGGGTAAAGATGTGCGAATACCGGTTCTTTTGGAATGTACCG
CTTGTGTTCGAAACGGTGTTAATAAGGAATCAAAGGGCATTTCCAGATATATTACTCAAA
AGAACCGGCACAATACGCCTAATCGATTGGAGTTGCTAAAATTCTGTCCATATTGTAACA
AACATACGATTCACGGGGAGATAAAGAAATAGATCGAACCGATCACCTGCCCCTTATCTT
ACAAGGAAAGGGAAAAATGACATTATATATATAACATATTTAACATAGTTAAAGATAATT
ATAAACAAACCAAATCCTATTTATTTATTCTAATTAGAGATACGGCCTAAATAGTATTTT
AGGGATAAGAAATAAACTAACCAAACCATGGATAAATCCAAGCGAACTTTTCTTAAATCC
AAGCGATCTTTTCGTAGGCGTTTGCCCCCGATCCAATCGGGGGATCGAATTGATTATAAA
AACATGAGTTTAATTAGTCGATTTATTAGTGAACAGGGAAAAATATTATCTAGACGAGTG
AATAGATTGACCTTGAAGCAACAACGATTAATTACGATTGCTATAAAACAAGCTCGTATT
TTATCTTTGTTACCTTTTCTTAATAATGAGAAACAGCTTGAAAGAACCGAGCCGACCGCT
CGAACTCCTAGTCTTAGAGCCCGAAAAAGATAGGTTTACACTTTCGTCACTTGAATTCAA
ATCCCCATCCGAACTCAAATACGGATTGATATTTTGTTGGAAAAATCCAACAATCCGGAT
TGAATTCTCGTGTCGTCGTGTCGTAAGAAAAAAAAGAATACTCTGGGAAGAATAAATTGT
TTTTATTGGGCGTGTTGATTCATATTTATTTTGACTACTTTATCATATTTTATCATATAT
TAATTCTATTAATTCTATTCTATTCATTTTTATTTGACCTTCCCGGAGTTCATTCTCCGG
GCAACTCCGTTTAACCGGTGGATTCCTTCCAACTCACTTCTTTTATGATCTCATTGGAAA
TCATATAAAGACAATTCCTATTTGATATAGCTATTTGTGCAAGTATTTTACGATTAAGAA
GCAACTGTCTCTTGTACAGATCATTTATTAATCTACTATAACTATAGCATACCCCCCTTT
CACGAATTGCTGCATTTATTCGAGTGATCCACAAACGACGAAAATTTATTTTTTGCTTAT
CCCTATCCCGATGAGCCGAAACCAAAGCTCTGATTTTTTGTTGAGTAATAGTTCGAGTAA
GTCTTGAATGAGCCCCCCGAAAGCTTGATGCAAATAAACGAATTTTTGTTCTACGTCTCC
GAGCGATATATCCCCGTCTAATTCTGGTCATTGAATAAATGAAACTTTAACGAATAACTA
ATCGATTTCCTTTCTTTCAGTTATTCTTTTGCCCCTTTCCTAGTATATTAATAACAAAAC
GGATTTTTCCAATGTATAAACTAAAAATTCCAATGGCTTTGGCTACTATAACCTTCCCAA
CCACGATTTTTTATTTTTTCTAGGCATTTCACCTCGAAATACGAAATTGTACTTAAAAAA
TAGCAATGATAAAGAAATAGTGGATTCCATCGTTTCTATGGTTACTTCTTAAACGGTGAG
GTCTTCTCTATACACCGGAGCCTTTACTTCATTTAATCAATGTTATTGCTAACTTGTATA
GTTCACATTCTTCGGCTCTACCCATGAATTATCCAGTAATAGGTCTTTCACAACGAGCTC
TACCTATACAGTAACGGTATTTAATTATGAAAGTTGGCTGGGTAGCTGACCCTGTTAGTC
CGTTCTTGCAAGAGGCGTCTAGGTTAACTAAGATTTCCTCCGCTTAATGGATAACCATTT
GCTACCAATGGAGAATTGCTTCTCATCTTGAATTGAGGTGAGTGGTTTTACACCAATAGA
AACCATAAATTTCATACACAATAAAAGGGATATCATCCATTTTCTTATTTTTAGATAGGA
AATGTAGTTTGTTTTTCCGTTCTATCCTATTTGATCATTGATATTTGAACATTGTCCTCT
TTCCTTTGTTCTAGTTCATGATCTGAACGAGTCGCACATACACCCTAGTACATGTTCCTC
GACGCTGAGGGCATCCCCGAAGCGCGGGGGATTTTGTGACATTTCTAATTGGCTGTCTTG
TATTTCTGATAAGTTGTTTAATCGTTGGCATGTTGAATCATATACATAATGGACTGGTTT
AGATCAATCCTAACCGGATGATTATGAATTACAATAGTAAATAAAAATCATAGAATATTA
AACTCGGCAGGGTGAATTTTAAATCACGACTTGACGTGAAATTGAAATATTGAAATAAAG
GCTATTCTCATTCAACCGCTACAAGATCAACAATTCCATAAGCTTGGGCTTCTGTTGCTG
ACATAAAAACATCTCTTTCCATGTCTTCGGATACAACCCATAAAGGTTTGCCCGTTCTTT
GTACATAAACCCTTGTCAGGGTTTCACGTAGTTTCAGCAGTTCTCCCACTTCCAGGATGA
ATTCTCCCGTTGCTACTTCAGAAAAAGAACCAGCAGGTTGATGGATCATTACCCTGATGA
TATAAGATAATAAAAAGTTTCTCTGAGGGGAAGATAAAAGAAAGATAAAAGAATAACAAG
AAAAAAGATAGAATCGAACAACCGTACGGGCATTATGCATTGCATACGGCTCTACAATAA
AATTGACCCTTACCTTCAAAAAATAGGATCGATTAGACCCCGCTCGGTAAATGATCAACT
TACCACCCTTCCTTTCGGAGGAATTCAAAAATACTATGATGGCTCCGTTGCTTTATATAT
TTATTATATTTTTTTGTCTGTGATTTGTCTGTCATTCAGCAATCCCAAAGTTGCTTTTTT
GATCAAATAAACTAAGGAAAAAAGAATCTTTTTTTTTTCGCTCTATATTAAGAGACCTCT
GGTGTGAAAAAAAGTTTGTGACGCTGAACTGGACTTCCGATAATAAAATAGGAAATACCT
TTTTCTCATATTACTCTCTCGATACATAATCTAATGTTTTGAAAACAGAATTTCTTATAT
CGAATTCAAAGTGCCATGCTATTATTACTTAATATTCATATTTCATATGGCGAAGGCATA
GTCTTCTTTTTTCTCTCAAATAAAAGCCTCATTGGCGCCAAGCGTGAGGGAATGCTAGAC
GTTTGGTAATTTCTCCTCCTACCAGGATAAAAGATCCCATTGAAGCGGCTGATCCCATGC
ATATTGTATGTACATCTGGTTGCACAAATTGCATAGTATCATAAAGAGCGACCCCCGGTA
TTACCCATCCGCCAGGAGAGTTTATAAACAAATACAGATCTTGGGTATCATCCTCGATAC
TGAGATATATCATAAGACCAATAAGTTGATTTGAGATCTCACTATCAACCTCTTGACCTA
AAAAAAGTAATCTTTCTCGATAAAGTCGGTTGATTAGGGTCAAATTGTATCCCCTCGAAA
CCGTACAGGCGCCTTTTGACGCATACGGTTCAAAAAAAATCAATGTGTAGATTCCAATAC
TTTTGCTTTTTTCATAGCAAGTTCTTTCTAACTTCTAATAAAAGGATTTTCTTTGATTTT
TCACTAAATATGAGTTTGTCTTCCTTTCCTTATATATAATGTAATGTAATGTAAATGTAT
AATATATAAAAGAATTCATTAAACTTATCCAATTTACTTTTCATTGATGGATTGTTTCAT
CGCGATTCAATCCAAATCACGATGTCATTTTCTTGTTCTTAAATGGGCCTCTTTAATCTT
TTTAGGTTTATGCTCTACTCCGGGTAAAGATCCGCCCAATTTTGATTTAGACATTTGGAC
ATATAGTACAAATGCTCCCATTACCACTTCTTTTTGTTATTCCTTCTTTTTTCAATTCAC
GCATTCCGTAAAAGAGTTGACGGCTTCCTGCATATTACTCGATTGATTAACATAAGAGTT
TGAAATAACTTCTACTTACAAAAAAAAAGATTTCTTTAAAAATAGGAATCCTTTCTGATA
TAAAATAGATATATTACCACTTGGTTTTTTTAAACGGAGCCTGGATACTTCAATGTAGTA
GTCCAACTAAGCCAACCATAAATTATTCTAATTGATAATAGTCATTCTAATCCCCCCCAA
AAAATGGATCTAATTGCACTTCACGCTCCAAATTTTTGATTATTTTTGATGATTCAATAA
TCTTTGTGGGCGAAACAGAGGATATCTCGATTAGGGAGAAAACGGGAAAATCCCATATGA
CCCAATATATCTGACAAGTCGCACTATATGTCAACCCAAGATGCATCTTCCTCTCCAGGA
CTTCGAAAAGGTACTTTTGGAACACCAATAGGCATTAAATTAAAGAAAAAAGAACTAAGT
ACTATATTTTACTTTGATGTGGAAACGTAACAAAGCCTTTATTCTCTTTAGAATATTCTA
CTTTATCCTAATCATATTTTCTTCAGAATTCGAAAAATGGATAAGGAAAGTCAGAAAAAA
AATAAGGGAAAAATATTAGGAATAATGTCCTCTAATAATGAACAAGTATGGGCACATTCG
CTCATATAAAATCGCATTAACCTCCCCATTGCGTATTGGTACTTATCGAGTATAGAATAA
ATCTGCTTCTCTTTGTTCCTATGAACAAAATTGTTCCATTATTACCAACAGAATAGAACA
AATATGAACCCTTACGTTCAAATAAGCCACTAAATAGGGGGGTCCATAACATAGTCATAG
TATAGTCTTTTCCAATGCAATAAAGTTACGTAGTGTCTTTTTTCTTTCATAAAGGGGTAT
TTCCATGGGTTTGCCTTGGTATCGTGTTCATACCGTTGTATTGAATGATCCCGGACGGTT
GCTTGCTGTTCATATAATGCATACAGCTTTGGTTTCTGGTTGGGCCGGTTCGATGGCCCT
GTATGAATTAGCAGTTTTTGATCCTTCTGACCCTGTTCTTGATCCAATGTGGAGACAGGG
TATGTTCGTTATACCCTTCATGACTCGTTTAGGAATAACCAATTCATGGGGCGGTTGGAG
TATCACGGGAGGGACTATAACGAATCCAGGTATTTGGAGTTACGAAGGTGTGGCTGGAGC
GCATATTGTGTTTTCGGGGTTGTGCTTTTTGGCAGCTATTTGGCATTGGGTGTATTGGGA
TTTAGAAATTTTTAGTGATGAACGTACAGGAAAACCTTCTTTGGATTTACCCAAGATCTT
TGGAATACATTTATTTCTTGCAGGTGTGGCTTGCTTTGGTTTTGGTGCATTTCATGTAAC
AGGCTTATATGGTCCTGGCATATGGGTGTCCGATCCTTATGGGCTAACAGGAAAAGTACA
ATCTGTAAATCCATCGTGGGGTGTGGAGGGTTTTGATCCTTTTGTTCCGGGAGGAATAGC
CTCTCATCATATTGCGGCAGGGACTTTGGGCATATTAGCGGGCCTATTTCATCTTAGCGT
CCGCCCGCCTCAACGTCTATATAAAGGATTGCGTATGGGCAATATCGAAACTGTCCTTTC
CAGTAGTATCGCTGCTGTCTTTTTTGCAGCTTTTGTTGTTGCCGGAACTATGTGGTATGG
TTCAGCGACTACCCCCATCGAATTATTTGGACCTACTCGTTATCAATGGGATCAGGGGTA
CTTTCAACAAGAAATATATAGAAGAGTTAGCGCTGGGTTAGCCGAAAATCAAAGTTTATC
AGAAGCTTGGTCTAAAATTCCTGAAAAATTAGCCTTTTATGATTACATCGGAAATAATCC
GGCAAAAGGGGGATTATTTAGGGCGGGCTCGATGGATAACGGGGATGGAATAGCGGTTGG
ATGGTTAGGACATCCTGTCTTTAGAGATAAAGAAGGGCGTGAACTTTTTGTACGTCGTAT
GCCTACCTTTTTTGAAACATTTCCGGTCGTTTTGGTAGACGGAGACGGGATTGTTAGAGC
CGATGTTCCTTTTCGAAGGGCAGAATCAAAGTATAGTGTCGAACAAGTAGGTGTAACTGT
TGAGTTCTACGGTGGTGAACTCAATGGAGTCACTTATAGCGATCCTGTTACTGTCAAAAA
ATATGCTAGACGCGCTCAATTGGGGGAAATTTTTGAATTAGATCGTGCTACTTTGAAATC
TGATGGTGTTTTTCGTAGCAGTCCGAGGGGTTGGTTTACTTTTGGACATGCTTCATTTGC
TTTACTCTTCTTCTTCGGACACATTTGGCATGGTGCTCGAACTTTGTTTAGAGATGTTTT
TGCTGGTATTGACCCAGATTTGGATGCTCAAGTAGAATTTGGAGCATTCCAAAAACTTGG
AGATCCAACTACAAGAAGACAAGTAGTCTGATCCAACATTTTTTTGGTTTCTTTCGAATC
TATTTTCTTTTTATGATTTGATATAGGGATAGGGTACCCGAGAAATCTTGATTTGAATCT
TCATTTTTTTTTACTCTTGCTCTTTCTTTATCCGGGATACGATTCCCCCAAAAAATAAAC
AGGTATGGAAGCTATAATTTAAACCACGATCGAATCTATGGAAGCATTGGTTTATACATT
CCTCTTAGTCTCGACTCTAGGGATAATTTTTTTCGCTATCTTTTTTAGAGAACCGCCAAC
AATTCAAACTAAAAAATAACAAAAAATGAAATGATTTTTCATTATCGCAATTGAAGTAAT
GAGCCTCCCAATATTGGGAGGCTCATTACTTCAATTAGTCCCCATGTTCCTCGAATGGAT
CTCTTAGTTGTTGAGAAGGTTGCCCAAAAGCGGTATATAAGGCGTACCCAGTAAAACTTA
CAAGTAAACCAGATATAAAGATGGCGACTAGGGTTGCTGTTTCCATTATTATATAATTTC
AAGACCACAATGGATCTATAGTAAGATCGTTTATTTACAATGGGATGGTATACAAAGTCA
ACAGATTTCAATGAATATAATAGGATTTATGGCTACACAAACTGTTGAGAGCGGTTCTAA
AGCTCGTCCAAGACAAACTACTGTAGGGATGTTATTAAAACCCTTGAATTCGGAATATGG
TAAAGTAGCTCCTGGGTGGGGAACGACCCCTTTGATGGGGGTCGCAATGGCTTTATTTGC
GGTATTTCTATCTATTATTTTGGAGATTTATAATTCTTCCGTTTTATTGGATGGAATTTC
AATGAATTAGATCTATAAGAACCCCCAAGTCTTAGCTTTTCAATAAAAAAGGAATCTGTT
AGAGCTCGGATTTCTAGCTCATTCTATTTTGGTAGTTCGACCGTGGAATTTCTTTGTTTC
TGTATTTCTGGAATATGAGTGTGTGACTTGTTATAATTGATCCTATTGATAGTACAGAGA
ATAGGTCTGTCATCTTTATAGAGATGGTTCTACTTCGTCGGATATTTTTTCTAGTATCTG
GAACACGGAATATATTAAATAGATTAAGAAATATTTGAACTATGATTCATACTTAATATG
CAAACTTCGTGGCCGGACTCCAAAAAGATTCCAAGAATTTAGAAAAGAAATATAAAATGT
TTCTTCTTTTAAATGTATGCTTATTTTGATTCAAAGACAACTCTTTCTTCGGATTTTTGG
TTATTTTCTATTCGTGGAATAAGGGATGATCCGCGGATTCGTACTCAGGGAATCTTTGGG
CTTAACTTAGTATTTTTATTGAATCATCGTGGTTATAGTATGAATCTGGGGTTTTAATCG
ATTCATAGGGTCTTAACAAGAGAATTCCTATCAATAATAAATAAAACAAATAAAAAATTA
TATACAAAAACAAATAAAAGAAAAAGAAAGAAATAGGGAAGAGAGGATTCAAGAGGCCCG
TAAGGATCAAGATAAAGACAACTGAGCCAACTTGATATTTTGGTATTATCACCACAAAGA
AGAACTTTCGGATTTTTTGTTATTCATATCTTCAGAGCAGATTGAATTGGAAAGCAATAA
GTTTCTTTCTATTACATATCCGTTCCGACCAGTATTTGGGTGTTTTTGCTTGAGCTGTAC
GAGATGAAAGTCTCATATACAGTTCTCGGAGGGGGAATCACACCTATCTCAATAAAGTCT
ATGATTGGTTTGAAGAACGTCTCGAGATTCAGGCGATTGCGGATGATATAACTAGTAAAT
ATGTTCCTCCTCATGTAAACATATTTTATTGTTTAGGGGGAATTACGCTTACTTGTTTTT
TAGTACAAGTGGCTACAGGCTTTGCTATGACCTTTTACTATCGTCCGACTGTTACTGATG
CTTTTGCTTCTGTTCAATACATAATGACTGAAGCGAATTTTGGTTGGTTAATCCGATCAG
TTCATCGATGGTCGGCAAGTATGATGGTCCTAATGATGATCCTACATGTATTTCGTGTAT
ATCTCACCGGTGGATTTAAAAAACCTCGTGAATTAACTTGGGTTACAGGTGTGGTTCTGG
GTGTATTGACTGCATCTTTTGGTGTAACTGGTTATTCCTTACCTCGGGACCAAATTGGTT
ATTGGGCAGTTAAAATTGTAACAGGTGTACCTGACGCTATTCCTGTAATAGGATCGCCTT
TGGTAGAATTATTGCGCGGAAGTGCTAGTGTGGGACAATCCACTTTGACTCGTTTTTATA
GTTTACACACTTTTGTATTGCCGCTTCTTACTGCCGTATTTATGTTAATGCACTTCCCAA
TGATACGTAAACAAGGTATTTCTGGTCCTTTATAGAGAAGATATAGCATAGAGATTTTTA
ATTCATCATTTATCACTTGGGGTAGGAACGATAGTATTTTATTGCTACAAGTATGGATTA
TTGAAAATAATAAGACATGTATTTGGATATTTCCCTTGAACTCTGCAATATTTTTTATTT
GGCATCAATAGTTGAAGGGAATTTTCCGAAGAGAAAATGGATTATGGGAGTGTGTGACTT
GAACTATTGATTGGTCTGTGCAGATATGTGCCTTTATTTATCTGCCACATTTGAATTCAC
AACCAAATGTGTCTTTGTTCCAACCATCACGTAAGACCATACAGAGGATAGGCTGGTTCG
CTTGAAGAGAATCTTTTCTATGATCAGATATGAATCATGTCATACATGAGCAGGCTCCGT
AAGATCTAGTTCACTTAATTTCAGATTGAATTTAATAGTATAAAAATGCATTCATTTCCT
CTGCATTGACGCAATCTACGATACTATCGGAGTGAAAAAAGGGTCTAAAGAAGAACAGAG
ACTAGGCTATATTAGTAACAAGTAAATCCTTTGTGTATGTTGTCTCTAAAAATTTTTGGG
ATATACATCAATCATAAGGTCTGAGACGACCCAGAAAGCAATTGATCATCTCACGATCTA
TTTTATAAGCCTACTTGGGTATTGAGTATTTATTTGCAAGAACTTAATTTTTTGTACTCG
ATAGTTTCAACTCCAGAAAAAAGAATCCCGTAAAATTTTTTATTTTACTTATATGCGGGG
TCTAGATGACATATATTTTATATGGATTCATTTGGTTCTTTTTATTCTTGCTAGAGCCGG
ATGATGAAAAATTATCATGTCCGGTTCCTCGGGGGGATGGATCTATAAGAATTCACCTAT
CCCAATAACAAAAAAACCTGACTTGAATGATCCTGTATTAAGGGCTAAATTGGCTAAAGG
TATGGGTCATAATTATTACGGGGAGCCCGCATGGCCCAACGATCTTTTATATATTTTTCC
GGTAGTAATTCTAGGTACTATTGCATGTAACGTAGGCTTAGCGGTTCTAGAACCATCAAT
GATTGGTGAACCGGCGGATCCATTTGCAACTCCTTTGGAAATATTACCTGAATGGTATTT
CTTTCCAGTATTTCAAATACTTCGTACAGTACCAAACAAATTATTGGGTGTTCTTTTAAT
GGCTTCAGTACCCGCGGGATTATTAACAGTACCCTTTTTAGAGAATGTTAATAAATTCCA
AAATCCATTTCGTCGTCCAGTAGCGACAACCGTATTTTTGATTGGTACCGTAGTGGCCCT
TTGGTTGGGTATTGGTGCAACATTACCTATTGATAAATCCCTAACTTTAGGGCTTTTTTA
AATTGATTCAATTGGGAAATAAAATATAATGACGCATGTATCTAGGGAGCAGTCGCTTCA
AAGTGAATTCTCCCTAGATACATCTATTCAATTAAATTATGTCAATTAAATTATGAATCT
ATGCAGATTCCTAAGATCTAAATTGTCCTAAAGATTCAAAACTTATGTTTTGGCCTTTTT
CTAAAAAAAAAGATGAAAAAATCCAATGGATTTAAAACGGATTTTTAGGTAAATCAATTA
CGAAATTTTTTTCTAGAATTCCTAAAATTTGTTTGACATCTTCTATGTGAAAATGCTCCA
TTTTCATAAGATCTTCTTGGCTGTTATTCAAAAGGTCCAACAGTGTATATATATTGGATC
TTTTGAGGCAATTATAGATCCTGGGAGGCAATTCTGATTGGTCAATAAAAATCGATTTCA
ACGCCATTTTATTTTTATTTTTTGTTAGTTTAGCCAATTTATCATAAAAGGTAAAAGGGG
GTAAAGGAATCATGTGTTGATTGTCCTCTAAATTTAAATTTTCTTCTTTGGTATGTAAAA
AGGGAATCAATAAATCAATCAAATTCCGGGAGGCTTCGTGAAGTGCTTCTTTAGGAGTTA
AACTTCCGTTTGTCCATATTTCGAGAAATAGTATCTCCTTGTTACCATTTTCATAAGAAT
GAATACTATGATTCGCATTTCGAACAGGCATGAATACAGGATCTATAGGATAACTTCCAT
CTTGAAAGGTATTTGGCGCTTTTATAAGATATCCGCGATTCTTCTCTATTTGTAATCCAA
TAACCAACTCAATGGGTTCTGTCAAGGTAGCTATATGTTGTGTATTATCGACGATTTCTA
CATAAGGCGGTAAGATGATATCTTGAGCAGTTACATATCCAGGGCCCCTGACACAAATAG
ACGCCTCACAAGTTCCATAGAGATTACTTCTCAATACGATTTCTTTCAAATTCATTAAAA
TTTCATGTACCGATTCTTGAATACCCATTATGGTAGAATATTCGTGTGATATTTTCTCAA
ATTTTGCGCGTGTGATACATGTTCCTTCGATTTCTCCAAGCAAAGCTCTTCGCATCGCAA
TGCCTATTGTGTCTGCTTGACCTTTCATAAGCGGAGACAGAATAAAGCGCCCATAAAAAA
GACGCTTACTGTCTGCTGCTGATTCAACACACTTCCACTGGAGTGTCCGAGTAGATACTG
TTATTTTCTCTCGAACCATAATAATATTATTTTATTTGATCAGATCATTGAATCATTTAT
TTCTCTTGTTTCTCTTGCTATTGAAATATCTTCCATTTTTTTTTTTCTATACACGTCTTT
TTTTCGGGGGTCTACAGCCATTATGTGGCATAGGAGTTACATCCCGTACGAAAGTTAATA
GTATACCACTTCTGCGAATAGCTCGTAATGCTGCGTCTCTTCCGAGACCGGGACCTTTAA
TCATGACTTCTGCTCGTTGCATACCTTGATCTACTACTGCACGAATAGCATTTGCCGCTG
CGGTTTGAGCAGCAAATGGCGTCCCTCTTCTTGTACCTCGGAAGCCACAAGTACCGGCGG
AGGACCAAGAAACCACTCGCCCCCGTACATCTGTAACAGTCACAATGGTATTATTGAAAC
TTGCTTGAATATGAATAACCCCCTTTGGTATTTTACGTGTACTCTTACGTGAACCAATAC
GTCCACGTGAACCCTTTTTCGGTATAGCTTTTGCCATATTTTATCATCTCATAAATTTGA
GTCAGAGATATATGGATATATCCATTTCATGTCAAAACAGATTCCCTATTTGTATATCAG
GTCTTTAATGAGTCTTATTATCCTTGTCTTTGTTTATGTCTTGGGTTCGAACAAATTACT
ATAATTCGTCCCCTACGACGTATTAGTCGACACTTTTCACAAATTTTACGAACGGAAGCT
CTTATTTTCATATTTGCCACTCCTTACTTTAATTTTGAATCTACTTCTTGGAAGAAAAAA
AGTTTCTTGAAATTTTCAATTTTTAATGGTATTCCTACGAAATAAATAGGGAAACACCTA
ATCTTTCGAATCTTTGTTGCGGAGTCGATAAATTATACGACCTCTGGTTGAATCATACCG
ACTTACTTCAATTTTGACTCTATCGCCTGGCAGTATCCGTATAAAACTACGTCGGATCTT
TCCTGAAACATAACCTAGAATTATATCTTCATTATCTAAACGAACCCGGAACATACCGTT
GGGAAGCGATTCAGTAATTAAACCTTCATGAATCCATTTTTGTTCTTTCATTCCAGGCAA
AACCCCCTTGAAGTATTAACTAGTGGAGGAAGAACCCTATTAGACAACCCAGCACTTCTC
TTTTCTTTTTCACAAATAAGAAGTTTCATATTCAATTCGGATATTAGAAAGATTACCATA
TATAACACAAAATTTCTCCGCCTATTCTTTCTAGTCGAGCCTCTCGGTCTGTCATTATAC
CCCGAGATGTAGAAAGAATTACAACACCCATCCCACCTAAAATTCTAGGAATTCTTTGAT
AGTTAGAATAGATTCGTAGACCCGGCCGACTGATCCGTTTTAAATTTAAAAGATTTCTAT
AAGCGCTTTTCCTATTCCTTCTATGTCGTAGGGTTAAAACCAAAAAATATTTGTTGTTTT
CTCGATGTTTTCTCACGTTTTCTATAAAACCCTCTCGTAAAAGTATTTTGACAATACTTT
CGCTGATATTAGTAGATGCTACTCGAACCACGCTTTTTCTATACATATCGGCATTTCGTA
TAGAGGTTATTATGTCAGCAATAGTATCACTACCCATGATTAATTAAAATTATTGGTGCC
TCCAAATTTGGATATAATCAACATGTTTTTCTTTTTTTTTTTTTTACTTATTTTTTTATG
AATATTAATTTTGAAAGGTATATACGTGAGACAAAATCTACTAAATGAATCTTAATCTAT
TTCTTTTAAATACCCTACTATAACCATATCGTGGTCTCATTTTATAATACCTCAGGAGCT
AATGAAACTATTTTAGTAAAATTGAACTGTCTCAATTCTCGGGCAATCGCACCAAAAACT
CGAGTTCCTTTTGGATTTCCTTCTTGATCAATCACAACTGCAGCATTGTCATCATATCGT
ATTATCATACCGTTGTCACGTTTAAGTTCTTTACAAGTACGTACAATTACAGCTCTGACC
ACTTCTGATCTTTGTAGAGGCATGTTTGGAACTGCGTCTTTGATCACAGCAACAATAACG
TCACCAATATGAGCATATCGACGATTGCTAGCTCCTATGATTCGAATACACATCAATTCT
CGAGCCCCGCTGTTATCTGCTACATTCAAATGGGTCTGAGGTTGAATCATATCATTTTTT
TTTTTATCTGTTTTTACAATACAAGGGTCAAAGAAAAAAAGAAATATTGTTTGTCCAAAA
AAAGAAACCTGCATCTGCTATTTTTAGTTAAGGCCTATTTCTTTTTTAGCCCGAAATGAT
AAATTGAGCTCGTATAGGCATTTTGGACGCTGCTATTGAAATAGCCCTTCGGGCTATATT
TTCTGTTACTCCACCCATTTCATAAAGAATTCGACCAGGCTTAACAACAGCTACCCAATA
TTCGGGAGAGCCTTTACCTGAACCCATACGTGTTTCTGCGGGTCTTACTGTAACCGGTTT
ATCTGGAAATATACGAACCCATATTTTTCCACCGCGACGTGCATTTCGTGTCATTGCTCG
TCGACCTGCTTCTATTTGCCTAGATGTGATCCAAGCGGGTTCAAGTGCCTGAAGAGCGTA
TTTACCAAAACAAATAGTATTACCTCGATAAGATATTCCCTTCATTCTTCCTCTATGTTG
TTTACGGAATCTGGTTCTTTTGGGGTTATAGTTGATGGTTTGTTTTGAATTCCATCTCTA
CTACAGAACTGGACGTGAGAGTTTCTTCTCATCCAGCTCCTCGCGAATAAAAATAAATTC
AAATTAAAGATTTAGAATTCAATTCAGATATAATATAATTTGAATTAAGATATACATGTA
TTTAATAAGTAATCTGCTGACTCATGGATTTCATTTAATCTAGATCAAATCCATTATGAA
TTTGTATATCTTGTTTGTATAGTATAGATAATAGATAACTAAATATATTAAATTTTCTTA
TTTCTTATATTTTCTTATATTTATTTATTTTTAGAATGTTAAAAGGAATCTTTCTTTTGT
TTTACTCTTTATCGTATTGGATTGACCCTAATTTAGCTTTAGCAATCCAAGAAAATAAAG
TTTTCGCGGGCGAATATTTACTCTTTCAATTTCTATTTCATTTTTATCATTAGTTCATAA
CTTTTCCGAATAGATTAATTGGTTTCTGGTCGGTTCCGCCATCCCGATCAATGAATCGTT
CGAATTCATTTTCACTAGAATCTTTTGAATTCACAGGTTCCATCGTTCCCATCCCTTCTT
ACTTAATGGTTAGGTCTGAATTCTACAATGGAGCTATTAGTTCTTGAGTCAATATTCTTA
GTCTTTATTGGCTCGAAGCTCTTTATTTTTTGTTCGATGAGCAGATCCTTTTAATGATGA
ATCCTTATTGATGCTTTATTACACATATTTTTTATGAGATGACTCATAGACCTTACATAT
TGGAATTTTATATCATCAATATTCTTTTTCTTTCTTTCTTTCATCCTTCCATTTATCCAT
ACCCTTTCTTTTTTATTTCTATTGAATTGACAACTTAGAATTAGAAGCAGATTTTTTAAT
GAAAAAGTCGTTCAGTTGCTACAACAATATGAACAATATATCATATCTTGACTGGTTCTT
TGGATCCAGATAATACGAAGGGATGAGTTGGTTATTACTTCTATAGTTATTTGTTTATAC
TATGGGGCTGGTTACTAACCCTCAAAAAACCAACGAGTCACACACTAAGCATAGCAATTT
TATCAAAAGATTAATTTAATTTTTATTAAACCCTATAGAATTATAATTGTTTGTTCATTT
TTTTATTGTGAAGCGAAAATAAAATGAAGAGAAAATAAAAATAAGAAATGAATTTCTCTT
TTTGTTCCATCGCCGGATAGAATGCAAAGGGAAATAAGGGTTTATTTTATTATTCCCCGT
CTATAAATATCCAAATTTTGATGCCTAATACCCCATAGATTGTTCGAACTGTATAGGAAC
AATAATCAATTTTAGCTCGAATGGTTTGTAGTGGAACCCTACCTTCTCTGATCCATTCAA
CACGCGCAATTTCTTTTCCGTCGATACGTCCCGCAATTTGCACTTGAATTCCTTTTGTAT
CCGCTTGTTCAGTTAATTCTATAGCCTTTTTCATTGCTTTGCGAAAAGAAACTCTATTTT
TTAATTGGCCGGCTATAAATTCTGCAAGAATATTAGGGTTTCCGTAAGGCTTTTCGATTC
GTGTGATAGCAATGTTAAGTTTTCTATTTACAGAATTAAATTCTTTTTGTAAATTCATCT
GTAATTCTTCGATTCCTCGGGGTCGACTTTCAATTAATATTTTTGGAAATCCCATATAGA
TTATGATTTGGATCAGGTCGATTCTTTTTTGAATCTCTATACGCGCAATTCCCTCAACGC
CAGAGGATGTTTTCATATTTTTTTGTACATAATTCTTGATATAATTTCTTATTTTTTGAT
CTTCTTGCAGACCCTCAGAATAATTTTTTGGTTGTGCGAACCAAAGGGAATGATGACCTT
GGGTTGTACCAAGTCTGAAACCAATTGGATTTATTTTTTGTCCCATGTTCCCCCATTACT
ATTACTATACATATCATAATACGACATAGTTGTATCTTTTTTTTTCCATTTTGTTTTTTG
TGACCACGTAATAGAGTCGGTATCTATATATCCACCTAAGGATATATCTTTCATTACAAT
AGTTATATGGCAGGTAGGTTTGTGTATGGCAAAACTACGCCCTCGAGCTCGAGGTTTTAA
TCTCTTCGCGATAGTACCTTCATTTACTTCGGCTTTACTAATGACTAAATTTGCTTCATT
CGAACCCATATTGAAACTAGCATTTGCTGCTGCAGAATAAACTAATTTGAAAATGGGATA
ACATGCTCGATAAGGCATGAGTTCTAATATCATAAGTGTTTCTTCGTAGGAACGCCCACG
AATTTGATCAATTACTCTTCGCGCTTTGTGAGCAGACATAGATATATGTTGACCTAAAGC
GTATACTTCTGTTTTCATAAAGTTCGCCTCCTACTAATCAATTCCTACTAATCAATGATA
AATATCTATATATATTATTTTATTATAATAATAATAATCTATAAACAAATTTAACGACGA
GACCTATTATCGCTTTTTGCATGTCCTCGGAAATTTAAAGTAGGTGCGAATTCTCCCAAT
TTGTGTCCTACCATACGATCCGTTATATAAATAGGTAAATGTTCCTTTCCATTATGGATT
GCAATAGTATGGCCAACCATTATGGGTATAATGGTAGATGCCCGGGACCAGGTTATTATT
ATTTCTTTTTCTTCTTTTGTGTTAAGCTTATTTATTTTTTTTAATAAATTATTCGCTACA
AAAGGATTTTTTTTTAGTGAACGTGTCACAGCTTCCTCCTATTTTTTTTTGTAAAGACGA
AGAAAGAAATTCTATTTTCTCTCCTATTTACTATTTTCTCTCCTATTTACTACGGCGACG
AAGAATCAAATTATCACTATATTTATTCCTTTTTCTAGTTCTTTTTCCAAGTGCAGGATA
ACCCCAAGGGGTTGTGGGTTTTTTTCTACCAATTGGGGCCCTGCCTTCACCACCCCCATG
TGGATGGTCTACAGGGTTCATAACTACTCCTCTTACTACAGGGCGCTTACCGAGCCAACG
CTTAGATCCGGCTCTACCCAAACTTTTCTGGTTCACCCCAACATTCCCCACTTGTCCGAC
TGTTGCTGAGCAGTTTTTGGATATCAAACGGACCTCCCCAGAAGGTAATTTTAATGTGGC
CGATTTCCCTTCTTTTGCAATCAGTTTCGCTACAGCACCCGCTGCTCTAGCTAATTGTCC
ACCCTTTCCAAGTGTGATTTCTATGTTATGTATGGCCGTGCCTAAGGGCATATCGGTTGA
AGTAGATTCTTCTTTTTTATCAATCAAAACCCCTTCCCAAACTGTACAAGCTTCTTCCAA
AGCATACGGCTTTCTGGATGTAGATGGTGATATCTATACGGATGGATCTTATATATATGG
TATAATGAAGTACCACATGGGTGGATATATAGGAATCAAAATCTGCCGAATCACTCATGT
TATGATCTTCTACATCCTAGGTCTTCCCGTTCCATCATCTGGCTTATGTTCTTCATGTAG
CATTCAGACCGAATGACTCTATGAAATTACGTTGATACTTCCACATATTATGGGTAACGT
AGGAGACATCTCTATTTTCCCCCCGGGAATCTTTAGAATTACCACTGCTTAGCTTTCAAT
TCGACTCTGACCATCAAATGAAATGTGAATAATCCGTCCTCTTCTCTTTGAAAGAAGGGG
CGCTTCCGGTTCTGTCGGTGCTTGAAACAATTTTGTCTTCTCCATATTACTATATCTCTA
GAGTCAATAATTTTATATGAGGAACTACTGAACTCAATCACTTGCTGCCGTTACTCTTCA
GTTTTCTGTTGAGGTCTATCCTGTAGAGGTACTCAAATTGGATCAGTGATCGATTTCTAG
GTTTCGTCGTAAACCTAATTGGTTACTTCCAATTACGTAAATCAATAGTTCAAACCGCAC
TCAAAGGTAGGGCATTTCCCATTTTTATAGGAACTTCTGTACCAGAAACAATGGTATCTC
CAATTATAGCCCCCCTGGGATGTAAAATATATCTCTTCTCACCATCCCTATAGTGTATGA
GACAAATGTATGCATTTCGATTTGGGTCGTATTCTATGGTTACGATTCTACCATATATGT
CTTTTTCATTCCGTCGAAAATCTATTTTACGGTATAGACGCTTATGACCTCCCCCTCTAT
GCCCTGCGGTAATGATTCCTCTGGCATTACGACCTTTACCACAATGATGCTGTCCATAGA
TCAAATTATTTCGTGGATTGGATTTCACTTGACTGTCTACGGTTCCATTGCGTGTGCTCG
GGGTAGAAGTTTTGTATAAATTTATCGCCATGCTATTAAGTATTTTGATTTAAGTTCTTT
TCTTTCTAAGAGGTGGAATAGAATAACCCGGTTGAAGCGTAATGATCATACGTCTGTAAT
GCATTGTCTGTCCCATAATGGGTCCCATTCTTCTAGCCTTTCCCCGAAGTCGCTGGCTAT
TCATCGCGATTACCTTGACACCAAAGAAGAGTTCGACCCAATGCTTTATTTCTGTCCTAG
TTGATCCTGATTCGACATTAGAAGTATATTGATTTTTCCCCAATAACCGAATACTTTTGT
CTGTAAATACTGCATACCTGATTCCATCCATAAATAGATTTGATTCCCTATGAGTTCTAG
TCTCAATAAGACTACTAATTCTTACTGTTCATATAGTATGATATGAATATACCACATCAA
TTCGTTATGTATGGATGATGAGATTTCATTGATACAGAGCTAATTCCAATAGACTTATTG
GAGGGTCCCATTGGCGTGCATCCAGTAGGAATTGAACCTACGAATTCGCCAATTATGAGT
TGGGTGCTTTAACCATTCAGCCATGGATGCTTAGCGGGTCATAGTGAATGACCAGATTCC
AATTCAAATGGAATCTTTCAACTAAAGCAATGAGATGCTTAAATGGAATTCTTTTAGTTC
TAATAAATCAGGAGGAATTTAATGACAGGACATGAATTCAAGTCCTGGATTTTAGAATTG
AGAGAGATATTGAGAGAGATCAAGAATTCTCACTATTTCTTAGATTCCTGGACCCAATTC
AATTCAGTGGGATCTTTCATTCACATTTTTTTCCACCAAGAACGTTTTATAAAACTTTTT
GACTCCCGAATTTGGAGTATCCTACTTTCACACAATTCACAGGGTTCAACAAGCAATCGA
TATTTCACGATCAAGGGTGTAATACTCTTTGGAGTAGCGGTCCTTATATATCGTATTAAC
AATCGAAATATGGTCGAAAGAAAAAATCTCTATTTGATAGGGCTTCTTCCTATACCTATG
AATTCCATTGGACCCAGAAATGATACATTGGAAGAATCCGTTGGGTCTTCTAATATCAAT
AGGTTGATTGTTTCGCTTCTGTATCTTCCAAAAGGAAAAAAGATCTATGAGAGTTCTTTC
CTGAATCCGAAAGAGAGTACTTGGGTTCTCCCAATAACTAAAAAGTGTAGCATGCCTGAA
TCTAACTGGGGTTCGCGGTGGTGGAGGGACTGGATCGGAAAAAAGAGCAATTCTAGTTGT
AAGATATCTAATGAAACCGTCGCTGGAATTGAGATATTATTCAAAGAGAAAGATCTCAAA
TATCTGGAGTTTTTCTTTGTATATTATAGGGATGATTCCACAAGATCTAGTTTCGTTCAA
GTAAGGGATTCTAGCCAATTGAAAGGATCTTCTGATCAATCCAGAGATCATTTTGATTCC
ATTAGTAATGAGGATTCGGAATATCACACATGGATCAATCAAAGAGAGATTCAACAACTA
AAAGAAAGATCGATTCTTTGGGATCCTTCCTTTCTTCAAACGGAAGGAACAGAGATAGAA
TCAAACCGATTCCCGAAATGCCTTTCTGGATATTCCTCAATGTCCCGGCTATTCACGGAA
CGCGAGAAGCAGATGATTAATCATCTGCTTCCGGAAGAAATCGAAGAATTTCTTGGGAAT
CCTACAAGATCCGTTCGTTCTTTTTTCTCTGACAGATGGTCAGAACTTCATCTGGGTTCG
AATCCTACTGAGAGGTCCACTAGAGATCAGAAATTGTTGAAGAAACAACAAGATCTTTCT
TTTCTCAGGCGATCGGAAAATAAAGAAATGGTTAATCTATTCAAGATAATTACGTATTTA
CAAAATACCGTCTCAATTCATCCTATTTCATCAGATTCGGGATGTGATATGGTTCCGAAA
GATGAACCGGATATGGACAGTTCCGACAAGATTTCATTCTTGAACAAAAATCCATTTTTT
GATTTATTTCATCTATTCCATGACCGGAACAGGGGAGGATACGCGTTACACCACGATTTT
GAATCAGAAGAGAGATTTCAAGAAATGGCAGATTTATTCACTCTATCAATAACCGAGCCG
GATCTGGTGTATCATAAGAGATTTGCCTTTTCTATTGATTCCTATGGATTGGATCCAAAA
CAATTCTTGAATGGGGTATTCAACTCCAGGTATGAATGGAAAACGACATCTTTATTGGTT
CTACTTCCTATTTTTTATGAAGAGAATGAATCTTTTTATCGAAGGATCAGAAAAAAAAAG
GTCCGGATCTCCTGCGGGAATGATTTGGAAGAGCCAAAACCAAAAATAGTGGTATTTGCT
AGCAACAACATAATGGAGGCAATCAATCAATATAGATTGATCCGAAATCTGATTCAAATC
CAACATAGCATCCATAGGTACATAATAAATGTATTGAATCGATTCTTTTTAATGAATAGA
TCCGATCGCAACTTTGAATATGGAATTCAAAGGGATCAAATAGGAAAGGATACTCTGAAT
CATAGAACTCTAATGAAATATACGATCAACCAACATTTATCGAATTTGAAAAAGAGTCAG
AAGAGATGGTTCGATCCTCTTATTTTTTTTTCTCGAACCGAGAGATTAATGAATCGGGAT
CCTGATGCATATAGATACAAATGGTCCACTGGGAGCAATAATTTCCAGGAACATTTGGAA
CATTTCGTTTCTGAGCAGAAGAGCCGTTTTCAAGTAGTGTTCGATCGATTACGTATTAAT
CCATATTCGATTGATTGGTCTGAGGTTATCGACAAAAAAGATTTGTCTAAGCCACTTCGT
TTCTTTTTGTCCAAGTTGCTTCTTTTTTTGTCTAACTCACTTCCTTTTTTGTTTGTCAGT
TTCGGGAATATCCCCATTCATAGGTCCGAGATCCACATCTATGAATTGAAAGGTCCGAAT
GATCCACAGTTTTTAGAATCAATAGGTCTTCAAATCGTTCATTTGAAAAAATTGAAACCC
TTCTTATTGGATGATCATGAGACTTGCCAAAAATCAAAATTATTGATCAATGGAGGAACA
ATATCACCGTTTTTGTTCAATAAGATACCAAAGTGGATGATTGACTCATTCCATACTAGA
ACTAATTGCAGGAAATCCTTTTATAACACGGATTCCTATTTATCAATGATATTCCACGAT
CAATACAATTGGCTGAATCCCGTGAAATCATTTCATAGAAGTTCATTGAGATCTTCTTTT
TATAAAGCAAATCAACTTCGATTCTTGAATAATCCACATCACTTCTGCTTCGATTGTAAC
AAAAGATTCCCCTTTTATGTGGAAAAGGCCCGTATCAATAATTATGATTTTACGTATGGA
CAATTCCTCAATATCTTGTTCATTCGCAACAAAATATTTTCTTTGTGCGTCGGTAAAAAA
AAACATGCTTTTTGGGGGAGAGATACTATTTCAGCAATCGAGTCACAGGTATCTAACATA
TTAATACCTAAGGCTTTTCCACAAAGTGGTGACGAAACGTATAACTTGTACAAATCTTTC
CATTTTCCAAGTCGATCCAATCCACTCGTTCGTAGAGCTATTTACTCGATCGCCGACATT
TCTGGAACACCTCTAACAGAGGGACAAATAGTCAATTTTGAAAGAACTTATTGTCAACCT
CTTTCAGATATGAATCTATCTGATTCAGAAGGGAAGAACTTGTATCAGTATCTCAATTTC
AATTCAAACATGGGTTTGATTCACACTCCATGTTCTGAAAAATATTTACCATCCGAAAAG
AGGAAAAAACGGAGTCTTTGTCTAAAGAAATGCGTTGAGAAAGGGCAGATGTATAGAACT
TTTCAACGAGAACGAGATAGTGCTTATTCAACTCTCTCAAAATGGAATCTATTCCAAACA
TATATGCCATGGTTCCTTACTTCGACAGGGTACAGATATCTAAAGTTTTTATTTTTAGAT
ACTTTTTCAGACCTATTGCCGATACTAAGTAGCAGTCAAAAATTTGTATCCATTTTTCAT
GATATTATGCATGGATCAGATATATCATGGCGAATTCTTCAGAAAAAATTATGTCTTCCA
CAATGGAATCTGATAAGTGAGATTTCGAGTAAGTGTTTTCATAATCTTCTTCTGTCCGAA
GAAATGAGTCATCGAAATAATGAGTCACCATTGATATCGACACATCTGACAAATGTTCGG
GAGTTCCTCTATGCAATCCTTTTCCTTCTTCTTGTTGCTGCATATCTCGTTTGTACACAT
CTTCTCTTTGTTTTCGGGGCCTCTAGTGAGTTACAGACAGAGTTCGAGAAGGTCAAATCT
TTGATGATTCCATCATCTATGATTGAGTTGCGAAAACTTCTGGATAGGTATCCTACATCT
GAACCGAATTCTTTCTGGTTAAAGAATCTCTTTCTAGTTGCTCTGAAACAATTAGGAGAT
TCCCTAGGTGGCAACATGCTATTGGGTGGTGGTCCCGGGGTCAAATCAATACGCTCTAAG
AAGAAATATTTGAAGATCAATCTCATCGATATCATCGATCTCATAAGTATCATACCAAAT
CCCATCAATCGAATCACTTTTTCGAGAAATACGAGACATCTAAGTCATACAAGTAAAGAG
ATCTATTCGTTGATAAGAAAAAGAAAAAACGTGAACGGGGACTGGATTGATGATAAAATA
GAATCCTGGGTTGCAAACAGTGATTCAATTGATGATGAAAAAAGAGAATTCTTGGTTCAG
TTCTCCACCTTAACGACAGAAAAAAGGATTGATCAAATTTTATTGAGTCTGACTCATAGT
GATCATTTATCAAAGAATGACTCTGGTTATCAAATGATTGAACAACCGGGAGCAATTTAC
TTACGATACTTAGTTGACATTCATAAAAAGTATCTAATGAATTATGAGTTCAATACATCC
TCTTTAGCAGAAAGACGGATATTCCTTGCTCATTATCAGACAATCACTTATTCACAAACT
GCGTGTGGGGCTAATAGTTTTCATTTCCCATCTCATGGAAAACCCTTTTCGCTCCGCTTA
GCCTTATCCCTCTCTAGGGGTATTTTAGTGATAGGTTCTATAGGAACTGGACGCTCTTAT
TTGGTCAAATACCTAGCGAAAAACTCCTATCTTCCTTTCATTACGGTATTTCTGAACAAG
TTCCTGGATAACAAGTCTCAAGGTTTTGATGATATCGATATTGATGATATTGACGATATT
GATGCTAGTGACGATATTGATGATATTGACGATATTGATGCTAGTGACGATATCCTTGAT
ATGGAGCTGGAACTGCTAACTAGCATGAGTGCGCTAACTATGGATATGATGCCTGAAGAT
GAAGACCAACTTTATATCACCCTTCAATTCGAATTAGCAAAAGCAATGTCTCCTTGCATA
ATATGGATTCCAAACATTCATGATCTGGATGTGAATCAGTCAAATTACTTCTCCCTAGGT
CTATTAGTGAACCTTCTCTCCAGGGATTATGAAACTCGAAATATTCTTGTTATTGCCTCG
ACTCATATTCCCCAAAAAGTGGATCCCGCTCTAATAGCTCCGAATAAATTAAATACGTGC
ATTAAGATACGAAGGCTTCTTATTCCACAACAACGAAAGCACTTTTTCACTCTTTCATAT
ACTAGGGGATTTCACTTGGAAAATAAAATGTTCCATACTAATGGATTCGGGTCCATAACC
ATGGGTTCCAATGCACGAGATCTTGTAGCACTTACCAATGAGGCCCTATCGATTAGTATT
ACACAGAAGAAATCAATTATAGATACTAATACAATTAGATCCGCTCTTCATAGACAAATT
TGGGATTTGCGATCCCAGGTAAGATCGGTCCAGGATCATGGGATCCTTTTCTATCAGATA
GGAAGGGCTGTAGCACAAAATGTACTTTTAAGTAATTGCCCCATAGATCCTATATCTATC
TATATGAAAAAGAAATCATGTAACGAAGTGGATTATTATTTGTACAATTGGTACTTCGAA
CTTGGAACGAGCATGAAGAAATTAACGATACTTCTTTATCTTTTGAGTTGTTCTGCCGGA
TCGGTCACTCAAGATCTTTGGTCTCTACCCGGACCCGATGAAAAAAATGGGATCACTCCT
TATGGACTCGTTGAGAATGATTCTGGTCTAGTTCGTGGCCTATTAGAAGTGGAAGGCGCT
CTGGTGGGATCCTCGCGGACATGCAGTCAGTTTGATAAGGATCGAGTGACATTGCTTCTT
CGACCCGAACCAAGGGATCCCTTAGATATGATGCAAAATGGATCTTGTTCTATCCTTGAT
CAGAGATTTCTCTATGAAAAAGACGAATCGGAGTTTGAAGAGGGGGAAGGAGAAGGAGCC
CTCGACCGGCAACAGATAGAGGAGGATTTATTCAATCACATAGTTTGGGCTCCTAGAATA
TGGCGCCCTTGGGGCTTTCTATTTGATTGTATCGAAAGGCCTAATGAATTGGGATTTCCC
TATTGGTCCAGGTCATTTCGGGGCAAGCGGATCATTTATGATGAAGAGGATGAGCTTCAA
GAGAATGATTCGGAGTTCTTGCAGAGTGGAACCGTGCAGTACCAGACACGAGATAGATCT
TCCAAAGAACAAGGCCTTTTTCGAATAAGCCAATTCATTTGGGACCCTGCAGATCCACTC
TTTTTCCTATTCAAAGCTCAGCCCCTTGTCTCTGTGTTTTCACATCGCGAATTATTTGCA
GATGAAGAGGTGTCAAAAGGGCTTCTTACTCCCCAAACAAATCCTCCTACATCTCTATAT
AAACGCTGGTTTATCAAGAAGACGCAAGAAAAGCACTTCGAATTGTTGATTAATCGCCAG
AGATGGCTTAGAACCAATCGTTCATTATCTAATGGATCTTTCCGTTCTAATACTCTATCC
GAGAGTTATCAGTATTTATCAAATCTGTTCCTATCTAACGGAACACTATTGGATCAAATG
ACAAAGGCATTGTTGAGAAAAAGATGGCTTTTCCCGGATGAAATGCAAATTGGATTCATG
GAACAGGAGAAGGATTTCCCATTCCTTAGCCGGAAAGATATGTGGCCATGAAAGGCGAAG
GGAGGGCTGGAATGCCAACAGGCGTCTATTATTGAATTCACCCGACCCGACAGTACCCGT
TTGGGGAACGTCCAGTGCCAAAGTCACTGAATGGGTAAGTCGCCAATCCCTAAAACGGAC
TATGTAATGTACTTTATCTGCTGGGTTACGGGCGGTCATTTTACTATAGGTTTATAATCT
ACCTTTGTGTGATTCCTGTTGAAGCATATGCTCGGGGGGTGCGTGCAGGGCGGACGATTT
TCAATTTTAAAGCAGACTCCCCATTCATTAGATAGAGAAGATGACCAAGATTTCGTGATC
CGCTGCCGAACTTATTCCAAGAGAGCTCGGATCGAATCGGTATTGCTATCCGAGCTCTCT
TCTTGAATTGCTCATTCAATGAGCATTCTCCATATTATGCCTTGAAGAGGACTCGAACCT
CCACGCTCTTGAGCACAAGATTTTGAGTCTCGCGTGTCTACCATTTCACCACCAAGGCAT
CTTGAAAGTGAATCGTATTCCATGAATATGATATCTATCTAGTGTGATGTATGGAATACA
TGACAAAAGTGGAGTGTTGGGGTATTTCTATTGATCGGTCATGTCATATAGGCCCTAATT
GGACATCCAATTGCTTCAATTTGAATTATCCGGAGAATGCCTTATATAGATATCCAATAT
ATCAAAAAGATGGACAATCAAACCTATTTCTCGATTCAATAGAAGCCCAAAGAGGTGAAT
AGGGTCCCAAATAACGAGAGATATGTAAAAAGCAGGTCCGATTACGCCTTAACTGGAATG
TAACGACGTAGGGATCCATATGTAAACATAGTATCTATTTAGATACGCTCAAATGACCCC
TTCTCACAATGAGAATGTATATAACTTCCGGTCTGGTCCGGTATGAAATGAACTTATAAT
CATAGAATCGACTCGATCATCAGATTATAGATTATAAGTTCATAACCCAAGCCCATTACC
ATTTTGGGCGGAACAGATCTACTAATTCTTTGATTCCAGTTAATAAGAGGGATCTTGAAC
TAAGAAATAGACCCTAGAAACTAAAAAAGGGTATCCTGAGCAATTGCAATAATCGGATTC
ATTGATATTCCTGGTATAGTAGATGCTATCACACATACAATCATACTCAATTCGATGGAA
TTGTTTGATCTTAAAGGGGATCTTCTATAATTTCGCACGTGAGGGGTTATTTCTTGGTTT
CGTCCAGTCATTAATAACTTTATTATTTTTAGATAATAGTAGATAGAAACAACGCTTGTA
AGGAGTCCTATTAAAACCAAGAAATATAGGCCTGCCTGCCATCCACACCAGAATAAATAG
AGTTTTCCGAAAAAACCCGCTAGTGGAGGAAGACCTCCTAGGGATAAGAGACATAGGGCT
AAAGAGAGAGCCAAAAAAGGATCTTTCGTGTATAATCCTGCATAATCCCGAATGTTCTCA
GTTCCGGTACGTAGACCAAATAAGACAATGCAAGCAAAAGTTCCTAGATTCATGGAGATA
TAGAACAGCATATAAGTTATCATGCTTGCATATCCATCATTTGAGTCTCCAACAATTATT
CCAATAATTACATATCCGATTTGACCTATGGACGAATATGCAAGCATACGTTTCATGCTT
GTTTGAGTAATAGCAATGAGATTCCCCAATATCATGCTAAGAATAGCTAGGATTTCCAGA
AGAAGATGCCATTCATTTGATGAGAAATAAAAAGGAATATCGAAAATTCGAGTGGCTGAA
GCTGAAGCAGCTACTTTCGAAGTAACAGAAAGAAAAGCAACGACTGGAGTGGGAGAGTTA
GAGTCGAAAAGAGGATTCCTCACTTCTTTCTCTCATTCAAAACCGTGCATGAGACTTTCA
TCTCACACGGCTCCTAAGTGATAAAAGAAAGAAGAACTCCTCTTCTTTCTTTTTTGATTA
CCTTCCTCGCGTATGTATAAGACCGAATCCATTCTATTTCTAAAAAAGATTACTAATCCT
TAACTTTTCGAGGAATCCTTCATCAGTGGTTGTGAATGACTGATTTTTTCAATCTTTTCG
ATCTTGGTTCCGTAGGAGCAAGTCAGAAAGTAGAACCATCTGATTTGATTCGTTCTCAAT
AGCCATGAGATGATCATCTTAGGGTGATCCTTTTGTCGACGGATGCTCCTATTACACTCG
TAGTCTCTGAAGGATGAGAACCAACTATGTAGCATCTACACCGAGAATTCAAGTATTGTA
[truncated: 414,409 more chars]
